# Supplementary material for: STARD12/14 are diagnostic and prognostic biomarkers of lung adenocarcinoma associated with epigenetic regulation, immune infiltration and ferroptosis
Source: Int J Med Sci. 2023 Sep 11;20(11):1427–47. doi: 10.7150/ijms.84566 (PMC10542189; doi:10.7150/ijms.84566)
Supplement: Supplementary file 1 — Supplementary Table 1 Primer sequences of STARD12/14 and GAPDH; Supplementary Table 2 The significant differences of transcriptional expression of STARDs between diverse types of LUAD and normal samples (Oncomine); Supplementary Table 3 Univariate and multivariate Cox analysis of STARD12 and STARD14 in LUAD patients; Supplementary Table 4 Enrichment analysis results of STARDs in LUAD; Supplementary Figure 1 Pathological histological subgroup expression analysis of STARDs in LUAD; Supplementary Figure 2 Survival analysis on DFS of STARDs in LUAD; Supplementary Figure 3 Survival analysis on PFS of STARDs in LUAD; Supplementary Figure 4 Survival analysis on DSS of STARDs in LUAD. [file ijmsv20p1427s1.zip › Supplementary materials/Supplementary Table 2.xlsx]

## Sheet: Sheet1
The significant differences of transcriptional expression of STARDs between diverse types of LUAD and normal samples (Oncomine).
Gene	Types VS. Normal	Fold Change	p value	t-test	Ref
STARD1	Lung Adenocarcinoma	3.779	7.15e-07	5.974	Garber Lung
STARD5	Lung Adenocarcinoma	1.547	0.00038	6.953	Su Lung
STARD9	Lung Adenocarcinoma	1.843	7.62e-06	4.589	Beer Lung
STARD10	Lung Adenocarcinoma	1.569	8.62e-10	8.044	Okayama Lung
STARD14	Lung Adenocarcinoma	2.069	4.91e-14	9.228	Selamat Lung
	Lung Adenocarcinoma	1.683	9.99e-05	3.992	Su Lung
