# Supplementary material for: STARD12/14 are diagnostic and prognostic biomarkers of lung adenocarcinoma associated with epigenetic regulation, immune infiltration and ferroptosis
Source: Int J Med Sci. 2023 Sep 11;20(11):1427–47. doi: 10.7150/ijms.84566 (PMC10542189; doi:10.7150/ijms.84566)
Supplement: Supplementary file 1 — Supplementary Table 1 Primer sequences of STARD12/14 and GAPDH; Supplementary Table 2 The significant differences of transcriptional expression of STARDs between diverse types of LUAD and normal samples (Oncomine); Supplementary Table 3 Univariate and multivariate Cox analysis of STARD12 and STARD14 in LUAD patients; Supplementary Table 4 Enrichment analysis results of STARDs in LUAD; Supplementary Figure 1 Pathological histological subgroup expression analysis of STARDs in LUAD; Supplementary Figure 2 Survival analysis on DFS of STARDs in LUAD; Supplementary Figure 3 Survival analysis on PFS of STARDs in LUAD; Supplementary Figure 4 Survival analysis on DSS of STARDs in LUAD. [file ijmsv20p1427s1.zip › Supplementary materials/Supplementary Table 3.xlsx]

## Sheet: STARD12 multivariate Cox analys
Characteristics	Total(N)	HR(95% CI) Univariate analysis	P value Univariate analysis	HR(95% CI) Multivariate analysis	P value Multivariate analysis
Age	516
<=65	255	Reference
>65	261	1.223 (0.916-1.635)	0.172
Gender	526
Male	246	Reference
Female	280	0.934 (0.701-1.245)	0.642
Smoker	512
No	72	Reference
Yes	440	0.894 (0.592-1.348)	0.591
Pathologic stage	518
Stage I&Stage II	411	Reference
Stage III&Stage IV	107	2.664 (1.960-3.621)	<0.001	2.586 (1.901-3.520)	<0.001
STARD12	526	0.830 (0.728-0.947)	0.006	0.846 (0.739-0.969)	0.015

## Sheet: STARD14 multivariate Cox analys
Characteristics	Total(N)	HR(95% CI) Univariate analysis	P value Univariate analysis	HR(95% CI) Multivariate analysis	P value Multivariate analysis
Age	516
<=65	255	Reference
>65	261	1.223 (0.916-1.635)	0.172
Gender	526
Male	246	Reference
Female	280	0.934 (0.701-1.245)	0.642
Smoker	512
No	72	Reference
Yes	440	0.894 (0.592-1.348)	0.591
Pathologic stage	518
Stage I&Stage II	411	Reference
Stage III&Stage IV	107	2.664 (1.960-3.621)	<0.001	2.587 (1.895-3.532)	<0.001
STARD14	526
Low	261	Reference
High	265	1.292 (0.969-1.722)	0.081	1.169 (0.872-1.568)	0.297
