# Supplementary material for: STARD12/14 are diagnostic and prognostic biomarkers of lung adenocarcinoma associated with epigenetic regulation, immune infiltration and ferroptosis
Source: Int J Med Sci. 2023 Sep 11;20(11):1427–47. doi: 10.7150/ijms.84566 (PMC10542189; doi:10.7150/ijms.84566)
Supplement: Supplementary file 1 — Supplementary Table 1 Primer sequences of STARD12/14 and GAPDH; Supplementary Table 2 The significant differences of transcriptional expression of STARDs between diverse types of LUAD and normal samples (Oncomine); Supplementary Table 3 Univariate and multivariate Cox analysis of STARD12 and STARD14 in LUAD patients; Supplementary Table 4 Enrichment analysis results of STARDs in LUAD; Supplementary Figure 1 Pathological histological subgroup expression analysis of STARDs in LUAD; Supplementary Figure 2 Survival analysis on DFS of STARDs in LUAD; Supplementary Figure 3 Survival analysis on PFS of STARDs in LUAD; Supplementary Figure 4 Survival analysis on DSS of STARDs in LUAD. [file ijmsv20p1427s1.zip › Supplementary materials/Supplementary Table 4.xlsx]

## Sheet: STARD12-GSEA (hallmark gene set
STARD12-GSEA (hallmark gene sets)
Term	ES	NES	pvalue	FDR	FWER
G2M_CHECKPOINT	-0.7211	-2.0658	0	0.006	0.033
MYC_TARGETS_V1	-0.6287	-2.2261	0.0043	0.0063	0.013
E2F_TARGETS	-0.77	-2.099	0	0.0063	0.025
MTORC1_SIGNALING	-0.585	-2.2577	0	0.0064	0.007
MYC_TARGETS_V2	-0.7006	-2.1063	0.0021	0.0078	0.024
GLYCOLYSIS	-0.4412	-1.8287	0.0062	0.0321	0.161
UNFOLDED_PROTEIN_RESPONSE	-0.4049	-1.7786	0.0394	0.0365	0.198

## Sheet: STARDs neighbor-GO KEGG
ID	Description	GeneRatio	pvalue	qvalue	Count	ONTOLOGY
GO:0007015	actin filament organization	19/206	1.04e-07	0.00028	19	BP
GO:0008203	cholesterol metabolic process	10/206	6.58e-06	0.00787	10	BP
GO:1902652	secondary alcohol metabolic process	10/206	8.79e-06	0.00787	10	BP
GO:0016125	sterol metabolic process	10/206	1.6e-05	0.00923	10	BP
GO:0006695	cholesterol biosynthetic process	7/206	1.89e-05	0.00923	7	BP
GO:1902653	secondary alcohol biosynthetic process	7/206	2.06e-05	0.00923	7	BP
GO:0016126	sterol biosynthetic process	7/206	3.13e-05	0.012	7	BP
GO:0042326	negative regulation of phosphorylation	16/206	6.64e-05	0.0199	16	BP
GO:0007179	transforming growth factor beta receptor signaling pathway	10/206	7.52e-05	0.0199	10	BP
GO:0034329	cell junction assembly	11/206	7.85e-05	0.0199	11	BP
GO:0001933	negative regulation of protein phosphorylation	15/206	8.78e-05	0.0199	15	BP
GO:0007266	Rho protein signal transduction	10/206	8.88e-05	0.0199	10	BP
GO:0032956	regulation of actin cytoskeleton organization	13/206	0.000118	0.0244	13	BP
GO:0007265	Ras protein signal transduction	15/206	0.000141	0.0271	15	BP
GO:1902903	regulation of supramolecular fiber organization	13/206	0.000153	0.0273	13	BP
GO:0048548	regulation of pinocytosis	3/206	0.000205	0.0343	3	BP
GO:0007411	axon guidance	11/206	0.000257	0.0382	11	BP
GO:0097485	neuron projection guidance	11/206	0.000266	0.0382	11	BP
GO:0060707	trophoblast giant cell differentiation	3/206	0.000271	0.0382	3	BP
GO:0008202	steroid metabolic process	12/206	0.000324	0.0434	12	BP
GO:0051056	regulation of small GTPase mediated signal transduction	12/206	0.000391	0.0458	12	BP
GO:0032970	regulation of actin filament-based process	13/206	0.000391	0.0458	13	BP
GO:0034330	cell junction organization	11/206	0.000392	0.0458	11	BP
GO:0071560	cellular response to transforming growth factor beta stimulus	10/206	0.000461	0.0516	10	BP
GO:0030510	regulation of BMP signaling pathway	6/206	0.000513	0.0533	6	BP
GO:0007178	transmembrane receptor protein serine/threonine kinase signaling pathway	12/206	0.00052	0.0533	12	BP
GO:0071559	response to transforming growth factor beta	10/206	0.000555	0.0533	10	BP
GO:0007163	establishment or maintenance of cell polarity	9/206	0.000556	0.0533	9	BP
GO:0001667	ameboidal-type cell migration	14/206	0.000626	0.0579	14	BP
GO:0110053	regulation of actin filament organization	10/206	0.000664	0.0595	10	BP
GO:0007409	axonogenesis	14/206	0.000724	0.0627	14	BP
GO:0061298	retina vasculature development in camera-type eye	3/206	0.000803	0.0674	3	BP
GO:0010761	fibroblast migration	4/206	0.000875	0.07	4	BP
GO:1901617	organic hydroxy compound biosynthetic process	10/206	0.000886	0.07	10	BP
GO:0060562	epithelial tube morphogenesis	11/206	0.000932	0.0715	11	BP
GO:0048568	embryonic organ development	13/206	0.000973	0.0716	13	BP
GO:0055008	cardiac muscle tissue morphogenesis	5/206	0.000988	0.0716	5	BP
GO:0032984	protein-containing complex disassembly	11/206	0.00111	0.0783	11	BP
GO:0008356	asymmetric cell division	3/206	0.00131	0.0888	3	BP
GO:0051261	protein depolymerization	6/206	0.00132	0.0888	6	BP
GO:0048562	embryonic organ morphogenesis	10/206	0.0014	0.0901	10	BP
GO:0007389	pattern specification process	13/206	0.00141	0.0901	13	BP
GO:0005925	focal adhesion	17/212	1.96e-06	0.000242	17	CC
GO:0005924	cell-substrate adherens junction	17/212	2.17e-06	0.000242	17	CC
GO:0030055	cell-substrate junction	17/212	2.47e-06	0.000242	17	CC
GO:0001725	stress fiber	6/212	8.32e-05	0.00489	6	CC
GO:0097517	contractile actin filament bundle	6/212	8.32e-05	0.00489	6	CC
GO:0001726	ruffle	9/212	0.000105	0.00513	9	CC
GO:0032432	actin filament bundle	6/212	0.000156	0.00656	6	CC
GO:0042641	actomyosin	6/212	0.000208	0.00764	6	CC
GO:1990909	Wnt signalosome	3/212	0.000251	0.00819	3	CC
GO:0031252	cell leading edge	13/212	0.000442	0.0125	13	CC
GO:0005911	cell-cell junction	14/212	0.000469	0.0125	14	CC
GO:0044449	contractile fiber part	9/212	0.000669	0.0164	9	CC
GO:0043292	contractile fiber	9/212	0.001	0.0227	9	CC
GO:0030017	sarcomere	8/212	0.00168	0.0353	8	CC
GO:0045121	membrane raft	10/212	0.00225	0.0422	10	CC
GO:0098857	membrane microdomain	10/212	0.0023	0.0422	10	CC
GO:0030016	myofibril	8/212	0.003	0.049	8	CC
GO:0098589	membrane region	10/212	0.003	0.049	10	CC
GO:0016342	catenin complex	3/212	0.00364	0.0563	3	CC
GO:0031253	cell projection membrane	10/212	0.00429	0.063	10	CC
GO:0043296	apical junction complex	6/212	0.00454	0.0635	6	CC
GO:0010008	endosome membrane	12/212	0.00584	0.078	12	CC
GO:0046332	SMAD binding	6/200	0.00029	0.0636	6	MF
GO:0001227	DNA-binding transcription repressor activity, RNA polymerase II-specific	10/200	0.000442	0.0636	10	MF
GO:0048185	activin binding	3/200	0.000472	0.0636	3	MF
GO:0017048	Rho GTPase binding	8/200	0.000925	0.0935	8	MF
hsa00900	Terpenoid backbone biosynthesis	4/90	9.05e-05	0.0151	4	KEGG

## Sheet: STARD12-coexp-KEGG
ID	Description	GeneRatio	BgRatio	pvalue	p.adjust	qvalue	geneID	Count	one_type	two_type
hsa04110	Cell cycle	45/755	124/7914	3.32488e-16	1.04069e-13	9.51964e-14	CDC20/CCNB2/CDC45/CCNA2/PLK1/TTK/MAD2L1/CCNB1/CDC6/BUB1/BUB1B/PKMYT1/ORC1/CDK1/ORC6/MCM2/CDC25C/ESPL1/CCNE1/CDC25A/DBF4/CHEK1/MCM6/MCM4/MCM7/PTTG1/CDK2/PCNA/E2F2/MCM5/CDC7/E2F1/BUB3/CCNE2/SKP2/ANAPC7/RBL2/CHEK2/ORC5/MCM3/MAD2L2/CDK4/TFDP1/HDAC1/YWHAG	45	Cellular Processes	Cell growth and death
hsa03030	DNA replication	21/755	36/7914	3.98773e-13	6.24079e-11	5.70875e-11	RFC4/RNASEH2A/MCM2/FEN1/POLE2/MCM6/POLA2/MCM4/RFC5/MCM7/RFC2/PCNA/PRIM1/MCM5/RNASEH1/RPA3/RFC3/SSBP1/MCM3/POLD2/POLE3	21	Genetic Information Processing	Replication and repair
hsa03050	Proteasome	20/755	45/7914	9.6729e-10	1.00921e-07	9.23168e-08	PSMD14/PSMC4/PSMB2/PSMD2/PSMB3/PSMD12/PSMD11/PSMA2/PSMA5/PSMA7/PSMC2/ADRM1/SEM1/PSMB7/PSMD3/PSME2/PSMD7/PSMC3/POMP/PSMB1	20	Genetic Information Processing	Folding, sorting and degradation
hsa04114	Oocyte meiosis	30/755	127/7914	2.01149e-06	0.000157399	0.00014398	CDC20/CCNB2/PLK1/MAD2L1/CCNB1/RPS6KA2/BUB1/SGO1/PKMYT1/CDK1/CDC25C/ESPL1/CCNE1/FBXO5/AURKA/PGR/PTTG1/CDK2/ADCY9/CCNE2/ANAPC7/PPP2R5A/ITPR2/FBXO43/ITPR1/AR/MAD2L2/CPEB4/CPEB3/YWHAG	30	Cellular Processes	Cell growth and death
hsa03440	Homologous recombination	14/755	41/7914	1.39307e-05	0.000872059	0.000797714	RAD51/RAD54L/EME1/RAD54B/BRCA1/BLM/BRIP1/TOPBP1/XRCC2/XRCC3/RPA3/SSBP1/SEM1/POLD2	14	Genetic Information Processing	Replication and repair
hsa03460	Fanconi anemia pathway	16/755	54/7914	2.633e-05	0.00137355	0.00125645	RAD51/UBE2T/FANCI/FAAP24/EME1/FANCG/FANCB/BRCA1/BLM/FANCD2/FANCA/BRIP1/RMI2/RPA3/FANCL/REV3L	16	Genetic Information Processing	Replication and repair
hsa03430	Mismatch repair	9/755	23/7914	0.000148947	0.00666007	0.00609228	RFC4/EXO1/RFC5/RFC2/PCNA/RPA3/RFC3/SSBP1/POLD2	9	Genetic Information Processing	Replication and repair
hsa04914	Progesterone-mediated oocyte maturation	21/755	98/7914	0.000296668	0.0116072	0.0106176	CCNB2/CCNA2/PLK1/MAD2L1/CCNB1/RPS6KA2/BUB1/PKMYT1/CDK1/CDC25C/CDC25A/AURKA/PGR/CDK2/ADCY9/MAPK10/ANAPC7/PIK3R1/MAD2L2/CPEB4/CPEB3	21	Organismal Systems	Endocrine system
hsa03410	Base excision repair	10/755	33/7914	0.000710016	0.0246928	0.0225876	FEN1/POLE2/NEIL3/PCNA/UNG/APEX2/SMUG1/POLD2/TDG/POLE3	10	Genetic Information Processing	Replication and repair
hsa04115	p53 signaling pathway	16/755	72/7914	0.00100255	0.0313797	0.0287045	CCNB2/GTSE1/CCNB1/CDK1/CCNE1/CHEK1/CDK2/CCNE2/CYCS/RRM2B/CHEK2/PERP/CASP3/CDK4/BID/SERPINB5	16	Cellular Processes	Cell growth and death
hsa00230	Purine metabolism	24/755	130/7914	0.00113646	0.0323375	0.0295806	NPR1/AK4/AK1/GUCY1A2/GMPS/ADCY9/HPRT1/RRM2B/ADA/DGUOK/PKM/PAICS/NT5C3A/PDE8B/PPAT/NME1/PDE7B/NT5C1A/RRM1/ENPP4/ENTPD3/PDE4C/GMPR/PGM2	24	Metabolism	Nucleotide metabolism
hsa04270	Vascular smooth muscle contraction	24/755	132/7914	0.00141525	0.0369145	0.0337674	PLA2G1B/PRKCE/PLA2G4F/NPR1/GUCY1A2/ADRA1A/PPP1R12B/ADCY9/PLA2G12B/CALCRL/MYH11/GNAQ/ITPR2/ITPR1/MYL6B/RAMP3/CACNA1D/ADM/RAMP2/ADRA1D/ARHGEF12/AGTR1/CACNA1C/PLA2G10	24	Organismal Systems	Circulatory system
hsa00010	Glycolysis / Gluconeogenesis	14/755	68/7914	0.00429142	0.103324	0.0945154	ADH1B/GAPDH/TPI1/ADH1A/GPI/ALDOA/PKM/PFKP/PGAM1/PGK1/LDHA/FBP1/ACSS1/PGM2	14	Metabolism	Carbohydrate metabolism
hsa00270	Cysteine and methionine metabolism	11/755	49/7914	0.00550009	0.117868	0.107819	AHCYL2/ENOPH1/SMS/DNMT3B/GSS/CDO1/LDHA/MDH1/MTR/GCLC/PSAT1	11	Metabolism	Amino acid metabolism
hsa05222	Small cell lung cancer	17/755	92/7914	0.00564862	0.117868	0.107819	CCNE1/CKS1B/CDK2/CKS2/LAMA2/E2F2/E2F1/CCNE2/CYCS/SKP2/PIK3R1/COL4A3/RXRG/COL4A4/LAMB2/CASP3/CDK4	17	Human Diseases	Cancer: specific types
hsa00240	Pyrimidine metabolism	12/755	57/7914	0.00658162	0.123662	0.113119	DTYMK/TK1/UCK2/TYMS/RRM2B/NT5C3A/UMPS/NME1/CTPS1/NT5C1A/RRM1/ENTPD3	12	Metabolism	Nucleotide metabolism
hsa04960	Aldosterone-regulated sodium reabsorption	9/755	37/7914	0.00671646	0.123662	0.113119	ATP1B2/ATP1A2/SCNN1B/NR3C2/NEDD4L/PIK3R1/SCNN1G/PDPK1/ATP1A1	9	Organismal Systems	Excretory system
hsa04218	Cellular senescence	25/755	160/7914	0.00901923	0.14901	0.136306	CCNB2/CCNA2/CCNB1/MYBL2/FOXM1/CDK1/CCNE1/CDC25A/CHEK1/EIF4EBP1/TGFBR2/CDK2/NFATC3/E2F2/E2F1/CCNE2/RBL2/PIK3R1/PPID/CHEK2/ITPR2/ITPR1/CACNA1D/CDK4/VDAC1	25	Cellular Processes	Cell growth and death
hsa05166	Human T-cell leukemia virus 1 infection	32/755	219/7914	0.00935945	0.14901	0.136306	CDC20/CCNB2/CCNA2/MAD2L1/BUB1B/SLC2A1/ESPL1/CCNE1/RANBP1/CHEK1/RAN/TGFBR2/PTTG1/CDK2/NFATC3/E2F2/E2F1/ADCY9/BUB3/CCNE2/MAPK10/ANAPC7/MAP3K3/PIK3R1/ZFP36/FOS/CHEK2/EGR1/KAT2B/IL1R1/CDK4/VDAC1	32	Human Diseases	Infectious disease: viral
hsa04530	Tight junction	26/755	169/7914	0.00956672	0.14901	0.136306	TUBA1B/TUBA1C/CGNL1/PRKCE/RAPGEF2/NEDD4L/JAM2/PCNA/MAGI1/MAPK10/ACTR3/ARHGEF2/MYH11/OCLN/CLDN18/CD1C/CD1E/MYL6B/SYNPO/CACNA1D/CLDN23/MYH10/CFTR/CDK4/MYH1/MSN	26	Cellular Processes	Cellular community - eukaryotes
hsa04970	Salivary secretion	16/755	90/7914	0.0103593	0.14901	0.136306	ATP1B2/ATP1A2/VAMP2/GUCY1A2/ADRA1A/ADCY9/ADRB2/GNAQ/CST5/ITPR2/ITPR1/ADRB1/AMY1A/DMBT1/ADRA1D/ATP1A1	16	Organismal Systems	Digestive system
hsa01230	Biosynthesis of amino acids	14/755	75/7914	0.0104735	0.14901	0.136306	GAPDH/TPI1/ALDOA/PKM/PFKP/PGAM1/PGK1/PSPH/OTC/ASNS/SHMT2/MTR/PSAT1/RPE	14	Metabolism	Global and overview maps
hsa03420	Nucleotide excision repair	10/755	47/7914	0.0117086	0.159339	0.145755	RFC4/POLE2/RFC5/RFC2/PCNA/XPC/RPA3/RFC3/POLD2/POLE3	10	Genetic Information Processing	Replication and repair
hsa05412	Arrhythmogenic right ventricular cardiomyopathy (ARVC)	14/755	77/7914	0.013142	0.171393	0.156781	CACNA2D2/ITGA9/ITGA8/LAMA2/SLC8A3/DES/TCF7L1/CACNA1D/RYR2/SGCA/ACTN2/PKP2/CACNA1C/CACNB1	14	Human Diseases	Cardiovascular disease
hsa04972	Pancreatic secretion	17/755	102/7914	0.0156706	0.196196	0.17947	ATP1B2/ATP1A2/PLA2G1B/SCTR/ADCY9/CPB2/PLA2G12B/GNAQ/ITPR2/ITPR1/AMY1A/CPA3/RYR2/AMY2A/CFTR/ATP1A1/PLA2G10	17	Organismal Systems	Digestive system
hsa04210	Apoptosis	21/755	136/7914	0.0179383	0.202637	0.185361	BIRC5/CTSV/TUBA1B/TUBA1C/PTPN13/CTSH/LMNB1/LMNB2/MAPK10/DIABLO/CYCS/PIK3R1/FOS/ITPR2/ITPR1/CASP12/PDPK1/CASP3/FADD/CTSO/BID	21	Cellular Processes	Cell growth and death
hsa04614	Renin-angiotensin system	6/755	23/7914	0.0181273	0.202637	0.185361	CTSG/CMA1/AGTR2/THOP1/CPA3/AGTR1	6	Organismal Systems	Endocrine system
hsa04964	Proximal tubule bicarbonate reclamation	6/755	23/7914	0.0181273	0.202637	0.185361	ATP1B2/ATP1A2/AQP1/MDH1/CA4/ATP1A1	6	Organismal Systems	Excretory system
hsa04978	Mineral absorption	11/755	58/7914	0.0196017	0.211248	0.193239	ATP1B2/ATP1A2/SLC26A9/CYBRD1/SLC34A2/STEAP1/SLC8A3/MT1H/ATP1A1/MT1G/SLC40A1	11	Organismal Systems	Digestive system
hsa00030	Pentose phosphate pathway	7/755	30/7914	0.0202474	0.211248	0.193239	GPI/ALDOA/PFKP/FBP1/DERA/RPE/PGM2	7	Metabolism	Carbohydrate metabolism
hsa04261	Adrenergic signaling in cardiomyocytes	22/755	149/7914	0.0251429	0.242577	0.221896	CACNA2D2/SCN4B/ATP1B2/ATP1A2/SCN7A/ADRA1A/ADCY9/ADRB2/SLC8A3/PPP2R5A/GNAQ/AGTR2/ADRB1/CACNA1D/TNNC1/RYR2/ADRA1D/ATP1A1/AGTR1/CACNA1C/CACNB1/RAPGEF4	22	Organismal Systems	Circulatory system
hsa05169	Epstein-Barr virus infection	28/755	201/7914	0.0258723	0.242577	0.221896	CCNA2/CCNE1/CDK2/PSMD14/PSMC4/E2F2/E2F1/PSMD2/CCNE2/MAPK10/CYCS/SKP2/PIK3R1/PSMD12/PSMD11/PSMC2/ADRM1/SEM1/CASP3/PSMD3/IRAK1/CDK4/FADD/PSMD7/PSMC3/BID/HDAC1/ENTPD3	28	Human Diseases	Infectious disease: viral
hsa04961	Endocrine and other factor-regulated calcium reabsorption	10/755	53/7914	0.026286	0.242577	0.221896	ATP1B2/ATP1A2/KL/PTH1R/ADCY9/SLC8A3/GNAQ/AP2S1/AP2M1/ATP1A1	10	Organismal Systems	Excretory system
hsa04022	cGMP-PKG signaling pathway	24/755	167/7914	0.0268155	0.242577	0.221896	ATP1B2/EDNRB/ATP1A2/PRKCE/NPR1/NFATC3/GUCY1A2/ADRA1A/ADCY9/ADRB2/SLC8A3/GNAQ/MEF2C/ITPR2/ITPR1/ADRB1/TRPC6/CACNA1D/ADRA1D/ATP1A1/AGTR1/CACNA1C/PPIF/VDAC1	24	Environmental Information Processing	Signal transduction
hsa01200	Carbon metabolism	18/755	117/7914	0.0279867	0.242577	0.221896	GAPDH/TPI1/GPI/ALDOA/CAT/PKM/PFKP/PGAM1/PGK1/PSPH/MDH1/ALDH6A1/PGP/SHMT2/FBP1/PSAT1/ACSS1/RPE	18	Metabolism	Global and overview maps
hsa04215	Apoptosis - multiple species	7/755	32/7914	0.0283555	0.242577	0.221896	BIRC5/MAPK10/DIABLO/CYCS/CASP3/FADD/BID	7	Cellular Processes	Cell growth and death
hsa05230	Central carbon metabolism in cancer	12/755	69/7914	0.0286752	0.242577	0.221896	SLC2A1/PIK3R1/PKM/PFKP/FGFR2/PGAM1/SLC7A5/NTRK3/PDK1/LDHA/KIT/SLC16A3	12	Human Diseases	Cancer: overview

## Sheet: STARD14-coexp-KEGG
ID	Description	GeneRatio	BgRatio	pvalue	p.adjust	qvalue	geneID	Count	one_type	two_type
hsa04512	ECM-receptor interaction	4/12	88/7914	6.60166e-06	0.000151838	9.03385e-05	LAMB3/ITGB4/LAMC2/AGRN	4	Environmental Information Processing	Signaling molecules and interaction
hsa04510	Focal adhesion	3/12	199/7914	0.00291353	0.0335055	0.0199347	LAMB3/ITGB4/LAMC2	3	Cellular Processes	Cellular community - eukaryotes
hsa05222	Small cell lung cancer	2/12	92/7914	0.0081791	0.0457806	0.0272379	LAMB3/LAMC2	2	Human Diseases	Cancer: specific types
hsa05146	Amoebiasis	2/12	102/7914	0.00998025	0.0457806	0.0272379	LAMB3/LAMC2	2	Human Diseases	Infectious disease: parasitic
hsa05165	Human papillomavirus infection	3/12	330/7914	0.0119379	0.0457806	0.0272379	LAMB3/ITGB4/LAMC2	3	Human Diseases	Infectious disease: viral
hsa05145	Toxoplasmosis	2/12	112/7914	0.0119428	0.0457806	0.0272379	LAMB3/LAMC2	2	Human Diseases	Infectious disease: parasitic
hsa04151	PI3K-Akt signaling pathway	3/12	354/7914	0.0144426	0.0474542	0.0282336	LAMB3/ITGB4/LAMC2	3	Environmental Information Processing	Signal transduction
hsa04360	Axon guidance	2/12	181/7914	0.0295329	0.0849071	0.0505168	NGEF/EPHA1	2	Organismal Systems	Development and regeneration
hsa04977	Vitamin digestion and absorption	1/12	24/7914	0.0358148	0.0915267	0.0544553	SLC52A3	1	Organismal Systems	Digestive system
hsa00601	Glycosphingolipid biosynthesis - lacto and neolacto series	1/12	27/7914	0.040208	0.0924784	0.0550215	B3GNT3	1	Metabolism	Glycan biosynthesis and metabolism

## Sheet: STARD12-coexp-GO
ID	Description	GeneRatio	BgRatio	pvalue	p.adjust	qvalue	geneID	Count	ONTOLOGY
GO:1903047	mitotic cell cycle process	199/1542	816/17910	5.2718e-44	4.20216e-40	3.4522e-40	CENPA/CDC20/KIF2C/CCNB2/NCAPG/SPC25/CDKN3/CDC45/CDCA8/CCNA2/PLK1/RAD51/NDC80/CDCA5/TTK/GTSE1/MAD2L1/TPX2/TACC3/KIF4A/CCNB1/DLGAP5/CDC6/BUB1/NCAPH/SGO1/MYBL2/KIFC1/BUB1B/STIL/AURKB/PKMYT1/NUSAP1/MELK/ORC1/CDT1/PRC1/KIF23/FOXM1/CDK1/NEK2/ORC6/RACGAP1/MCM2/DSCC1/PSRC1/CDC25C/ESPL1/CCNE1/UBE2S/CEP55/CDC25A/HMMR/TICRR/TRIP13/DBF4/ZWINT/UBE2C/CHEK1/MCM10/ANLN/FBXO5/POLE2/EIF4EBP1/E2F8/MCM6/POLA2/HASPIN…	199	BP
GO:0000278	mitotic cell cycle	213/1542	934/17910	3.01049e-42	1.19983e-38	9.85698e-39	CENPA/CDC20/KIF2C/CCNB2/NCAPG/SPC25/CDKN3/CDC45/CDCA8/CCNA2/SKA3/CENPW/PLK1/RAD51/NDC80/CDCA5/TTK/GTSE1/MAD2L1/TPX2/TACC3/KIF4A/CCNB1/DLGAP5/CDC6/SKA1/BUB1/NCAPH/SGO1/MYBL2/KIFC1/BUB1B/STIL/AURKB/PKMYT1/NUSAP1/MELK/ORC1/CDT1/KIF18B/PRC1/KIF23/FOXM1/CDK1/NEK2/ORC6/RACGAP1/MCM2/DSCC1/PSRC1/CDC25C/ESPL1/CCNE1/TAL1/UBE2S/CEP55/CDC25A/HMMR/TICRR/TRIP13/DBF4/KIF15/ZWINT/UBE2C/CHEK1/MCM10/ANLN/FBXO5/POL…	213	BP
GO:0007049	cell cycle	314/1542	1716/17910	1.48623e-41	3.94891e-38	3.24415e-38	RFC4/SUSD2/CENPA/CDC20/KIF2C/CCNB2/NCAPG/SPC25/CDCA3/CDKN3/OIP5/CDC45/CDCA8/HJURP/CCNA2/SKA3/CENPW/PLK1/RAD51/NDC80/CDCA5/TTK/GTSE1/NEDD9/MAD2L1/TPX2/AUNIP/TACC3/KIF4A/CCNB1/RAD54L/DLGAP5/CDC6/RPS6KA2/SKA1/BUB1/NCAPH/SGO1/EXO1/MYBL2/KIFC1/BUB1B/PIMREG/STIL/AURKB/PKMYT1/NUSAP1/MELK/ORC1/CDT1/KIF18B/PRC1/KIF23/FOXM1/CDK1/NEK2/ORC6/RACGAP1/CITED2/MCM2/DSCC1/PSRC1/FEN1/CDC25C/ESPL1/CCNE1/TAL1/SPC24/U…	314	BP
GO:0051301	cell division	153/1542	575/17910	1.56694e-38	3.12253e-35	2.56525e-35	SUSD2/CENPA/CDC20/KIF2C/CCNB2/NCAPG/SPC25/CDCA3/OIP5/CDCA8/CCNA2/SKA3/CENPW/PLK1/NDC80/CDCA5/BIRC5/NEDD9/MAD2L1/TPX2/TACC3/KIF4A/CCNB1/CDC6/SKA1/BUB1/NCAPH/SGO1/KIFC1/BUB1B/PIMREG/AURKB/NUSAP1/CDT1/KIF18B/PRC1/KIF23/CDK1/NEK2/NUF2/ORC6/TUBA1B/RACGAP1/TUBA1C/PSRC1/CDC25C/ESPL1/CCNE1/TAL1/SPC24/UBE2S/CEP55/CDC25A/ZWINT/UBE2C/ANLN/PRKCE/SGO2/VEGFD/FBXO5/E2F8/TOP2A/NUP37/AURKA/HMCN1/ERCC6L/KIF11/SPAG…	153	BP
GO:0022402	cell cycle process	251/1542	1280/17910	7.21343e-38	1.14996e-34	9.44731e-35	RFC4/SUSD2/CENPA/CDC20/KIF2C/CCNB2/NCAPG/SPC25/CDKN3/CDC45/CDCA8/CCNA2/PLK1/RAD51/NDC80/CDCA5/TTK/GTSE1/MAD2L1/TPX2/AUNIP/TACC3/KIF4A/CCNB1/DLGAP5/CDC6/BUB1/NCAPH/SGO1/MYBL2/KIFC1/BUB1B/STIL/AURKB/PKMYT1/NUSAP1/MELK/ORC1/CDT1/PRC1/KIF23/FOXM1/CDK1/NEK2/ORC6/RACGAP1/MCM2/DSCC1/PSRC1/FEN1/CDC25C/ESPL1/CCNE1/UBE2S/CEP55/DDIAS/CDC25A/HMMR/TICRR/TRIP13/PCLAF/DBF4/ZWINT/UBE2C/CHEK1/MCM10/ANLN/PRKCE/SGO…	251	BP
GO:0044772	mitotic cell cycle phase transition	136/1542	565/17910	2.10136e-29	2.79166e-26	2.29343e-26	CDC20/CCNB2/CDKN3/CDC45/CCNA2/PLK1/NDC80/CDCA5/TTK/GTSE1/MAD2L1/TPX2/TACC3/CCNB1/DLGAP5/CDC6/BUB1B/AURKB/PKMYT1/MELK/ORC1/CDT1/FOXM1/CDK1/NEK2/ORC6/MCM2/CDC25C/ESPL1/CCNE1/UBE2S/CDC25A/HMMR/TICRR/TRIP13/DBF4/UBE2C/MCM10/ANLN/FBXO5/POLE2/EIF4EBP1/E2F8/MCM6/POLA2/AURKA/MCM4/BORA/FAM107A/TYMS/CENPE/PLK4/CKS1B/E2F7/MCM7/EZH2/BRCA1/FHL1/RGCC/KIF14/CDK2/PSMD14/CKS2/BLM/PSMC4/PCNA/BTG2/TUBG1/PRIM1/SPDL1…	136	BP
GO:0044770	cell cycle phase transition	142/1542	609/17910	3.88642e-29	4.42553e-26	3.6357e-26	SUSD2/CDC20/CCNB2/CDKN3/CDC45/CCNA2/PLK1/NDC80/CDCA5/TTK/GTSE1/MAD2L1/TPX2/TACC3/CCNB1/DLGAP5/CDC6/BUB1B/AURKB/PKMYT1/MELK/ORC1/CDT1/FOXM1/CDK1/NEK2/ORC6/MCM2/CDC25C/ESPL1/CCNE1/UBE2S/CDC25A/HMMR/TICRR/TRIP13/DBF4/UBE2C/CHEK1/MCM10/ANLN/FBXO5/POLE2/EIF4EBP1/E2F8/MCM6/POLA2/AURKA/MCM4/BORA/FAM107A/TYMS/CENPE/PLK4/CKS1B/E2F7/MCM7/EZH2/BRCA1/FAM83D/FHL1/RGCC/KIF14/TIMELESS/CDK2/PSMD14/CKS2/BLM/PSMC4…	142	BP
GO:0005694	chromosome	190/1592	982/18675	3.88767e-28	3.75161e-25	2.95872e-25	RFC4/CENPA/KIF2C/NCAPG/SPC25/ZBTB4/OIP5/CDCA8/HJURP/SKA3/CENPW/PLK1/RAD51/NDC80/CDCA5/TTK/BIRC5/RAD51AP1/MAD2L1/AUNIP/ASF1B/KIF4A/CCNB1/SKA1/BUB1/NCAPH/SGO1/MYBL2/BUB1B/H2AZ1/CENPU/PARPBP/AURKB/NUSAP1/ORC1/CDT1/CDK1/NEK2/NUF2/ORC6/CITED2/MCM2/DSCC1/CENPK/FEN1/CENPM/CENPN/TAL1/SPC24/ZWINT/CHEK1/EME1/PIF1/SGO2/POLE2/MCM6/CENPI/HASPIN/TOP2A/NUP37/H2AX/POLQ/ERCC6L/MCM4/SPAG5/KIF18A/ESCO2/CENPE/UHRF1/…	190	CC
GO:0007059	chromosome segregation	87/1542	275/17910	5.14682e-28	5.12817e-25	4.21295e-25	CDC20/KIF2C/NCAPG/SPC25/CDCA8/HJURP/SKA3/CENPW/PLK1/NDC80/CDCA5/TTK/BIRC5/MAD2L1/TACC3/KIF4A/CCNB1/DLGAP5/CDC6/SKA1/BUB1/NCAPH/SGO1/KIFC1/BUB1B/AURKB/NUSAP1/CDT1/PRC1/KIF23/NEK2/NUF2/RACGAP1/DSCC1/PSRC1/FEN1/CENPN/ESPL1/TRIP13/ZWINT/SGO2/FBXO5/HASPIN/TOP2A/NUP37/SPAG5/KIF18A/CENPE/RAN/CDCA2/BRCA1/FAM83D/ECT2/KIF14/KNSTRN/KNL1/MKI67/SPDL1/INCENP/HECW2/FANCD2/NCAPD2/BUB3/KIF4B/CENPF/ACTR3/AXIN2/BRI…	87	BP
GO:0006260	DNA replication	82/1542	259/17910	1.7161e-26	1.51989e-23	1.24864e-23	RFC4/CDC45/CCNA2/RAD51/CDC6/EXO1/RNASEH2A/GINS2/ORC1/CDT1/CDK1/ORC6/MCM2/DSCC1/FEN1/GINS3/CCNE1/TICRR/PCLAF/DBF4/NFIX/CHEK1/MCM10/FBXO5/POLE2/E2F8/MCM6/POLA2/MCM4/ESCO2/RFC5/E2F7/MCM7/GINS1/RECQL4/HMGA1/ALYREF/RFC2/BRCA1/GINS4/TIMELESS/CDK2/BLM/PCNA/PRIM1/CHAF1A/MCM5/CLSPN/CHAF1B/DTL/CDC7/DONSON/CCNE2/RRM2B/GMNN/BRIP1/TOPBP1/TIPIN/RMI2/RPA3/CHEK2/STOML2/DACH1/RFC3/GEN1/ORC5/TONSL/DBF4B/MCM3/MCM8/…	82	BP
GO:0044427	chromosomal part	166/1592	855/18675	9.18025e-25	4.42947e-22	3.49333e-22	RFC4/CENPA/KIF2C/NCAPG/SPC25/OIP5/CDCA8/HJURP/SKA3/CENPW/PLK1/RAD51/NDC80/CDCA5/TTK/BIRC5/RAD51AP1/MAD2L1/AUNIP/ASF1B/CCNB1/SKA1/BUB1/NCAPH/SGO1/MYBL2/BUB1B/H2AZ1/CENPU/PARPBP/AURKB/ORC1/CDT1/CDK1/NEK2/NUF2/ORC6/CITED2/MCM2/DSCC1/CENPK/FEN1/CENPM/CENPN/TAL1/SPC24/ZWINT/CHEK1/EME1/PIF1/SGO2/POLE2/MCM6/CENPI/NUP37/H2AX/ERCC6L/MCM4/SPAG5/KIF18A/ESCO2/CENPE/UHRF1/RFC5/RAN/SUV39H1/MCM7/CENPH/ZWILCH/RE…	166	CC
GO:0000819	sister chromatid segregation	60/1542	157/17910	1.61882e-24	1.29036e-21	1.06007e-21	CDC20/KIF2C/NCAPG/CDCA8/PLK1/NDC80/CDCA5/TTK/MAD2L1/TACC3/KIF4A/CCNB1/DLGAP5/CDC6/BUB1/NCAPH/SGO1/KIFC1/BUB1B/AURKB/NUSAP1/CDT1/PRC1/KIF23/NEK2/RACGAP1/DSCC1/PSRC1/FEN1/ESPL1/TRIP13/ZWINT/SGO2/FBXO5/HASPIN/SPAG5/KIF18A/CENPE/RAN/KIF14/KNSTRN/SPDL1/INCENP/HECW2/NCAPD2/BUB3/KIF4B/CENPF/AXIN2/XRCC3/RMI2/GEN1/DUSP1/NAA50/NUP62/MAD2L2/SMC2/NAA10/APC/DDX11	60	BP
GO:0000070	mitotic sister chromatid segregation	54/1542	132/17910	7.13426e-24	5.16974e-21	4.2471e-21	CDC20/KIF2C/NCAPG/CDCA8/PLK1/NDC80/CDCA5/TTK/MAD2L1/TACC3/KIF4A/CCNB1/DLGAP5/CDC6/NCAPH/SGO1/KIFC1/BUB1B/AURKB/NUSAP1/CDT1/PRC1/KIF23/NEK2/RACGAP1/DSCC1/PSRC1/ESPL1/TRIP13/ZWINT/FBXO5/HASPIN/SPAG5/KIF18A/CENPE/RAN/KIF14/KNSTRN/SPDL1/INCENP/HECW2/NCAPD2/BUB3/KIF4B/CENPF/XRCC3/GEN1/DUSP1/NAA50/NUP62/MAD2L2/SMC2/NAA10/APC	54	BP
GO:0000775	chromosome, centromeric region	64/1592	185/18675	1.65561e-23	5.32554e-21	4.20001e-21	CENPA/KIF2C/NCAPG/SPC25/CDCA8/HJURP/SKA3/CENPW/PLK1/NDC80/CDCA5/TTK/BIRC5/MAD2L1/CCNB1/SKA1/BUB1/SGO1/BUB1B/CENPU/AURKB/CDT1/NEK2/NUF2/DSCC1/CENPK/CENPM/CENPN/SPC24/ZWINT/SGO2/CENPI/NUP37/ERCC6L/SPAG5/KIF18A/ESCO2/CENPE/SUV39H1/CENPH/ZWILCH/KNSTRN/CENPL/KNL1/SPDL1/HELLS/INCENP/MTBP/DSN1/KNTC1/BUB3/NUP107/CENPF/DYNLL1/NUP85/PPP2R5A/CENPP/SUV39H2/KAT2B/RCC2/RANGAP1/APC/RASSF2/ITGB3BP	64	CC
GO:0098687	chromosomal region	90/1592	337/18675	2.41056e-23	5.81547e-21	4.5864e-21	CENPA/KIF2C/NCAPG/SPC25/OIP5/CDCA8/HJURP/SKA3/CENPW/PLK1/RAD51/NDC80/CDCA5/TTK/BIRC5/MAD2L1/CCNB1/SKA1/BUB1/SGO1/BUB1B/CENPU/AURKB/ORC1/CDT1/CDK1/NEK2/NUF2/MCM2/DSCC1/CENPK/FEN1/CENPM/CENPN/SPC24/ZWINT/CHEK1/PIF1/SGO2/MCM6/CENPI/NUP37/H2AX/ERCC6L/MCM4/SPAG5/KIF18A/ESCO2/CENPE/SUV39H1/MCM7/CENPH/ZWILCH/RECQL4/ALYREF/NABP2/EZH2/KNSTRN/CENPL/CDK2/BLM/PCNA/KNL1/SPDL1/HELLS/INCENP/MCM5/MTBP/DSN1/KNTC1…	90	CC
GO:0098813	nuclear chromosome segregation	71/1542	220/17910	1.19843e-23	7.96059e-21	6.53987e-21	CDC20/KIF2C/NCAPG/CDCA8/PLK1/NDC80/CDCA5/TTK/MAD2L1/TACC3/KIF4A/CCNB1/DLGAP5/CDC6/BUB1/NCAPH/SGO1/KIFC1/BUB1B/AURKB/NUSAP1/CDT1/PRC1/KIF23/NEK2/RACGAP1/DSCC1/PSRC1/FEN1/ESPL1/TRIP13/ZWINT/SGO2/FBXO5/HASPIN/SPAG5/KIF18A/CENPE/RAN/FAM83D/ECT2/KIF14/KNSTRN/KNL1/SPDL1/INCENP/HECW2/FANCD2/NCAPD2/BUB3/KIF4B/CENPF/ACTR3/AXIN2/BRIP1/NDC1/XRCC3/RMI2/GEM/GEN1/DUSP1/NAA50/NUP62/MAD2L2/SYCE2/SMC2/RCC2/NAA10/…	71	BP
GO:0140014	mitotic nuclear division	74/1542	237/17910	1.3176e-23	8.07894e-21	6.6371e-21	CDC20/KIF2C/NCAPG/CDCA8/PLK1/NDC80/CDCA5/TTK/MAD2L1/TPX2/TACC3/KIF4A/CCNB1/DLGAP5/CDC6/NCAPH/SGO1/MYBL2/KIFC1/BUB1B/AURKB/PKMYT1/NUSAP1/CDT1/PRC1/KIF23/NEK2/RACGAP1/DSCC1/PSRC1/CDC25C/ESPL1/UBE2S/TRIP13/ZWINT/UBE2C/CHEK1/ANLN/FBXO5/HASPIN/AURKA/KIF11/SPAG5/BORA/KIF18A/CENPE/RAN/RGCC/KIF14/KNSTRN/MKI67/SPDL1/INCENP/HECW2/MTBP/KNTC1/NCAPD2/BUB3/KIF4B/CENPF/SPHK1/XRCC3/CHEK2/TOM1L2/GEN1/DUSP1/RCC1/N…	74	BP
GO:0000776	kinetochore	52/1592	131/18675	1.67932e-22	3.24109e-20	2.5561e-20	CENPA/KIF2C/SPC25/HJURP/SKA3/CENPW/PLK1/NDC80/TTK/BIRC5/MAD2L1/CCNB1/SKA1/BUB1/SGO1/BUB1B/CENPU/AURKB/CDT1/NEK2/NUF2/CENPK/CENPM/CENPN/SPC24/ZWINT/SGO2/CENPI/NUP37/ERCC6L/SPAG5/KIF18A/CENPE/CENPH/ZWILCH/KNSTRN/KNL1/SPDL1/INCENP/MTBP/DSN1/KNTC1/BUB3/NUP107/CENPF/DYNLL1/NUP85/KAT2B/RANGAP1/APC/RASSF2/ITGB3BP	52	CC
GO:0000793	condensed chromosome	65/1592	199/18675	2.71466e-22	4.36608e-20	3.44333e-20	CENPA/KIF2C/NCAPG/SPC25/HJURP/SKA3/CENPW/PLK1/RAD51/NDC80/CDCA5/BIRC5/MAD2L1/CCNB1/SKA1/BUB1/NCAPH/SGO1/BUB1B/CENPU/AURKB/CDT1/NEK2/CENPK/CENPM/CENPN/SPC24/ZWINT/CHEK1/SGO2/TOP2A/NUP37/H2AX/ERCC6L/SPAG5/CENPE/SUV39H1/CENPH/ZWILCH/BRCA1/KNSTRN/NCAPG2/CDK2/BLM/KNL1/TUBG1/MKI67/SPDL1/INCENP/DSN1/KNTC1/NCAPD2/BUB3/NUP107/CENPF/TOPBP1/NUP85/BANF1/HMGB2/RCC1/SYCE2/SMC2/RANGAP1/RASSF2/ITGB3BP	65	CC
GO:0006259	DNA metabolic process	176/1542	963/17910	9.92837e-23	5.65279e-20	4.64394e-20	RFC4/CDC45/CCNA2/RAD51/CDCA5/RAD51AP1/AUNIP/RAD54L/CDC6/EXO1/RNASEH2A/PARPBP/AURKB/GINS2/ORC1/CDT1/FOXM1/CDK1/NEK2/ORC6/MCM2/DSCC1/FEN1/KPNA2/GINS3/CCNE1/TK1/TICRR/TRIP13/PCLAF/DBF4/UBE2T/NFIX/CHEK1/MCM10/FANCI/FAAP24/EME1/PIF1/FBXO5/FANCG/POLE2/E2F8/MCM6/POLA2/PSMC3IP/TOP2A/H2AX/POLQ/NUDT1/MCM4/ESCO2/TYMS/UHRF1/RFC5/RAN/RAD54B/E2F7/MCM7/NEIL3/PARM1/GINS1/RECQL4/HMGA1/FANCB/ALYREF/RFC2/NABP2/EZH2…	176	BP
GO:0005654	nucleoplasm	441/1592	3427/18675	5.56762e-22	7.67536e-20	6.05322e-20	SFTPB/RFC4/CENPA/CDC20/ZBTB4/OIP5/CDC45/CDCA8/HJURP/CCNA2/CENPW/PLK1/CRY2/RAD51/NDC80/CDCA5/BIRC5/RAD51AP1/GTSE1/NEDD9/MAD2L1/TPX2/ASF1B/KIF4A/SYNE1/CCNB1/RAD54L/CDC6/RPS6KA2/BUB1/SGO1/EXO1/RNASEH2A/MYBL2/CENPU/PARPBP/AURKB/PKMYT1/GINS2/ORC1/CDT1/KIF18B/KIF23/FOXM1/CDK1/NEK2/CAVIN2/ORC6/CDCA4/RACGAP1/CITED2/MCM2/ADH1B/DSCC1/PSRC1/CENPK/FEN1/CENPM/CENPN/KPNA2/GINS3/CDC25C/CCNE1/TAL1/UBE2S/AFF3/CDC…	441	CC
GO:0006261	DNA-dependent DNA replication	52/1542	130/17910	1.69213e-22	8.99199e-20	7.38719e-20	RFC4/RAD51/CDC6/GINS2/CDT1/MCM2/DSCC1/FEN1/GINS3/CCNE1/TICRR/FBXO5/POLE2/E2F8/MCM6/POLA2/MCM4/RFC5/E2F7/MCM7/GINS1/HMGA1/ALYREF/RFC2/GINS4/CDK2/BLM/PCNA/PRIM1/MCM5/CDC7/DONSON/CCNE2/RRM2B/GMNN/TIPIN/RPA3/CHEK2/STOML2/DACH1/RFC3/GEN1/TONSL/DBF4B/MCM3/REV3L/POLD2/ATAD5/POLE3/ZPR1/SLBP/DDX11	52	BP
GO:0051276	chromosome organization	190/1542	1097/17910	1.02253e-21	5.0941e-19	4.18496e-19	RFC4/CENPA/CDC20/KIF2C/NCAPG/OIP5/CDC45/CDCA8/HJURP/CCNA2/CENPW/PLK1/RAD51/NDC80/CDCA5/TTK/MAD2L1/TACC3/ASF1B/LRRK2/KIF4A/CCNB1/RAD54L/DLGAP5/CDC6/BUB1/NCAPH/SGO1/EXO1/KIFC1/BUB1B/CENPU/AURKB/GINS2/NUSAP1/CDT1/PRC1/KIF23/CDK1/NEK2/RACGAP1/MCM2/DSCC1/PSRC1/CENPK/FEN1/CENPM/CENPN/ESPL1/CCNE1/TAL1/TRIP13/ZWINT/CHEK1/MBIP/PIF1/SGO2/FBXO5/POLE2/MCM6/CENPI/POLA2/HASPIN/TOP2A/H2AX/AURKA/MCM4/SPAG5/KIF18…	190	BP
GO:0000280	nuclear division	90/1542	357/17910	3.34174e-21	1.56688e-18	1.28724e-18	CDC20/KIF2C/NCAPG/CDCA8/PLK1/NDC80/CDCA5/TTK/MAD2L1/TPX2/TACC3/KIF4A/CCNB1/DLGAP5/CDC6/NCAPH/SGO1/MYBL2/KIFC1/BUB1B/AURKB/PKMYT1/NUSAP1/CDT1/PRC1/KIF23/NEK2/RACGAP1/DSCC1/PSRC1/CDC25C/ESPL1/UBE2S/TRIP13/ZWINT/UBE2C/CHEK1/ANLN/SGO2/FBXO5/PSMC3IP/HASPIN/TOP2A/AURKA/KIF11/SPAG5/BORA/KIF18A/CENPE/RAN/RAD54B/ASPM/RGCC/KIF14/KNSTRN/CKS2/MKI67/SPDL1/INCENP/HECW2/MTBP/KNTC1/FANCD2/NCAPD2/BUB3/FANCA/KIF4B…	90	BP
GO:0000777	condensed chromosome kinetochore	43/1592	100/18675	1.88389e-20	2.27244e-18	1.79217e-18	CENPA/KIF2C/SPC25/HJURP/SKA3/CENPW/PLK1/NDC80/BIRC5/MAD2L1/CCNB1/SKA1/BUB1/SGO1/BUB1B/CENPU/CDT1/NEK2/CENPK/CENPM/CENPN/SPC24/ZWINT/SGO2/NUP37/ERCC6L/SPAG5/CENPE/CENPH/ZWILCH/KNSTRN/KNL1/SPDL1/INCENP/DSN1/KNTC1/BUB3/NUP107/CENPF/NUP85/RANGAP1/RASSF2/ITGB3BP	43	CC
GO:0000779	condensed chromosome, centromeric region	45/1592	110/18675	2.79061e-20	2.99215e-18	2.35978e-18	CENPA/KIF2C/NCAPG/SPC25/HJURP/SKA3/CENPW/PLK1/NDC80/BIRC5/MAD2L1/CCNB1/SKA1/BUB1/SGO1/BUB1B/CENPU/AURKB/CDT1/NEK2/CENPK/CENPM/CENPN/SPC24/ZWINT/SGO2/NUP37/ERCC6L/SPAG5/CENPE/CENPH/ZWILCH/KNSTRN/KNL1/SPDL1/INCENP/DSN1/KNTC1/BUB3/NUP107/CENPF/NUP85/RANGAP1/RASSF2/ITGB3BP	45	CC
GO:0048285	organelle fission	94/1542	395/17910	3.23581e-20	1.43292e-17	1.17719e-17	CDC20/KIF2C/NCAPG/CDCA8/PLK1/NDC80/CDCA5/TTK/MAD2L1/TPX2/TACC3/LRRK2/KIF4A/CCNB1/DLGAP5/CDC6/NCAPH/SGO1/MYBL2/KIFC1/BUB1B/MTFR2/AURKB/PKMYT1/NUSAP1/CDT1/PRC1/KIF23/NEK2/RACGAP1/DSCC1/PSRC1/CDC25C/ESPL1/UBE2S/TRIP13/ZWINT/UBE2C/CHEK1/ANLN/SGO2/FBXO5/PSMC3IP/HASPIN/TOP2A/AURKA/KIF11/SPAG5/BORA/KIF18A/CENPE/RAN/RAD54B/ASPM/RGCC/KIF14/KNSTRN/CKS2/MKI67/SPDL1/INCENP/HECW2/MTBP/KNTC1/FANCD2/NCAPD2/BUB3…	94	BP
GO:0005829	cytosol	566/1592	4909/18675	8.98054e-18	8.66622e-16	6.83467e-16	DPYSL2/RHOBTB2/CENPA/CDC20/KIF2C/CCNB2/NCAPG/SPC25/CDCA3/ZBTB4/INMT/CDKN3/OIP5/CDCA8/HJURP/CCNA2/PLK1/CRY2/RAD51/NDC80/CDCA5/BIRC5/GPD1L/GTSE1/NEDD9/MAD2L1/CIP2A/TPX2/TACC3/LRRK2/KIF4A/CCNB1/DLGAP5/CDC6/RPS6KA2/SKA1/BUB1/NCAPH/SGO1/RNASEH2A/BUB1B/FAM72B/STIL/CENPU/AURKB/PKMYT1/ORC1/CDT1/KIF18B/PRC1/KIF23/CDK1/NEK2/NUF2/CAVIN2/CDCA4/SLC2A1/DEPDC1B/RACGAP1/ADH1B/FAM72D/PSRC1/CENPK/GAPDH/CENPM/CENPN…	566	CC
GO:0051726	regulation of cell cycle	187/1542	1149/17910	2.36579e-18	9.92513e-16	8.1538e-16	SUSD2/CDC20/CCNB2/CDKN3/CDC45/PLK1/RAD51/NDC80/CDCA5/TTK/GTSE1/MAD2L1/TPX2/TACC3/CCNB1/DLGAP5/CDC6/RPS6KA2/BUB1/MYBL2/BUB1B/STIL/AURKB/PKMYT1/NUSAP1/CDT1/PRC1/KIF23/FOXM1/CDK1/NEK2/RACGAP1/CITED2/PSRC1/FEN1/CDC25C/ESPL1/CCNE1/TAL1/DDIAS/CDC25A/HMMR/TICRR/TRIP13/PCLAF/ZWINT/UBE2C/CHEK1/ANLN/PRKCE/FBXO5/EIF4EBP1/E2F8/CDKL2/H2AX/AURKA/POC1A/KIF11/SPAG5/KIF20A/BORA/FAM107A/CENPE/PLK4/CKS1B/E2F7/ZWILC…	187	BP
GO:0051983	regulation of chromosome segregation	39/1542	93/17910	4.53174e-18	1.80612e-15	1.48379e-15	CDC20/KIF2C/PLK1/NDC80/CDCA5/TTK/MAD2L1/TACC3/CCNB1/DLGAP5/CDC6/BUB1/BUB1B/AURKB/CDT1/NEK2/RACGAP1/FEN1/ESPL1/TRIP13/FBXO5/SPAG5/CENPE/ECT2/KNSTRN/MKI67/SPDL1/HECW2/CENPF/AXIN2/XRCC3/RMI2/GEN1/DUSP1/MAD2L2/RCC2/NAA10/APC/DDX11	39	BP
GO:0007346	regulation of mitotic cell cycle	121/1542	622/17910	5.37826e-18	2.04143e-15	1.6771e-15	CDC20/PLK1/NDC80/CDCA5/TTK/GTSE1/MAD2L1/TPX2/TACC3/CCNB1/DLGAP5/CDC6/BUB1/BUB1B/AURKB/PKMYT1/NUSAP1/CDT1/CDK1/NEK2/PSRC1/CDC25C/ESPL1/CCNE1/TAL1/HMMR/TICRR/TRIP13/ZWINT/UBE2C/CHEK1/ANLN/FBXO5/EIF4EBP1/E2F8/AURKA/KIF11/BORA/FAM107A/CENPE/PLK4/E2F7/ZWILCH/NABP2/EZH2/BRCA1/FHL1/RGCC/KIF14/CDK2/PSMD14/BLM/PSMC4/PCNA/BTG2/TUBG1/TTC28/MKI67/SPDL1/INCENP/HECW2/MTBP/CLSPN/PSMB2/DTL/CDC7/KNTC1/DONSON/E2F1…	121	BP
GO:0006996	organelle organization	422/1542	3372/17910	5.73821e-18	2.07906e-15	1.70801e-15	DPYSL2/RFC4/CENPA/CDC20/KIF2C/CCNB2/NCAPG/SHROOM4/SPC25/OIP5/CDC45/CDCA8/HJURP/CCNA2/SKA3/CENPW/PLK1/RAD51/NDC80/CDCA5/DAAM2/TTK/NEDD9/MAD2L1/TPX2/AUNIP/TACC3/ASF1B/LRRK2/KIF4A/SYNE1/CCNB1/RAD54L/DLGAP5/CDC6/SKA1/BUB1/NCAPH/SGO1/EXO1/MYBL2/KIFC1/BUB1B/STIL/CENPU/MTFR2/AURKB/PKMYT1/GINS2/NUSAP1/CDT1/KIF18B/PRC1/KIF23/CDK1/NEK2/RACGAP1/MCM2/DSCC1/PSRC1/CENPK/GAPDH/FEN1/CENPM/CENPN/CDC25C/ESPL1/CCNE…	422	BP
GO:0010564	regulation of cell cycle process	139/1542	764/17910	6.91505e-18	2.39652e-15	1.96881e-15	SUSD2/CDC20/PLK1/RAD51/NDC80/CDCA5/TTK/GTSE1/MAD2L1/TPX2/TACC3/CCNB1/DLGAP5/CDC6/BUB1/BUB1B/STIL/AURKB/PKMYT1/NUSAP1/CDT1/PRC1/KIF23/FOXM1/CDK1/NEK2/RACGAP1/PSRC1/FEN1/CDC25C/ESPL1/CCNE1/HMMR/TICRR/TRIP13/UBE2C/CHEK1/ANLN/PRKCE/FBXO5/E2F8/AURKA/POC1A/KIF11/SPAG5/KIF20A/BORA/FAM107A/CENPE/PLK4/E2F7/EZH2/BRCA1/FAM83D/FHL1/RGCC/ECT2/KIF14/KNSTRN/CDK2/PSMD14/BLM/PSMC4/PCNA/EED/BTG2/TUBG1/MKI67/SPDL1/…	139	BP
GO:1901990	regulation of mitotic cell cycle phase transition	92/1542	428/17910	9.75974e-17	3.24145e-14	2.66295e-14	CDC20/PLK1/NDC80/CDCA5/TTK/GTSE1/MAD2L1/TPX2/CCNB1/DLGAP5/CDC6/BUB1B/AURKB/CDT1/CDK1/NEK2/CDC25C/ESPL1/CCNE1/HMMR/TICRR/TRIP13/UBE2C/ANLN/FBXO5/E2F8/AURKA/FAM107A/CENPE/PLK4/E2F7/EZH2/BRCA1/FHL1/RGCC/KIF14/CDK2/PSMD14/BLM/PSMC4/PCNA/BTG2/TUBG1/SPDL1/HECW2/MTBP/CLSPN/PSMB2/DTL/CDC7/KNTC1/DONSON/E2F1/PSMD2/XPC/TUBB/BUB3/CENPF/PSMB3/ANAPC7/DYNLL1/KANK2/RBL2/ADAMTS1/CTDSPL/KCNA5/PSMD12/PSMD11/XRCC3/C…	92	BP
GO:0015630	microtubule cytoskeleton	173/1592	1102/18675	7.63923e-16	6.70169e-14	5.28533e-14	DPYSL2/CDC20/KIF2C/CCNB2/CDC45/CDCA8/SKA3/PLK1/RAD51/NDC80/TTK/BIRC5/GTSE1/NEDD9/MAD2L1/TPX2/AUNIP/TACC3/KIF4A/CCNB1/DLGAP5/CDC6/SKA1/SGO1/KIFC1/BUB1B/STIL/CENPU/AURKB/KIF18B/PRC1/KIF23/CDK1/NEK2/TUBA1B/RACGAP1/TUBA1C/MCM2/PSRC1/GAPDH/ESPL1/CKAP2L/CEP55/HMMR/PCLAF/KIF15/CHEK1/FBXO5/CDKL2/HASPIN/TOP2A/TPPP/H2AX/AURKA/TEK/POC1A/KIF11/SPAG5/KIF20A/PKNOX2/SCTR/KIF18A/CENPE/RAN/PLK4/CLIC5/ASPM/BRCA1/F…	173	CC
GO:0031145	anaphase-promoting complex-dependent catabolic process	34/1542	81/17910	6.02875e-16	1.92221e-13	1.57915e-13	CDC20/PLK1/MAD2L1/CCNB1/BUB1B/AURKB/CDK1/UBE2S/UBE2C/FBXO5/AURKA/PTTG1/CDK2/PSMD14/PSMC4/PSMB2/PSMD2/BUB3/PSMB3/ANAPC7/ECRG4/PSMD12/PSMD11/PSMA2/PSMA5/PSMA7/PSMC2/PSMB7/PSMD3/PSME2/PSMD7/PSMC3/PSMD9/PSMB1	34	BP
GO:0033554	cellular response to stress	264/1542	1914/17910	7.35982e-16	2.25635e-13	1.85366e-13	RFC4/ZBTB4/CCNA2/PLK1/RAD51/CDCA5/RAD51AP1/GTSE1/AUNIP/CTSV/LRRK2/CCNB1/RAD54L/EXO1/RNASEH2A/PARPBP/MELK/FOXM1/CDK1/SLC2A1/CITED2/FEN1/CDC25C/NDNF/FBXO45/DDIAS/TICRR/TRIP13/PCLAF/UBE2T/CHEK1/MCM10/FANCI/MBIP/FAAP24/PRKCE/EME1/PIF1/FBXO5/FANCG/POLE2/EIF4EBP1/E2F8/LIMD1/TOP2A/NUP37/H2AX/POLQ/AURKA/NUDT1/AQP1/ESCO2/EDEM1/UHRF1/RFC5/SUV39H1/RAD54B/AQP3/EPAS1/E2F7/MCM7/NEIL3/HMGA1/FANCB/RFC2/CD34/NABP…	264	BP
GO:1901987	regulation of cell cycle phase transition	95/1542	464/17910	8.26844e-16	2.44103e-13	2.00538e-13	SUSD2/CDC20/PLK1/NDC80/CDCA5/TTK/GTSE1/MAD2L1/TPX2/CCNB1/DLGAP5/CDC6/BUB1B/AURKB/CDT1/CDK1/NEK2/CDC25C/ESPL1/CCNE1/HMMR/TICRR/TRIP13/UBE2C/CHEK1/ANLN/FBXO5/E2F8/AURKA/FAM107A/CENPE/PLK4/E2F7/EZH2/BRCA1/FAM83D/FHL1/RGCC/KIF14/CDK2/PSMD14/BLM/PSMC4/PCNA/BTG2/TUBG1/SPDL1/HECW2/MTBP/CLSPN/PSMB2/DTL/CDC7/KNTC1/DONSON/E2F1/PSMD2/XPC/TUBB/BUB3/CENPF/PSMB3/ANAPC7/DYNLL1/KANK2/RBL2/ADAMTS1/CTDSPL/KCNA5/PS…	95	BP
GO:1902850	microtubule cytoskeleton organization involved in mitosis	41/1542	116/17910	8.83886e-16	2.51623e-13	2.06716e-13	CENPA/CDC20/SPC25/PLK1/NDC80/TTK/MAD2L1/TPX2/TACC3/KIF4A/CCNB1/MYBL2/KIFC1/STIL/AURKB/NUSAP1/PRC1/KIF23/RACGAP1/PSRC1/ESPL1/POC1A/KIF11/BORA/CENPE/RAN/SPDL1/SAPCD2/KIF4B/WDR62/STMN1/ARHGEF2/CHEK2/RAE1/INTS13/RCC1/NUP62/TACC1/SPRY1/SPRY2/FSD1	41	BP
GO:0043232	intracellular non-membrane-bounded organelle	511/1592	4464/18675	4.62651e-15	3.72049e-13	2.93418e-13	DPYSL2/RFC4/CENPA/CDC20/KIF2C/CCNB2/NCAPG/SHROOM4/SPC25/ZBTB4/OIP5/CDC45/CDCA8/HJURP/SKA3/CENPW/PLK1/RAD51/NDC80/CDCA5/TTK/BIRC5/RAD51AP1/GTSE1/NEDD9/MAD2L1/TPX2/AUNIP/TACC3/ASF1B/KIF4A/SYNE1/CCNB1/DLGAP5/CDC6/SKA1/BUB1/NCAPH/TNS1/SGO1/MYBL2/KIFC1/BUB1B/PIMREG/H2AZ1/STIL/CENPU/PARPBP/AURKB/PKMYT1/NUSAP1/ORC1/CDT1/KIF18B/PRC1/KIF23/CDK1/NEK2/NUF2/CAVIN2/ORC6/TUBA1B/SLC2A1/RACGAP1/CITED2/TUBA1C/MCM…	511	CC
GO:0043228	non-membrane-bounded organelle	511/1592	4473/18675	6.80334e-15	5.05017e-13	3.98285e-13	DPYSL2/RFC4/CENPA/CDC20/KIF2C/CCNB2/NCAPG/SHROOM4/SPC25/ZBTB4/OIP5/CDC45/CDCA8/HJURP/SKA3/CENPW/PLK1/RAD51/NDC80/CDCA5/TTK/BIRC5/RAD51AP1/GTSE1/NEDD9/MAD2L1/TPX2/AUNIP/TACC3/ASF1B/KIF4A/SYNE1/CCNB1/DLGAP5/CDC6/SKA1/BUB1/NCAPH/TNS1/SGO1/MYBL2/KIFC1/BUB1B/PIMREG/H2AZ1/STIL/CENPU/PARPBP/AURKB/PKMYT1/NUSAP1/ORC1/CDT1/KIF18B/PRC1/KIF23/CDK1/NEK2/NUF2/CAVIN2/ORC6/TUBA1B/SLC2A1/RACGAP1/CITED2/TUBA1C/MCM…	511	CC
GO:0033045	regulation of sister chromatid segregation	31/1542	70/17910	1.87179e-15	5.14483e-13	4.22664e-13	CDC20/PLK1/NDC80/CDCA5/TTK/MAD2L1/TACC3/CCNB1/DLGAP5/CDC6/BUB1/BUB1B/AURKB/CDT1/FEN1/ESPL1/TRIP13/FBXO5/CENPE/SPDL1/HECW2/CENPF/AXIN2/XRCC3/RMI2/GEN1/DUSP1/MAD2L2/NAA10/APC/DDX11	31	BP
GO:0045930	negative regulation of mitotic cell cycle	72/1542	308/17910	2.46733e-15	6.5557e-13	5.38571e-13	CDC20/PLK1/NDC80/TTK/GTSE1/MAD2L1/CCNB1/BUB1/BUB1B/AURKB/CDT1/CDK1/CDC25C/TICRR/TRIP13/ZWINT/CHEK1/FBXO5/E2F8/AURKA/FAM107A/E2F7/ZWILCH/NABP2/EZH2/BRCA1/FHL1/RGCC/CDK2/PSMD14/BLM/PSMC4/PCNA/BTG2/SPDL1/MTBP/CLSPN/PSMB2/KNTC1/DONSON/E2F1/PSMD2/XPC/CENPF/PSMB3/KANK2/RBL2/TIPIN/CTDSPL/PSMD12/PSMD11/XRCC3/CHEK2/PSMA2/PSMA5/PSMA7/TOM1L2/PSMC2/GEN1/DUSP1/PSMB7/MAD2L2/PSMD3/PSME2/NAA10/CDK4/PSMD7/PSMC3/A…	72	BP
GO:0005819	spindle	73/1592	326/18675	1.06092e-14	7.3128e-13	5.76728e-13	CDC20/SKA3/PLK1/TTK/NEDD9/MAD2L1/TPX2/AUNIP/TACC3/KIF4A/CCNB1/DLGAP5/CDC6/SKA1/SGO1/BUB1B/AURKB/KIF18B/PRC1/KIF23/CDK1/NEK2/RACGAP1/PSRC1/CKAP2L/KIF15/FBXO5/HASPIN/AURKA/POC1A/KIF11/SPAG5/KIF20A/KIF18A/CENPE/ASPM/FAM83D/ECT2/SHCBP1/KIF14/KNSTRN/VRK1/TUBG1/TTC28/SPDL1/CKAP2/INCENP/HECW2/CDC7/KNTC1/PRPF19/WDR62/CENPF/MTUS1/DYNLL1/ARHGEF2/TOPBP1/NUP85/RMDN2/RAE1/GEM/NUP62/FRY/MZT2A/MZT1/MAD2L2/RCC2/…	73	CC
GO:0031981	nuclear lumen	506/1592	4454/18675	2.88415e-14	1.85547e-12	1.46333e-12	SFTPB/RFC4/CENPA/CDC20/ZBTB4/OIP5/CDC45/CDCA8/HJURP/CCNA2/CENPW/PLK1/CRY2/RAD51/NDC80/CDCA5/BIRC5/RAD51AP1/GTSE1/NEDD9/MAD2L1/TPX2/ASF1B/KIF4A/SYNE1/CCNB1/RAD54L/CDC6/RPS6KA2/BUB1/SGO1/EXO1/RNASEH2A/MYBL2/PIMREG/H2AZ1/CENPU/PARPBP/AURKB/PKMYT1/GINS2/ORC1/CDT1/KIF18B/KIF23/FOXM1/CDK1/NEK2/CAVIN2/ORC6/CDCA4/RACGAP1/CITED2/MCM2/ADH1B/DSCC1/PSRC1/CENPK/FEN1/CENPM/CENPN/KPNA2/GINS3/CDC25C/CCNE1/TAL1/S…	506	CC
GO:1901988	negative regulation of cell cycle phase transition	63/1542	254/17910	7.40699e-15	1.90455e-12	1.56465e-12	SUSD2/CDC20/PLK1/NDC80/TTK/GTSE1/MAD2L1/CCNB1/AURKB/CDT1/CDK1/CDC25C/TICRR/TRIP13/CHEK1/FBXO5/E2F8/AURKA/FAM107A/E2F7/EZH2/BRCA1/FHL1/RGCC/CDK2/PSMD14/BLM/PSMC4/PCNA/BTG2/SPDL1/CLSPN/PSMB2/DTL/DONSON/E2F1/PSMD2/CENPF/PSMB3/KANK2/RBL2/CTDSPL/PSMD12/PSMD11/XRCC3/CHEK2/PSMA2/PSMA5/PSMA7/PSMC2/GEN1/DUSP1/PSMB7/MAD2L2/PSMD3/PSME2/CDK4/PSMD7/PSMC3/APC/PSMD9/TFDP1/PSMB1	63	BP
GO:1901991	negative regulation of mitotic cell cycle phase transition	60/1542	235/17910	7.98907e-15	1.99003e-12	1.63487e-12	CDC20/PLK1/NDC80/TTK/GTSE1/MAD2L1/CCNB1/AURKB/CDT1/CDK1/CDC25C/TICRR/TRIP13/FBXO5/E2F8/AURKA/FAM107A/E2F7/EZH2/BRCA1/FHL1/RGCC/CDK2/PSMD14/BLM/PSMC4/PCNA/BTG2/SPDL1/CLSPN/PSMB2/DONSON/E2F1/PSMD2/CENPF/PSMB3/KANK2/RBL2/CTDSPL/PSMD12/PSMD11/XRCC3/CHEK2/PSMA2/PSMA5/PSMA7/PSMC2/GEN1/DUSP1/PSMB7/MAD2L2/PSMD3/PSME2/CDK4/PSMD7/PSMC3/APC/PSMD9/TFDP1/PSMB1	60	BP
GO:0044428	nuclear part	538/1592	4801/18675	3.45895e-14	2.08618e-12	1.64528e-12	SFTPB/RFC4/CENPA/CDC20/ZBTB4/OIP5/CDC45/CDCA8/HJURP/CCNA2/CENPW/PLK1/CRY2/RAD51/NDC80/CDCA5/BIRC5/RAD51AP1/GTSE1/NEDD9/MAD2L1/TPX2/ASF1B/KIF4A/SYNE1/CCNB1/RAD54L/CDC6/RPS6KA2/BUB1/SGO1/EXO1/RNASEH2A/MYBL2/BUB1B/PIMREG/H2AZ1/CENPU/PARPBP/AURKB/PKMYT1/GINS2/ORC1/CDT1/KIF18B/KIF23/FOXM1/CDK1/NEK2/CAVIN2/ORC6/CDCA4/RACGAP1/EDNRB/CITED2/MCM2/ADH1B/DSCC1/PSRC1/CENPK/GAPDH/FEN1/CENPM/CENPN/KPNA2/GINS3/C…	538	CC
GO:0010948	negative regulation of cell cycle process	75/1542	344/17910	3.28697e-14	7.93953e-12	6.52256e-12	SUSD2/CDC20/PLK1/RAD51/NDC80/TTK/GTSE1/MAD2L1/CCNB1/AURKB/CDT1/CDK1/NEK2/CDC25C/ESPL1/TICRR/TRIP13/CHEK1/FBXO5/E2F8/AURKA/FAM107A/E2F7/EZH2/BRCA1/FHL1/RGCC/CDK2/PSMD14/BLM/PSMC4/PCNA/EED/BTG2/SPDL1/MTBP/CLSPN/PSMB2/DTL/CDC7/DONSON/E2F1/PSMD2/CENPF/PRKAR1A/PSMB3/KANK2/RBL2/CTDSPL/PSMD12/PSMD11/XRCC3/CHEK2/PSMA2/PSMA5/PSMA7/TOM1L2/PSMC2/CCNF/GEN1/DUSP1/PSMB7/MIF/MAD2L2/KAT2B/PSMD3/PSME2/NAA10/CDK4/…	75	BP
GO:0007088	regulation of mitotic nuclear division	45/1542	150/17910	3.63579e-14	8.52379e-12	7.00255e-12	CDC20/PLK1/NDC80/CDCA5/TTK/MAD2L1/TACC3/CCNB1/DLGAP5/CDC6/BUB1B/AURKB/PKMYT1/NUSAP1/CDT1/NEK2/CDC25C/ESPL1/TRIP13/UBE2C/CHEK1/ANLN/FBXO5/AURKA/KIF11/BORA/CENPE/RGCC/MKI67/SPDL1/HECW2/MTBP/KNTC1/CENPF/SPHK1/XRCC3/TOM1L2/GEN1/DUSP1/RCC1/NUP62/MAD2L2/KIF20B/NAA10/APC	45	BP
GO:0007091	metaphase/anaphase transition of mitotic cell cycle	24/1542	47/17910	5.34286e-14	1.183e-11	9.71869e-12	CDC20/PLK1/NDC80/TTK/MAD2L1/TACC3/CCNB1/DLGAP5/CDC6/BUB1B/AURKB/CDT1/ESPL1/TRIP13/FBXO5/CENPE/SPDL1/HECW2/CENPF/XRCC3/GEN1/DUSP1/MAD2L2/APC	24	BP
GO:0010965	regulation of mitotic sister chromatid separation	24/1542	47/17910	5.34286e-14	1.183e-11	9.71869e-12	CDC20/PLK1/NDC80/TTK/MAD2L1/TACC3/CCNB1/DLGAP5/CDC6/BUB1B/AURKB/CDT1/ESPL1/TRIP13/FBXO5/CENPE/SPDL1/HECW2/CENPF/XRCC3/GEN1/DUSP1/MAD2L2/APC	24	BP
GO:0007051	spindle organization	44/1542	147/17910	7.6442e-14	1.64681e-11	1.3529e-11	CDC20/SPC25/PLK1/NDC80/TTK/TPX2/AUNIP/TACC3/KIF4A/CCNB1/MYBL2/KIFC1/STIL/AURKB/PRC1/KIF23/NEK2/RACGAP1/PSRC1/ESPL1/FBXO5/AURKA/POC1A/KIF11/SPAG5/BORA/CENPE/RAN/ASPM/KNSTRN/TUBG1/TUBB/KIF4B/WDR62/STMN1/CHEK2/RAE1/INTS13/RCC1/NTMT1/NUP62/TACC1/CCDC69/FSD1	44	BP
GO:0044786	cell cycle DNA replication	26/1542	57/17910	1.4709e-13	3.0854e-11	2.53475e-11	RFC4/RAD51/CDT1/FEN1/FBXO5/POLE2/E2F8/POLA2/RFC5/E2F7/RFC2/PCNA/PRIM1/CDC7/GMNN/TIPIN/RPA3/CHEK2/DACH1/RFC3/DBF4B/POLD2/ATAD5/POLE3/ZPR1/SLBP	26	BP
GO:0001666	response to hypoxia	75/1542	354/17910	1.56606e-13	3.20079e-11	2.62955e-11	CCNA2/CCNB1/SLC2A1/CITED2/NDNF/PRKCE/EIF4EBP1/LIMD1/TEK/AQP1/SUV39H1/AQP3/EPAS1/CD34/PLOD2/TGFBR2/RGCC/AGER/ERO1A/PSMD14/PSMC4/FAM162A/EGLN3/HILPDA/PSMB2/E2F1/PSMD2/MYOCD/CAT/PSMB3/PENK/BRIP1/ADA/SLC8A3/KCNA5/PSMD12/PSMD11/PKM/COX4I2/TGFBR3/CHCHD2/KCNK3/PSMA2/PSMA5/PSMA7/PSMC2/DNMT3B/ITPR2/PGK1/PDK1/ITPR1/SOD3/PTN/RORA/TRPC6/SLC6A4/PSMB7/OPA1/EGR1/SUV39H2/ABAT/RYR2/ADM/CASP3/PSMD3/IRAK1/PSME2/RAM…	75	BP
GO:0044839	cell cycle G2/M phase transition	61/1542	257/17910	1.65866e-13	3.30529e-11	2.71539e-11	CCNB2/CCNA2/PLK1/GTSE1/TPX2/CCNB1/AURKB/PKMYT1/MELK/FOXM1/CDK1/NEK2/CDC25C/CDC25A/HMMR/TICRR/CHEK1/FBXO5/AURKA/BORA/PLK4/BRCA1/FHL1/KIF14/CDK2/PSMD14/BLM/PSMC4/TUBG1/CLSPN/PSMB2/DTL/CDC7/PPP1R12B/DONSON/PSMD2/TUBB/CENPF/PSMB3/DYNLL1/PSMD12/PSMD11/CHEK2/PSMA2/PSMA5/PSMA7/PSMC2/MASTL/DBF4B/PSMB7/RCC2/PSMD3/PSME2/CDK4/ATAD5/PSMD7/PSMC3/PSMD9/PSMB1/CIT/YWHAG	61	BP
GO:0044784	metaphase/anaphase transition of cell cycle	24/1542	49/17910	1.76775e-13	3.35494e-11	2.75619e-11	CDC20/PLK1/NDC80/TTK/MAD2L1/TACC3/CCNB1/DLGAP5/CDC6/BUB1B/AURKB/CDT1/ESPL1/TRIP13/FBXO5/CENPE/SPDL1/HECW2/CENPF/XRCC3/GEN1/DUSP1/MAD2L2/APC	24	BP
GO:0051306	mitotic sister chromatid separation	24/1542	49/17910	1.76775e-13	3.35494e-11	2.75619e-11	CDC20/PLK1/NDC80/TTK/MAD2L1/TACC3/CCNB1/DLGAP5/CDC6/BUB1B/AURKB/CDT1/ESPL1/TRIP13/FBXO5/CENPE/SPDL1/HECW2/CENPF/XRCC3/GEN1/DUSP1/MAD2L2/APC	24	BP
GO:0000086	G2/M transition of mitotic cell cycle	58/1542	238/17910	1.97447e-13	3.66011e-11	3.00689e-11	CCNB2/CCNA2/PLK1/TPX2/CCNB1/AURKB/PKMYT1/MELK/FOXM1/CDK1/NEK2/CDC25C/CDC25A/HMMR/TICRR/FBXO5/AURKA/BORA/PLK4/BRCA1/FHL1/KIF14/CDK2/PSMD14/BLM/PSMC4/TUBG1/CLSPN/PSMB2/DTL/CDC7/PPP1R12B/DONSON/PSMD2/TUBB/CENPF/PSMB3/DYNLL1/PSMD12/PSMD11/CHEK2/PSMA2/PSMA5/PSMA7/PSMC2/MASTL/DBF4B/PSMB7/RCC2/PSMD3/PSME2/CDK4/PSMD7/PSMC3/PSMD9/PSMB1/CIT/YWHAG	58	BP
GO:0000226	microtubule cytoskeleton organization	89/1542	460/17910	2.18569e-13	3.95957e-11	3.25291e-11	CENPA/CDC20/KIF2C/SPC25/SKA3/PLK1/NDC80/TTK/MAD2L1/TPX2/AUNIP/TACC3/KIF4A/CCNB1/SKA1/SGO1/MYBL2/KIFC1/STIL/AURKB/NUSAP1/KIF18B/PRC1/KIF23/CDK1/NEK2/RACGAP1/PSRC1/GAPDH/ESPL1/PCLAF/CHEK1/FBXO5/TPPP/AURKA/POC1A/KIF11/SPAG5/KIF20A/BORA/FAM107A/KIF18A/CENPE/RAN/PLK4/ASPM/BRCA1/KNSTRN/CDK2/TUBG1/SPDL1/CKAP2/SAPCD2/TUBB/KIF4B/WDR62/SASS6/STMN1/ATXN7/ARHGEF2/CAV3/XRCC2/XRCC3/CHEK2/CCSER2/RAE1/FKBP4/INTS…	89	BP
GO:0036293	response to decreased oxygen levels	76/1542	365/17910	2.75764e-13	4.8847e-11	4.01293e-11	CCNA2/CCNB1/SLC2A1/CITED2/NDNF/PRKCE/EIF4EBP1/LIMD1/TEK/AQP1/SUV39H1/AQP3/EPAS1/CD34/PLOD2/TGFBR2/RGCC/AGER/ERO1A/PSMD14/PSMC4/FAM162A/EGLN3/HILPDA/PSMB2/E2F1/PSMD2/MYOCD/CAT/PSMB3/PENK/BRIP1/ADA/SLC8A3/KCNA5/PSMD12/PSMD11/PKM/COX4I2/TGFBR3/CHCHD2/KCNK3/PSMA2/PSMA5/PSMA7/PSMC2/DNMT3B/ITPR2/PGK1/PDK1/ITPR1/SOD3/PTN/RORA/TRPC6/SLC6A4/PSMB7/OPA1/EGR1/SUV39H2/ABAT/RYR2/ADM/CASP3/PSMD3/IRAK1/PSME2/RAM…	76	BP
GO:0044843	cell cycle G1/S phase transition	65/1542	288/17910	3.24031e-13	5.61489e-11	4.61281e-11	SUSD2/CDKN3/CDC45/CCNA2/GTSE1/CCNB1/CDC6/ORC1/CDT1/CDK1/ORC6/MCM2/CDC25C/CCNE1/CDC25A/DBF4/MCM10/FBXO5/POLE2/EIF4EBP1/E2F8/MCM6/POLA2/AURKA/MCM4/FAM107A/TYMS/E2F7/MCM7/EZH2/FAM83D/FHL1/RGCC/KIF14/CDK2/PCNA/BTG2/PRIM1/MCM5/MTBP/CDC7/E2F1/IQGAP3/CCNE2/SKP2/GMNN/KANK2/RBL2/ADAMTS1/CTDSPL/KCNA5/RPA3/CHEK2/PPAT/ORC5/RCC1/ID4/TRIM71/MCM3/MCM8/CDK4/BID/TFDP1/POLE3/ZPR1	65	BP
GO:0007093	mitotic cell cycle checkpoint	43/1542	147/17910	3.53999e-13	6.00368e-11	4.93221e-11	CDC20/PLK1/NDC80/TTK/GTSE1/MAD2L1/CCNB1/BUB1/BUB1B/AURKB/CDT1/CDK1/CDC25C/TICRR/TRIP13/ZWINT/E2F8/AURKA/E2F7/ZWILCH/NABP2/BRCA1/RGCC/CDK2/BLM/PCNA/BTG2/SPDL1/CLSPN/KNTC1/DONSON/E2F1/XPC/CENPF/RBL2/TIPIN/XRCC3/CHEK2/GEN1/DUSP1/MAD2L2/APC/TFDP1	43	BP
GO:0000082	G1/S transition of mitotic cell cycle	62/1542	269/17910	4.26752e-13	7.08676e-11	5.82199e-11	CDKN3/CDC45/GTSE1/CCNB1/CDC6/ORC1/CDT1/CDK1/ORC6/MCM2/CDC25C/CCNE1/CDC25A/DBF4/MCM10/FBXO5/POLE2/EIF4EBP1/E2F8/MCM6/POLA2/AURKA/MCM4/FAM107A/TYMS/E2F7/MCM7/EZH2/FHL1/RGCC/KIF14/CDK2/PCNA/BTG2/PRIM1/MCM5/MTBP/CDC7/E2F1/IQGAP3/CCNE2/SKP2/GMNN/KANK2/RBL2/ADAMTS1/CTDSPL/KCNA5/RPA3/CHEK2/PPAT/ORC5/RCC1/ID4/TRIM71/MCM3/MCM8/CDK4/BID/TFDP1/POLE3/ZPR1	62	BP
GO:0000075	cell cycle checkpoint	51/1542	197/17910	4.6653e-13	7.5892e-11	6.23476e-11	CDC20/CDC45/PLK1/NDC80/TTK/GTSE1/MAD2L1/CCNB1/CDC6/BUB1/BUB1B/AURKB/CDT1/CDK1/CDC25C/TICRR/TRIP13/ZWINT/CHEK1/E2F8/H2AX/AURKA/E2F7/ZWILCH/NABP2/BRCA1/RGCC/CDK2/BLM/PCNA/BTG2/SPDL1/CLSPN/DTL/KNTC1/DONSON/E2F1/XPC/PRPF19/CENPF/RBL2/BRIP1/TIPIN/XRCC3/CHEK2/GEN1/DUSP1/MAD2L2/APC/TFDP1/RHNO1	51	BP
GO:0006974	cellular response to DNA damage stimulus	129/1542	791/17910	5.92536e-13	9.44621e-11	7.76035e-11	RFC4/ZBTB4/PLK1/RAD51/CDCA5/RAD51AP1/GTSE1/AUNIP/CCNB1/RAD54L/EXO1/RNASEH2A/PARPBP/FOXM1/CDK1/FEN1/CDC25C/FBXO45/DDIAS/TICRR/TRIP13/PCLAF/UBE2T/CHEK1/MCM10/FANCI/FAAP24/EME1/PIF1/FBXO5/FANCG/POLE2/E2F8/TOP2A/H2AX/POLQ/AURKA/NUDT1/ESCO2/UHRF1/RFC5/SUV39H1/RAD54B/E2F7/MCM7/NEIL3/FANCB/RFC2/NABP2/WDR76/BRCA1/RGCC/PTTG1/TIMELESS/CDK2/PSMD14/BLM/PCNA/BTG2/CHAF1A/EGLN3/CLSPN/CHAF1B/DTL/DONSON/E2F1/UNG/…	129	BP
GO:1905818	regulation of chromosome separation	24/1542	52/17910	9.24795e-13	1.4454e-10	1.18744e-10	CDC20/PLK1/NDC80/TTK/MAD2L1/TACC3/CCNB1/DLGAP5/CDC6/BUB1B/AURKB/CDT1/ESPL1/TRIP13/FBXO5/CENPE/SPDL1/HECW2/CENPF/XRCC3/GEN1/DUSP1/MAD2L2/APC	24	BP
GO:0030071	regulation of mitotic metaphase/anaphase transition	22/1542	44/17910	1.05728e-12	1.62068e-10	1.33144e-10	CDC20/PLK1/NDC80/TTK/MAD2L1/CCNB1/DLGAP5/CDC6/AURKB/CDT1/ESPL1/TRIP13/FBXO5/CENPE/SPDL1/HECW2/CENPF/XRCC3/GEN1/DUSP1/MAD2L2/APC	22	BP
GO:0033047	regulation of mitotic sister chromatid segregation	25/1542	57/17910	1.29809e-12	1.95228e-10	1.60386e-10	CDC20/PLK1/NDC80/TTK/MAD2L1/TACC3/CCNB1/DLGAP5/CDC6/BUB1B/AURKB/CDT1/ESPL1/TRIP13/FBXO5/CENPE/SPDL1/HECW2/CENPF/XRCC3/GEN1/DUSP1/MAD2L2/NAA10/APC	25	BP
GO:0051783	regulation of nuclear division	46/1542	172/17910	1.87139e-12	2.75496e-10	2.26328e-10	CDC20/PLK1/NDC80/CDCA5/TTK/MAD2L1/TACC3/CCNB1/DLGAP5/CDC6/BUB1B/AURKB/PKMYT1/NUSAP1/CDT1/NEK2/CDC25C/ESPL1/TRIP13/UBE2C/CHEK1/ANLN/FBXO5/AURKA/KIF11/BORA/CENPE/RGCC/MKI67/SPDL1/HECW2/MTBP/KNTC1/CENPF/PRKAR1A/SPHK1/XRCC3/TOM1L2/GEN1/DUSP1/RCC1/NUP62/MAD2L2/KIF20B/NAA10/APC	46	BP
GO:0045839	negative regulation of mitotic nuclear division	22/1542	45/17910	1.90092e-12	2.75496e-10	2.26328e-10	CDC20/PLK1/NDC80/TTK/MAD2L1/CCNB1/AURKB/CDT1/TRIP13/CHEK1/FBXO5/RGCC/SPDL1/MTBP/CENPF/XRCC3/TOM1L2/GEN1/DUSP1/MAD2L2/NAA10/APC	22	BP
GO:0070482	response to oxygen levels	77/1542	389/17910	2.87773e-12	4.09614e-10	3.3651e-10	CCNA2/CCNB1/SLC2A1/CITED2/NDNF/PRKCE/EIF4EBP1/LIMD1/TEK/AQP1/SUV39H1/AQP3/EPAS1/CD34/PLOD2/TGFBR2/RGCC/AGER/ERO1A/PSMD14/PSMC4/FAM162A/EGLN3/HILPDA/PSMB2/E2F1/PSMD2/MYOCD/CAT/PSMB3/PENK/BRIP1/ADA/SLC8A3/KCNA5/PSMD12/PSMD11/PKM/COX4I2/TGFBR3/CHCHD2/KCNK3/PSMA2/PSMA5/PSMA7/PSMC2/DNMT3B/ITPR2/PGK1/PDK1/ITPR1/SOD3/PTN/RORA/TRPC6/SLC6A4/PSMB7/OPA1/EGR1/SUV39H2/ABAT/RYR2/ADM/CASP3/PSMD3/IRAK1/PSME2/RAM…	77	BP
GO:1902099	regulation of metaphase/anaphase transition of cell cycle	22/1542	46/17910	3.34818e-12	4.68216e-10	3.84654e-10	CDC20/PLK1/NDC80/TTK/MAD2L1/CCNB1/DLGAP5/CDC6/AURKB/CDT1/ESPL1/TRIP13/FBXO5/CENPE/SPDL1/HECW2/CENPF/XRCC3/GEN1/DUSP1/MAD2L2/APC	22	BP
GO:0007017	microtubule-based process	107/1542	627/17910	3.6826e-12	5.06103e-10	4.15779e-10	CENPA/CDC20/KIF2C/SPC25/SKA3/PLK1/NDC80/TTK/GTSE1/MAD2L1/TPX2/AUNIP/TACC3/KIF4A/CCNB1/DLGAP5/SKA1/SGO1/MYBL2/KIFC1/STIL/AURKB/NUSAP1/KIF18B/PRC1/KIF23/CDK1/NEK2/TUBA1B/RACGAP1/TUBA1C/PSRC1/GAPDH/ESPL1/PCLAF/KIF15/CHEK1/CFAP221/FBXO5/TPPP/AURKA/POC1A/KIF11/SPAG5/KIF20A/BORA/FAM107A/KIF18A/CENPE/RAN/PLK4/ASPM/BRCA1/FYCO1/KNSTRN/CDK2/TUBG1/TMEM108/SPDL1/CKAP2/SAPCD2/TUBB/KIF4B/WDR62/SASS6/STMN1/ACTR…	107	BP
GO:0045786	negative regulation of cell cycle	105/1542	613/17910	4.68386e-12	6.32797e-10	5.19862e-10	SUSD2/CDC20/CDKN3/CDC45/PLK1/RAD51/NDC80/TTK/GTSE1/MAD2L1/CCNB1/CDC6/RPS6KA2/BUB1/BUB1B/AURKB/CDT1/FOXM1/CDK1/NEK2/CDC25C/ESPL1/DDIAS/TICRR/TRIP13/ZWINT/CHEK1/FBXO5/E2F8/H2AX/AURKA/FAM107A/E2F7/ZWILCH/ALOX15B/NABP2/EZH2/BRCA1/FHL1/RGCC/TBRG4/CDK2/PSMD14/BLM/PSMC4/PCNA/EED/BTG2/SPDL1/PPM1G/PPP1R13B/MTBP/CLSPN/PSMB2/DTL/CDC7/KNTC1/DONSON/E2F1/PSMD2/MYOCD/XPC/PRPF19/CENPF/PRKAR1A/PSMB3/GMNN/KANK2/RB…	105	BP
GO:0007052	mitotic spindle organization	32/1542	95/17910	5.65669e-12	7.51492e-10	6.17373e-10	CDC20/SPC25/PLK1/NDC80/TTK/TPX2/TACC3/KIF4A/CCNB1/MYBL2/KIFC1/STIL/AURKB/PRC1/KIF23/RACGAP1/PSRC1/POC1A/KIF11/BORA/CENPE/RAN/KIF4B/WDR62/STMN1/CHEK2/RAE1/INTS13/RCC1/NUP62/TACC1/FSD1	32	BP
GO:0033260	nuclear DNA replication	22/1542	47/17910	5.78454e-12	7.55878e-10	6.20977e-10	RFC4/RAD51/CDT1/FEN1/POLE2/POLA2/RFC5/RFC2/PCNA/PRIM1/CDC7/GMNN/TIPIN/RPA3/CHEK2/DACH1/RFC3/DBF4B/POLD2/ATAD5/POLE3/SLBP	22	BP
GO:0071456	cellular response to hypoxia	51/1542	210/17910	6.46685e-12	8.31407e-10	6.83027e-10	CCNA2/CCNB1/CITED2/NDNF/PRKCE/EIF4EBP1/LIMD1/AQP1/SUV39H1/AQP3/EPAS1/CD34/RGCC/ERO1A/PSMD14/PSMC4/FAM162A/EGLN3/HILPDA/PSMB2/E2F1/PSMD2/PSMB3/BRIP1/SLC8A3/PSMD12/PSMD11/COX4I2/CHCHD2/KCNK3/PSMA2/PSMA5/PSMA7/PSMC2/PGK1/PDK1/PTN/RORA/TRPC6/PSMB7/OPA1/EGR1/SUV39H2/PSMD3/IRAK1/PSME2/PSMD7/PSMC3/PSMD9/NOTCH1/PSMB1	51	BP
GO:0009628	response to abiotic stimulus	171/1542	1191/17910	7.56169e-12	9.56733e-10	7.85986e-10	CCNA2/CRY2/RAD51/RAD51AP1/CCNB1/RAD54L/AURKB/SLC2A1/CITED2/FEN1/NDNF/CDC25A/TICRR/ATP1A2/PCLAF/CHEK1/MBIP/LPL/PRKCE/FANCG/EIF4EBP1/LIMD1/NUP37/H2AX/TEK/RS1/AQP1/SUV39H1/AQP3/EPAS1/CD34/NABP2/PLOD2/BRCA1/TGFBR2/RGCC/ECT2/AGER/PBK/TIMELESS/MFAP4/ERO1A/PSMD14/BLM/PSMC4/PCNA/BTG2/RNF34/FAM162A/EGLN3/HILPDA/PSMB2/DTL/E2F1/PSMD2/MYOCD/FANCD2/XPC/MAPK10/NUP107/CAT/CPB2/PSMB3/LRRN4/PENK/ADRB2/BRIP1/PIEZO…	171	BP
GO:0051784	negative regulation of nuclear division	23/1542	52/17910	8.30824e-12	1.03477e-09	8.50092e-10	CDC20/PLK1/NDC80/TTK/MAD2L1/CCNB1/AURKB/CDT1/TRIP13/CHEK1/FBXO5/RGCC/SPDL1/MTBP/CENPF/PRKAR1A/XRCC3/TOM1L2/GEN1/DUSP1/MAD2L2/NAA10/APC	23	BP
GO:0007010	cytoskeleton organization	163/1542	1124/17910	1.10958e-11	1.36068e-09	1.11784e-09	DPYSL2/CENPA/CDC20/KIF2C/SHROOM4/SPC25/SKA3/PLK1/NDC80/DAAM2/TTK/NEDD9/MAD2L1/TPX2/AUNIP/TACC3/KIF4A/SYNE1/CCNB1/SKA1/SGO1/MYBL2/KIFC1/STIL/AURKB/NUSAP1/KIF18B/PRC1/KIF23/CDK1/NEK2/RACGAP1/PSRC1/GAPDH/ESPL1/PHACTR1/PCLAF/ARHGEF17/PLA2G1B/CGNL1/CHEK1/ANLN/PRKCE/FBXO5/LIMD1/TPPP/AURKA/TEK/AKAP13/POC1A/KIF11/SPAG5/KIF20A/BORA/AQP1/FAM107A/KIF18A/CENPE/RAN/PLK4/TNXB/ASPM/BRCA1/EMP2/RGCC/ECT2/KNSTRN/A…	163	BP
GO:0036294	cellular response to decreased oxygen levels	52/1542	220/17910	1.21196e-11	1.46372e-09	1.20249e-09	CCNA2/CCNB1/CITED2/NDNF/PRKCE/EIF4EBP1/LIMD1/AQP1/SUV39H1/AQP3/EPAS1/CD34/RGCC/ERO1A/PSMD14/PSMC4/FAM162A/EGLN3/HILPDA/PSMB2/E2F1/PSMD2/PSMB3/BRIP1/SLC8A3/PSMD12/PSMD11/COX4I2/CHCHD2/KCNK3/PSMA2/PSMA5/PSMA7/PSMC2/PGK1/PDK1/PTN/RORA/TRPC6/PSMB7/OPA1/EGR1/SUV39H2/PSMD3/IRAK1/PSME2/PSMD7/PSMC3/CPEB4/PSMD9/NOTCH1/PSMB1	52	BP
GO:0034502	protein localization to chromosome	29/1542	82/17910	1.40544e-11	1.67205e-09	1.37364e-09	CENPA/PLK1/NDC80/CDCA5/TTK/BUB1B/AURKB/CDT1/CDK1/HASPIN/ESCO2/NABP2/EZH2/KNL1/CCT6A/SPDL1/MTBP/CCT5/BUB3/DKC1/CCT4/TCP1/CCT7/RUVBL2/H1-5/MCM8/RCC2/CCT2/PPHLN1	29	BP
GO:0071495	cellular response to endogenous stimulus	182/1542	1305/17910	1.87185e-11	2.19419e-09	1.8026e-09	CCNA2/SNX25/CRY2/RAD51/LRRK2/CDC6/PTPRE/H2AZ1/CITED2/CCNE1/ATP1A2/PLA2G1B/ROBO2/TCF21/LPL/PRKCE/EME1/EIF4EBP1/LMO3/RAPGEF2/AKAP13/AQP1/FAT4/FAM107A/KIF18A/PRDM16/CHRDL1/RAN/NKX2-1/ITGA8/MCM7/CLEC3B/NR3C2/VAMP2/PGR/EZH2/BRCA1/TGFBR2/LEFTY2/SHCBP1/NOD1/AGER/CTSH/TIMELESS/KL/SLIT3/BLM/GDF10/TMEM108/CDH5/MARS1/CREBRF/SORBS1/E2F1/MYOCD/ADCY9/HEYL/ERBB4/KLF15/FOLR1/GHR/EIF4A3/PRKAR1A/SKP2/EPHA4/KANK2/P…	182	BP
GO:0033046	negative regulation of sister chromatid segregation	19/1542	37/17910	2.04032e-11	2.35702e-09	1.93636e-09	CDC20/PLK1/NDC80/TTK/MAD2L1/CCNB1/AURKB/CDT1/ESPL1/TRIP13/FBXO5/SPDL1/CENPF/XRCC3/GEN1/DUSP1/MAD2L2/NAA10/APC	19	BP
GO:0009719	response to endogenous stimulus	209/1542	1560/17910	2.21493e-11	2.52218e-09	2.07205e-09	ABCA3/CCNA2/SNX25/CRY2/RAD51/CTSV/LRRK2/CDC6/PTPRE/H2AZ1/SLC2A1/EDNRB/CITED2/CCNE1/ATP1A2/PLA2G1B/ROBO2/TCF21/LPL/PRKCE/EME1/EIF4EBP1/LMO3/RAPGEF2/TEK/AKAP13/AQP1/FAT4/FAM107A/KIF18A/TYMS/PRDM16/CHRDL1/RAN/NKX2-1/ITGA8/MCM7/CLEC3B/NR3C2/VAMP2/PGR/EZH2/BRCA1/STXBP1/TGFBR2/LEFTY2/SHCBP1/NOD1/AGER/CTSH/TIMELESS/KL/SLIT3/BLM/GDF10/PCNA/BTG2/TMEM108/CDH5/GGH/MARS1/CREBRF/ADRA1A/SORBS1/E2F1/ALPL/MYOCD/…	209	BP
GO:0006281	DNA repair	89/1542	502/17910	3.25821e-11	3.65792e-09	3.00509e-09	RFC4/RAD51/CDCA5/RAD51AP1/AUNIP/RAD54L/EXO1/RNASEH2A/PARPBP/FOXM1/CDK1/FEN1/TICRR/TRIP13/PCLAF/UBE2T/CHEK1/FANCI/FAAP24/EME1/PIF1/FANCG/POLE2/H2AX/POLQ/NUDT1/ESCO2/UHRF1/RFC5/RAD54B/NEIL3/FANCB/RFC2/NABP2/BRCA1/PTTG1/TIMELESS/CDK2/PSMD14/BLM/PCNA/BTG2/CHAF1A/CLSPN/CHAF1B/DTL/UNG/ACTL6A/FANCD2/XPC/FANCA/PRPF19/RRM2B/AXIN2/BRIP1/TOPBP1/XRCC2/CYREN/MARF1/XRCC3/RPA3/CHEK2/PPP4C/FANCL/UFD1/COPS6/CGAS/…	89	BP
GO:0005856	cytoskeleton	255/1592	2041/18675	6.63932e-11	3.76879e-09	2.97228e-09	DPYSL2/CDC20/KIF2C/CCNB2/SHROOM4/CDC45/CDCA8/SKA3/PLK1/RAD51/NDC80/TTK/BIRC5/GTSE1/NEDD9/MAD2L1/TPX2/AUNIP/TACC3/KIF4A/SYNE1/CCNB1/DLGAP5/CDC6/SKA1/TNS1/SGO1/KIFC1/BUB1B/STIL/CENPU/AURKB/KIF18B/PRC1/KIF23/CDK1/NEK2/CAVIN2/TUBA1B/SLC2A1/RACGAP1/TUBA1C/MCM2/PSRC1/GAPDH/ESPL1/CKAP2L/CEP55/HMMR/PCLAF/KIF15/CGNL1/CHEK1/CFAP221/ANLN/PRKCE/FBXO5/CDKL2/HASPIN/TOP2A/TPPP/H2AX/AURKA/TEK/AKAP13/POC1A/KIF11/…	255	CC
GO:0051985	negative regulation of chromosome segregation	19/1542	38/17910	3.75173e-11	4.15348e-09	3.41221e-09	CDC20/PLK1/NDC80/TTK/MAD2L1/CCNB1/AURKB/CDT1/ESPL1/TRIP13/FBXO5/SPDL1/CENPF/XRCC3/GEN1/DUSP1/MAD2L2/NAA10/APC	19	BP
GO:0048729	tissue morphogenesis	105/1542	635/17910	4.12248e-11	4.50141e-09	3.69804e-09	TBX4/STIL/TAL1/RSPO2/ROBO2/TCF21/FAT4/NKX2-1/PRICKLE2/ITGA8/FOXF1/PGR/TGFBR2/CTSH/TIMELESS/TBX2/PSMD14/PSMC4/SHOX2/IRX2/SAPCD2/TBX5/PSMB2/PSMD2/HEYL/FOLR1/PRKAR1A/S1PR1/PSMB3/EPHA4/GPC4/IRX3/CAV3/PSMD12/PSMD11/TRIM15/FLRT3/NPNT/TGFBR3/FOXF2/FGFR2/PSMA2/PSMA5/PSMA7/FRZB/PSMC2/MEF2C/AGTR2/SHH/CFL1/SOSTDC1/PTCH1/AP2S1/MYO9A/OPHN1/HHIP/SLIT2/ID4/AR/IFT57/TRIM71/NR4A3/OSR1/TMEM100/HNF1B/IRX1/PDCD10/PS…	105	BP
GO:0048523	negative regulation of cellular process	503/1542	4580/17910	5.48507e-11	5.90831e-09	4.85386e-09	ADGRF5/SUSD2/CDC20/ZBTB4/CDKN3/CDC45/SNX25/PLK1/CRY2/RAD51/NDC80/DAAM2/TTK/BIRC5/GPD1L/GTSE1/MAD2L1/AUNIP/LRRK2/CCNB1/CDC6/RPS6KA2/BUB1/PTPRE/DEPDC1/BUB1B/STIL/PARPBP/AURKB/PKMYT1/CDT1/FOXM1/CDK1/NEK2/ORC6/EDNRB/CITED2/MCM2/PSRC1/GAPDH/ADAMTS8/CDC25C/NDNF/ESPL1/CCNE1/TAL1/TRAIP/WIF1/DDIAS/TICRR/PHACTR1/TRIP13/A2M/ATP1A2/ZWINT/CGNL1/NFIX/CHEK1/SLC46A2/HOPX/ROBO2/TCF21/TNS2/MBIP/LPL/PRKCE/PIF1/FBXO…	503	BP
GO:1902749	regulation of cell cycle G2/M phase transition	48/1542	202/17910	6.10712e-11	6.49065e-09	5.33227e-09	PLK1/GTSE1/TPX2/CCNB1/AURKB/CDK1/NEK2/HMMR/TICRR/CHEK1/FBXO5/AURKA/PLK4/BRCA1/FHL1/KIF14/PSMD14/BLM/PSMC4/TUBG1/CLSPN/PSMB2/DTL/CDC7/DONSON/PSMD2/TUBB/CENPF/PSMB3/DYNLL1/PSMD12/PSMD11/PSMA2/PSMA5/PSMA7/PSMC2/DBF4B/PSMB7/RCC2/PSMD3/PSME2/CDK4/ATAD5/PSMD7/PSMC3/PSMD9/PSMB1/YWHAG	48	BP
GO:0033048	negative regulation of mitotic sister chromatid segregation	18/1542	35/17910	6.71331e-11	7.0024e-09	5.75269e-09	CDC20/PLK1/NDC80/TTK/MAD2L1/CCNB1/AURKB/CDT1/TRIP13/FBXO5/SPDL1/CENPF/XRCC3/GEN1/DUSP1/MAD2L2/NAA10/APC	18	BP
GO:0071103	DNA conformation change	59/1542	279/17910	6.76433e-11	7.0024e-09	5.75269e-09	CENPA/NCAPG/OIP5/CDC45/HJURP/CENPW/RAD51/CDCA5/ASF1B/CCNB1/RAD54L/NCAPH/CENPU/GINS2/NUSAP1/CDK1/MCM2/CENPK/CENPM/CENPN/MCM6/CENPI/TOP2A/H2AX/MCM4/RAD54B/MCM7/CENPH/GINS1/RECQL4/HMGA1/GINS4/CENPO/CENPL/NCAPG2/BLM/KNL1/CHAF1A/HELLS/CHAF1B/MIS18A/XPC/NCAPD2/BRIP1/HAT1/H3C2/H2BC17/HMGB2/KAT6B/RUVBL2/RUVBL1/CENPP/H1-5/SMC2/NAA10/CHD2/H1-4/ITGB3BP/DDX11	59	BP
GO:0071453	cellular response to oxygen levels	53/1542	237/17910	7.18952e-11	7.34714e-09	6.0359e-09	CCNA2/CCNB1/CITED2/NDNF/PRKCE/EIF4EBP1/LIMD1/AQP1/SUV39H1/AQP3/EPAS1/CD34/RGCC/ERO1A/PSMD14/PSMC4/FAM162A/EGLN3/HILPDA/PSMB2/E2F1/PSMD2/PSMB3/BRIP1/SLC8A3/PSMD12/PSMD11/COX4I2/CHCHD2/KCNK3/PSMA2/PSMA5/PSMA7/PSMC2/DNMT3B/PGK1/PDK1/PTN/RORA/TRPC6/PSMB7/OPA1/EGR1/SUV39H2/PSMD3/IRAK1/PSME2/PSMD7/PSMC3/CPEB4/PSMD9/NOTCH1/PSMB1	53	BP
GO:0010389	regulation of G2/M transition of mitotic cell cycle	45/1542	185/17910	1.05611e-10	1.0656e-08	8.75421e-09	PLK1/TPX2/CCNB1/AURKB/CDK1/NEK2/HMMR/TICRR/FBXO5/AURKA/PLK4/BRCA1/FHL1/KIF14/PSMD14/BLM/PSMC4/TUBG1/CLSPN/PSMB2/DTL/CDC7/DONSON/PSMD2/TUBB/CENPF/PSMB3/DYNLL1/PSMD12/PSMD11/PSMA2/PSMA5/PSMA7/PSMC2/DBF4B/PSMB7/RCC2/PSMD3/PSME2/CDK4/PSMD7/PSMC3/PSMD9/PSMB1/YWHAG	45	BP
GO:0045841	negative regulation of mitotic metaphase/anaphase transition	17/1542	32/17910	1.16547e-10	1.14691e-08	9.42224e-09	CDC20/PLK1/NDC80/TTK/MAD2L1/CCNB1/AURKB/CDT1/TRIP13/FBXO5/SPDL1/CENPF/XRCC3/GEN1/DUSP1/MAD2L2/APC	17	BP
GO:2000816	negative regulation of mitotic sister chromatid separation	17/1542	32/17910	1.16547e-10	1.14691e-08	9.42224e-09	CDC20/PLK1/NDC80/TTK/MAD2L1/CCNB1/AURKB/CDT1/TRIP13/FBXO5/SPDL1/CENPF/XRCC3/GEN1/DUSP1/MAD2L2/APC	17	BP
GO:0051304	chromosome separation	25/1542	68/17910	1.36177e-10	1.32374e-08	1.08749e-08	CDC20/PLK1/NDC80/TTK/MAD2L1/TACC3/CCNB1/DLGAP5/CDC6/NCAPH/BUB1B/AURKB/CDT1/ESPL1/TRIP13/FBXO5/CENPE/SPDL1/HECW2/CENPF/XRCC3/GEN1/DUSP1/MAD2L2/APC	25	BP
GO:0070887	cellular response to chemical stimulus	360/1542	3100/17910	1.55469e-10	1.49306e-08	1.2266e-08	CCNA2/SNX25/CRY2/RAD51/BIRC5/ITGA9/LRRK2/CCNB1/CDC6/PTPRE/MYBL2/H2AZ1/MELK/CDK1/TUBA1B/EDNRB/CITED2/MCM2/GAPDH/NDNF/DTYMK/CCNE1/TRAIP/AQP4/ATP1A2/PLA2G1B/CISH/ROBO2/TCF21/SNRPA1/LPL/PRKCE/VEGFD/EIF4EBP1/LIMD1/SLC41A1/LMO3/PLA2G4F/RAPGEF2/AKAP13/AQP1/FAT4/FAM107A/KIF18A/PRDM16/EDEM1/CHRDL1/RAN/SUV39H1/NKX2-1/SFTPD/AQP3/EPAS1/ITGA8/MCM7/PTPN13/CLEC3B/IL6R/NR3C2/FOXF1/VAMP2/CD34/PGR/EZH2/BRCA1/STXBP…	360	BP
GO:0008608	attachment of spindle microtubules to kinetochore	16/1542	29/17910	1.94471e-10	1.84539e-08	1.51604e-08	KIF2C/NDC80/CCNB1/SGO1/AURKB/CDT1/NEK2/RACGAP1/SPAG5/CENPE/ECT2/KNSTRN/KNL1/BUB3/RCC2/APC	16	BP
GO:1902100	negative regulation of metaphase/anaphase transition of cell cycle	17/1542	33/17910	2.21098e-10	2.04927e-08	1.68354e-08	CDC20/PLK1/NDC80/TTK/MAD2L1/CCNB1/AURKB/CDT1/TRIP13/FBXO5/SPDL1/CENPF/XRCC3/GEN1/DUSP1/MAD2L2/APC	17	BP
GO:1905819	negative regulation of chromosome separation	17/1542	33/17910	2.21098e-10	2.04927e-08	1.68354e-08	CDC20/PLK1/NDC80/TTK/MAD2L1/CCNB1/AURKB/CDT1/TRIP13/FBXO5/SPDL1/CENPF/XRCC3/GEN1/DUSP1/MAD2L2/APC	17	BP
GO:0032559	adenyl ribonucleotide binding	210/1528	1502/16967	2.13253e-11	2.43683e-08	2.21475e-08	RFC4/ABCA3/KIF2C/PLK1/RAD51/TTK/ABCA8/LRRK2/KIF4A/RAD54L/CDC6/RPS6KA2/BUB1/ATP8A1/KIFC1/BUB1B/AURKB/PKMYT1/MELK/ORC1/KIF18B/KIF23/CDK1/NEK2/MCM2/DTYMK/UBE2S/TK1/TRIP13/ATP1A2/KIF15/UBE2T/UBE2C/CHEK1/PRKCE/ATP11A/PIF1/UCK2/CDKL2/MCM6/HASPIN/TOP2A/POLQ/AURKA/RAPGEF2/ERCC6L/TEK/MCM4/KIF11/KIF20A/KIF18A/CENPE/RFC5/RAD54B/PLK4/MCM7/NPR1/RECQL4/RFC2/VRK2/TGFBR2/NOD1/KIF14/PBK/VRK1/CDK2/DAPK2/AK4/BLM/PS…	210	MF
GO:0030554	adenyl nucleotide binding	210/1528	1509/16967	3.29524e-11	2.43683e-08	2.21475e-08	RFC4/ABCA3/KIF2C/PLK1/RAD51/TTK/ABCA8/LRRK2/KIF4A/RAD54L/CDC6/RPS6KA2/BUB1/ATP8A1/KIFC1/BUB1B/AURKB/PKMYT1/MELK/ORC1/KIF18B/KIF23/CDK1/NEK2/MCM2/DTYMK/UBE2S/TK1/TRIP13/ATP1A2/KIF15/UBE2T/UBE2C/CHEK1/PRKCE/ATP11A/PIF1/UCK2/CDKL2/MCM6/HASPIN/TOP2A/POLQ/AURKA/RAPGEF2/ERCC6L/TEK/MCM4/KIF11/KIF20A/KIF18A/CENPE/RFC5/RAD54B/PLK4/MCM7/NPR1/RECQL4/RFC2/VRK2/TGFBR2/NOD1/KIF14/PBK/VRK1/CDK2/DAPK2/AK4/BLM/PS…	210	MF
GO:1902750	negative regulation of cell cycle G2/M phase transition	30/1542	97/17910	2.84775e-10	2.60913e-08	2.14348e-08	PLK1/AURKB/CDK1/TICRR/CHEK1/AURKA/BRCA1/FHL1/PSMD14/BLM/PSMC4/CLSPN/PSMB2/DTL/DONSON/PSMD2/PSMB3/PSMD12/PSMD11/PSMA2/PSMA5/PSMA7/PSMC2/PSMB7/PSMD3/PSME2/PSMD7/PSMC3/PSMD9/PSMB1	30	BP
GO:0006270	DNA replication initiation	16/1542	30/17910	3.83391e-10	3.32175e-08	2.72892e-08	CDC6/CDT1/MCM2/CCNE1/TICRR/POLE2/MCM6/POLA2/MCM4/MCM7/CDK2/PRIM1/MCM5/CCNE2/MCM3/POLE3	16	BP
GO:0007094	mitotic spindle assembly checkpoint	16/1542	30/17910	3.83391e-10	3.32175e-08	2.72892e-08	CDC20/PLK1/NDC80/TTK/MAD2L1/CCNB1/AURKB/CDT1/TRIP13/SPDL1/CENPF/XRCC3/GEN1/DUSP1/MAD2L2/APC	16	BP
GO:0031577	spindle checkpoint	16/1542	30/17910	3.83391e-10	3.32175e-08	2.72892e-08	CDC20/PLK1/NDC80/TTK/MAD2L1/CCNB1/AURKB/CDT1/TRIP13/SPDL1/CENPF/XRCC3/GEN1/DUSP1/MAD2L2/APC	16	BP
GO:0071173	spindle assembly checkpoint	16/1542	30/17910	3.83391e-10	3.32175e-08	2.72892e-08	CDC20/PLK1/NDC80/TTK/MAD2L1/CCNB1/AURKB/CDT1/TRIP13/SPDL1/CENPF/XRCC3/GEN1/DUSP1/MAD2L2/APC	16	BP
GO:0071174	mitotic spindle checkpoint	16/1542	30/17910	3.83391e-10	3.32175e-08	2.72892e-08	CDC20/PLK1/NDC80/TTK/MAD2L1/CCNB1/AURKB/CDT1/TRIP13/SPDL1/CENPF/XRCC3/GEN1/DUSP1/MAD2L2/APC	16	BP
GO:0005524	ATP binding	202/1528	1451/16967	8.08443e-11	3.98562e-08	3.62239e-08	RFC4/ABCA3/KIF2C/PLK1/RAD51/TTK/ABCA8/LRRK2/KIF4A/RAD54L/CDC6/RPS6KA2/BUB1/ATP8A1/KIFC1/BUB1B/AURKB/PKMYT1/MELK/ORC1/KIF18B/KIF23/CDK1/NEK2/MCM2/DTYMK/UBE2S/TK1/TRIP13/ATP1A2/KIF15/UBE2T/UBE2C/CHEK1/PRKCE/ATP11A/PIF1/UCK2/CDKL2/MCM6/HASPIN/TOP2A/POLQ/AURKA/ERCC6L/TEK/MCM4/KIF11/KIF20A/KIF18A/CENPE/RFC5/RAD54B/PLK4/MCM7/NPR1/RECQL4/RFC2/VRK2/TGFBR2/NOD1/KIF14/PBK/VRK1/CDK2/DAPK2/AK4/BLM/PSMC4/ABCC…	202	MF
GO:0065008	regulation of biological quality	411/1542	3661/17910	4.86077e-10	4.16615e-08	3.42262e-08	ADGRF5/CACNA2D2/DPYSL2/RFC4/CDC20/CCNB2/BTBD9/PLK1/CRY2/RAD51/SCN4B/GPD1L/GTSE1/NAPSA/LRRK2/SYNE1/ATP8A1/EXO1/ATP1B2/AURKB/NEK2/SLC2A1/EDNRB/GAPDH/FEN1/CCNE1/TAL1/UBE2S/DDIAS/AQP4/SLC22A3/A2M/ATP1A2/C7/PLA2G1B/UBE2C/SLC46A2/ROBO2/TNS2/SCN7A/LPL/PRKCE/TESMIN/ATP11A/PIF1/POLE2/SCNN1B/POLA2/HSD17B6/LIMD1/GRIA1/SLC41A1/CYBRD1/AURKA/RAPGEF2/TEK/AQP1/FAM107A/SCTR/PRDM16/RFC5/SLC34A2/SFTPD/AQP3/EPAS1/NP…	411	BP
GO:0044430	cytoskeletal part	199/1592	1543/18675	8.94445e-10	4.79522e-08	3.78178e-08	DPYSL2/CDC20/KIF2C/CCNB2/SHROOM4/CDC45/CDCA8/SKA3/PLK1/RAD51/NDC80/TTK/BIRC5/GTSE1/NEDD9/MAD2L1/TPX2/AUNIP/TACC3/KIF4A/CCNB1/DLGAP5/CDC6/SKA1/SGO1/KIFC1/BUB1B/STIL/CENPU/AURKB/KIF18B/PRC1/KIF23/CDK1/NEK2/TUBA1B/SLC2A1/RACGAP1/TUBA1C/PSRC1/ESPL1/CKAP2L/CEP55/HMMR/PCLAF/KIF15/CGNL1/CHEK1/CFAP221/ANLN/FBXO5/CDKL2/HASPIN/TOP2A/TPPP/H2AX/AURKA/TEK/AKAP13/POC1A/KIF11/SPAG5/KIF20A/FAM107A/SCTR/KIF18A/CE…	199	CC
GO:0000228	nuclear chromosome	85/1592	507/18675	1.00667e-09	5.11281e-08	4.03224e-08	CENPA/PLK1/RAD51/NDC80/CDCA5/BIRC5/RAD51AP1/ASF1B/CCNB1/BUB1/SGO1/H2AZ1/AURKB/ORC1/CDK1/NEK2/CITED2/MCM2/FEN1/TAL1/CHEK1/EME1/PIF1/POLE2/MCM6/TOP2A/H2AX/MCM4/ESCO2/UHRF1/SUV39H1/MCM7/ALYREF/NABP2/EZH2/BRCA1/TIMELESS/BLM/PCNA/EED/TUBG1/CHAF1A/INCENP/MCM5/CHAF1B/E2F1/ACTL6A/MYOCD/NCAPD2/PRPF19/TOPBP1/TIPIN/HAT1/CBX7/XRCC3/H3C2/RPA3/ZBTB18/TCP1/HMGB2/ORC5/RUVBL2/RUVBL1/RCC1/H1-5/TONSL/AR/MCM3/KLF2/M…	85	CC
GO:0033043	regulation of organelle organization	159/1542	1147/17910	6.40276e-10	5.42941e-08	4.46042e-08	CDC20/SKA3/PLK1/NDC80/CDCA5/TTK/MAD2L1/TPX2/TACC3/LRRK2/CCNB1/DLGAP5/CDC6/SKA1/BUB1/BUB1B/STIL/AURKB/PKMYT1/NUSAP1/CDT1/NEK2/MCM2/PSRC1/FEN1/CDC25C/ESPL1/TAL1/TRIP13/UBE2C/CHEK1/ANLN/PRKCE/PIF1/FBXO5/TOP2A/AURKA/TEK/AKAP13/POC1A/KIF11/SPAG5/BORA/FAM107A/KIF18A/CENPE/PLK4/HMGA1/NABP2/BRCA1/STXBP1/FYCO1/RGCC/ECT2/TAPT1/ARHGEF15/RBSN/ARHGAP6/EED/CCT6A/MKI67/SPDL1/FAM162A/PPP1R13B/CKAP2/HECW2/MTBP/EL…	159	BP
GO:0090329	regulation of DNA-dependent DNA replication	20/1542	48/17910	7.06538e-10	5.92822e-08	4.87022e-08	RFC4/CDT1/DSCC1/TICRR/FBXO5/E2F8/RFC5/E2F7/RFC2/CDK2/BLM/CDC7/DONSON/GMNN/TIPIN/CHEK2/STOML2/DACH1/RFC3/DBF4B	20	BP
GO:0051173	positive regulation of nitrogen compound metabolic process	334/1542	2870/17910	7.27625e-10	6.04156e-08	4.96333e-08	RFC4/CDC20/CCNA2/PLK1/RAD51/TTK/NEDD9/TPX2/LRRK2/CCNB1/DLGAP5/CDC6/MYBL2/H2AZ1/AURKB/CDT1/FOXM1/CDK1/NEK2/EDNRB/CITED2/DSCC1/PSRC1/HLF/CCNE1/TAL1/UBE2S/DBF4/PLA2G1B/NFIX/UBE2C/CHEK1/TCF21/FANCI/FHL5/PRKCE/E2F8/PSMC3IP/RBPMS/TOP2A/ERG/H2AX/AURKA/RAPGEF2/TEK/AKAP13/FAM107A/ATOH8/CENPE/PRDM16/EDEM1/UHRF1/RFC5/RAN/NKX2-1/CKS1B/EPAS1/ITGA8/E2F7/CDCA2/PARM1/CLEC3B/IL6R/FOXF1/HMGA1/ALYREF/RFC2/PGR/NABP2…	334	BP
GO:0033044	regulation of chromosome organization	61/1542	311/17910	7.83707e-10	6.44013e-08	5.29076e-08	CDC20/PLK1/NDC80/CDCA5/TTK/MAD2L1/TACC3/LRRK2/CCNB1/DLGAP5/CDC6/BUB1/BUB1B/AURKB/CDT1/NEK2/MCM2/FEN1/ESPL1/TAL1/TRIP13/CHEK1/PIF1/FBXO5/TOP2A/CENPE/HMGA1/NABP2/BRCA1/EED/CCT6A/MKI67/SPDL1/HECW2/MYOCD/CCT5/DKC1/CENPF/AXIN2/CCT4/ARRB1/XRCC3/RMI2/TCP1/CCT7/DNMT3B/GEN1/DUSP1/RUVBL2/NELFE/H1-5/MAD2L2/CCT2/NAA10/MAPKAPK5/SKI/APC/PKIB/PHF19/PPHLN1/DDX11	61	BP
GO:0045787	positive regulation of cell cycle	69/1542	373/17910	8.65904e-10	7.04298e-08	5.78602e-08	NDC80/CDCA5/GTSE1/MAD2L1/CCNB1/DLGAP5/CDC6/AURKB/NUSAP1/CDT1/KIF23/CDK1/RACGAP1/CITED2/PSRC1/FEN1/CDC25C/ESPL1/CCNE1/TAL1/UBE2C/CHEK1/PRKCE/FBXO5/EIF4EBP1/E2F8/AURKA/POC1A/SPAG5/PLK4/CKS1B/E2F7/EZH2/BRCA1/FAM83D/RGCC/ECT2/KIF14/CDK2/CKS2/PCNA/BTG2/MTBP/DTL/CDC7/E2F1/SPHK1/RBL2/ADAMTS1/KCNA5/XRCC3/FGFR2/CHEK2/GEN1/ASNS/NR4A3/NUP62/DBF4B/SLC6A4/MIF/LRP6/RCC2/KIF20B/CDK4/ATAD5/TFDP1/RHNO1/CIT/DDX11	69	BP
GO:0006796	phosphate-containing compound metabolic process	357/1542	3115/17910	9.83074e-10	7.91523e-08	6.50261e-08	ADGRF5/CCNB2/CDKN3/CCNA2/SNX25/PLK1/CRY2/TTK/BIRC5/GPD1L/NEDD9/TPX2/LRRK2/CCNB1/DLGAP5/CDC6/RPS6KA2/BUB1/PTPRE/BUB1B/AURKB/PKMYT1/MELK/FOXM1/CDK1/NEK2/EDNRB/PSRC1/GAPDH/CDC25C/DTYMK/CCNE1/TAL1/CDC25A/TK1/PHACTR1/ATP1A2/DBF4/PLA2G1B/CISH/CHEK1/GFRA1/TNS2/MBIP/LPL/PRKCE/UCK2/HASPIN/RBPMS/LIMD1/NUP37/ERG/LMO3/AURKA/PLA2G4F/RAPGEF2/NUDT1/TEK/PTPRB/AKAP13/TYMS/CENPE/MFSD2A/RAN/NKX2-1/PLK4/CKS1B/SPRY4/…	357	BP
GO:0002009	morphogenesis of an epithelium	88/1542	527/17910	9.93035e-10	7.91548e-08	6.50281e-08	TBX4/STIL/RSPO2/TCF21/FAT4/NKX2-1/PRICKLE2/FOXF1/PGR/TGFBR2/CTSH/TIMELESS/TBX2/PSMD14/PSMC4/IRX2/SAPCD2/TBX5/PSMB2/PSMD2/FOLR1/PSMB3/EPHA4/GPC4/IRX3/CAV3/PSMD12/PSMD11/FLRT3/NPNT/FOXF2/FGFR2/PSMA2/PSMA5/PSMA7/FRZB/PSMC2/MEF2C/AGTR2/SHH/CFL1/SOSTDC1/PTCH1/AP2S1/MYO9A/OPHN1/HHIP/SLIT2/ID4/AR/IFT57/TRIM71/OSR1/HNF1B/IRX1/PDCD10/PSMB7/AP2M1/RYR2/ADM/PSMD3/STARD13/PSME2/FOXP1/KIF20B/ENG/NOTCH4/SKI/PSM…	88	BP
GO:0010972	negative regulation of G2/M transition of mitotic cell cycle	27/1542	85/17910	1.13108e-09	8.9266e-08	7.33347e-08	AURKB/CDK1/TICRR/AURKA/BRCA1/FHL1/PSMD14/BLM/PSMC4/CLSPN/PSMB2/DONSON/PSMD2/PSMB3/PSMD12/PSMD11/PSMA2/PSMA5/PSMA7/PSMC2/PSMB7/PSMD3/PSME2/PSMD7/PSMC3/PSMD9/PSMB1	27	BP
GO:0000281	mitotic cytokinesis	24/1542	69/17910	1.18603e-09	9.26849e-08	7.61435e-08	CENPA/PLK1/KIF4A/NUSAP1/KIF23/RACGAP1/ESPL1/CEP55/ANLN/KIF20A/ECT2/CKAP2/INCENP/KIF4B/STMN1/CFL1/NUP62/SNX18/CNTROB/KIF20B/MYH10/APC/RAB35/CIT	24	BP
GO:0071459	protein localization to chromosome, centromeric region	13/1542	21/17910	1.43386e-09	1.10964e-07	9.11606e-08	CENPA/NDC80/TTK/BUB1B/AURKB/CDT1/CDK1/HASPIN/KNL1/SPDL1/MTBP/BUB3/RCC2	13	BP
GO:0006793	phosphorus metabolic process	358/1542	3139/17910	1.66561e-09	1.27659e-07	1.04876e-07	ADGRF5/CCNB2/CDKN3/CCNA2/SNX25/PLK1/CRY2/TTK/BIRC5/GPD1L/NEDD9/TPX2/LRRK2/CCNB1/DLGAP5/CDC6/RPS6KA2/BUB1/PTPRE/BUB1B/AURKB/PKMYT1/MELK/FOXM1/CDK1/NEK2/EDNRB/PSRC1/GAPDH/CDC25C/DTYMK/CCNE1/TAL1/CDC25A/TK1/PHACTR1/ATP1A2/DBF4/PLA2G1B/CISH/CHEK1/GFRA1/TNS2/MBIP/LPL/PRKCE/UCK2/HASPIN/RBPMS/LIMD1/NUP37/ERG/LMO3/AURKA/PLA2G4F/RAPGEF2/NUDT1/TEK/PTPRB/AKAP13/TYMS/CENPE/MFSD2A/RAN/NKX2-1/PLK4/CKS1B/SPRY4/…	358	BP
GO:0005815	microtubule organizing center	104/1592	681/18675	2.9589e-09	1.42767e-07	1.12594e-07	CDC20/CCNB2/CDC45/PLK1/RAD51/NDC80/TPX2/AUNIP/TACC3/CCNB1/DLGAP5/SGO1/KIFC1/BUB1B/STIL/CENPU/KIF23/CDK1/NEK2/ESPL1/CKAP2L/CEP55/HMMR/PCLAF/KIF15/CHEK1/CDKL2/HASPIN/TOP2A/H2AX/AURKA/TEK/POC1A/SPAG5/KIF18A/RAN/PLK4/CLIC5/ASPM/BRCA1/RGCC/TAPT1/CEP112/CDK2/PCNA/TBC1D31/TUBG1/TTC28/SPDL1/CKAP2/DTL/SORBS1/E2F1/CCT5/WDR62/SASS6/CENPF/MTUS1/MACROD2/DYNLL1/AXIN2/TOPBP1/XRCC2/CCT4/PPP2R5A/PPP4C/TCP1/RPP25/…	104	CC
GO:0000922	spindle pole	37/1592	152/18675	3.58459e-09	1.64721e-07	1.29908e-07	CDC20/PLK1/NEDD9/MAD2L1/TPX2/AUNIP/TACC3/CCNB1/DLGAP5/CDC6/SGO1/PRC1/NEK2/PSRC1/CKAP2L/AURKA/POC1A/KIF11/SPAG5/ASPM/FAM83D/KNSTRN/TUBG1/TTC28/SPDL1/CKAP2/KNTC1/WDR62/CENPF/TOPBP1/RMDN2/RAE1/NUP62/FRY/KIF20B/TBCCD1/DDX11	37	CC
GO:0061640	cytoskeleton-dependent cytokinesis	26/1542	82/17910	2.39373e-09	1.81718e-07	1.49287e-07	CENPA/PLK1/KIF4A/AURKB/NUSAP1/KIF23/RACGAP1/ESPL1/CEP55/ANLN/KIF20A/ECT2/CKAP2/INCENP/KIF4B/STMN1/ACTR3/CFL1/NUP62/SNX18/CNTROB/KIF20B/MYH10/APC/RAB35/CIT	26	BP
GO:0035556	intracellular signal transduction	307/1542	2624/17910	2.55506e-09	1.92136e-07	1.57846e-07	RHOBTB2/RFC4/ADGRD1/CCNA2/PLK1/GPD1L/GTSE1/TPX2/LRRK2/CCNB1/RPS6KA2/DEPDC1/EXO1/AURKB/MELK/FOXM1/CDK1/DEPDC1B/RACGAP1/EDNRB/CDC25C/NDNF/CEP55/DDIAS/A2M/ATP1A2/ARHGEF17/PLA2G1B/CGNL1/CISH/CHEK1/GFRA1/TNS2/MBIP/ZNF385B/PRKCE/EIF4EBP1/E2F8/HASPIN/LIMD1/ARHGAP11A/LMO3/AURKA/RAPGEF2/TEK/AKAP13/ARHGEF39/AQP1/FAT4/SCTR/RFC5/WWC3/SPRY4/E2F7/PTPN13/NPR1/IL6R/NR3C2/RAPGEF5/RFC2/EZH2/BRCA1/FAM83D/VRK2/RGCC/…	307	BP
GO:0008144	drug binding	221/1528	1658/16967	5.39932e-10	1.9964e-07	1.81446e-07	RFC4/ABCA3/KIF2C/PLK1/RAD51/TTK/ABCA8/LRRK2/KIF4A/RAD54L/CDC6/RPS6KA2/BUB1/ATP8A1/KIFC1/BUB1B/AURKB/PKMYT1/MELK/ORC1/KIF18B/KIF23/CDK1/NEK2/MCM2/DTYMK/UBE2S/TK1/TRIP13/ATP1A2/KIF15/UBE2T/UBE2C/CHEK1/PRKCE/ATP11A/PIF1/CYP4B1/UCK2/CDKL2/MCM6/HASPIN/TOP2A/POLQ/AURKA/ERCC6L/TEK/MCM4/KIF11/KIF20A/KIF18A/TYMS/CENPE/RFC5/RAD54B/PLK4/MCM7/NPR1/RECQL4/RFC2/VRK2/TGFBR2/NOD1/KIF14/PBK/VRK1/CDK2/DAPK2/AK4/BL…	221	MF
GO:0071310	cellular response to organic substance	301/1542	2564/17910	2.68941e-09	2.00348e-07	1.64592e-07	CCNA2/SNX25/CRY2/RAD51/BIRC5/LRRK2/CCNB1/CDC6/PTPRE/MYBL2/H2AZ1/TUBA1B/EDNRB/CITED2/MCM2/GAPDH/DTYMK/CCNE1/TRAIP/AQP4/ATP1A2/PLA2G1B/CISH/ROBO2/TCF21/SNRPA1/LPL/PRKCE/EIF4EBP1/LMO3/PLA2G4F/RAPGEF2/AKAP13/AQP1/FAT4/FAM107A/KIF18A/PRDM16/EDEM1/CHRDL1/RAN/NKX2-1/ITGA8/MCM7/PTPN13/CLEC3B/IL6R/NR3C2/FOXF1/VAMP2/PGR/EZH2/BRCA1/STXBP1/VRK2/TGFBR2/LEFTY2/SHCBP1/NOD1/AGER/CTSH/TIMELESS/KL/ERO1A/PSMD14/SLI…	301	BP
GO:0023051	regulation of signaling	404/1542	3635/17910	2.76669e-09	2.02373e-07	1.66256e-07	CACNA2D2/RHOBTB2/RFC4/CDC20/SNX25/CRY2/DAAM2/TTK/GPD1L/TPX2/LRRK2/PTPRE/EXO1/ATP1B2/AURKB/FOXM1/CDK1/SLC2A1/DEPDC1B/RACGAP1/CITED2/TAL1/TRAIP/WIF1/CEP55/DDIAS/A2M/RSPO2/ATP1A2/ARHGEF17/PLA2G1B/CGNL1/CHEK1/ROBO2/TCF21/MBIP/PRKCE/VEGFD/RBPMS/LIMD1/GRIA1/ARHGAP11A/LMO3/AURKA/RAPGEF2/TEK/AKAP13/RS1/ARHGEF39/FAM107A/SCTR/PRDM16/CHRDL1/RFC5/NKX2-1/WWC3/SPRY4/ITGA8/PTPN13/NPR1/IL6R/NR3C2/ALOX15B/VAMP2/R…	404	BP
GO:0090068	positive regulation of cell cycle process	56/1542	283/17910	2.76737e-09	2.02373e-07	1.66256e-07	NDC80/CDCA5/GTSE1/MAD2L1/CCNB1/DLGAP5/CDC6/AURKB/NUSAP1/CDT1/KIF23/CDK1/RACGAP1/FEN1/CDC25C/ESPL1/CCNE1/UBE2C/PRKCE/FBXO5/E2F8/AURKA/POC1A/SPAG5/PLK4/E2F7/EZH2/BRCA1/FAM83D/RGCC/ECT2/KIF14/CDK2/PCNA/BTG2/MTBP/DTL/CDC7/E2F1/SPHK1/RBL2/ADAMTS1/KCNA5/XRCC3/CHEK2/GEN1/NUP62/DBF4B/RCC2/KIF20B/CDK4/ATAD5/TFDP1/RHNO1/CIT/DDX11	56	BP
GO:0097367	carbohydrate derivative binding	266/1528	2090/16967	8.16696e-10	2.41579e-07	2.19562e-07	RFC4/ABCA3/KIF2C/PLK1/RAD51/TTK/ABCA8/LRRK2/KIF4A/RAD54L/CDC6/RPS6KA2/BUB1/ATP8A1/KIFC1/BUB1B/AURKB/PKMYT1/MELK/ORC1/KIF18B/KIF23/CDK1/NEK2/MCM2/ADAMTS8/NDNF/DTYMK/UBE2S/TK1/HMMR/TRIP13/RSPO2/ATP1A2/KIF15/UBE2T/UBE2C/CHEK1/LPL/PRKCE/ATP11A/PIF1/UCK2/CDKL2/MCM6/HASPIN/TOP2A/POLQ/AURKA/RAPGEF2/ERCC6L/TEK/MCM4/KIF11/KIF20A/KIF18A/CENPE/RFC5/RAN/RAD54B/PLK4/MCM7/NPR1/CLEC3B/TNXB/RECQL4/RFC2/VRK2/TGFB…	266	MF
GO:0010646	regulation of cell communication	399/1542	3589/17910	3.52473e-09	2.55415e-07	2.09831e-07	CACNA2D2/RHOBTB2/RFC4/CDC20/SNX25/CRY2/DAAM2/TTK/GPD1L/TPX2/LRRK2/PTPRE/EXO1/AURKB/FOXM1/CDK1/SLC2A1/DEPDC1B/RACGAP1/CITED2/TAL1/TRAIP/WIF1/CEP55/DDIAS/A2M/RSPO2/ATP1A2/ARHGEF17/PLA2G1B/CGNL1/CHEK1/ROBO2/TCF21/MBIP/PRKCE/VEGFD/RBPMS/LIMD1/GRIA1/ARHGAP11A/LMO3/AURKA/RAPGEF2/TEK/AKAP13/RS1/ARHGEF39/FAM107A/SCTR/PRDM16/CHRDL1/RFC5/NKX2-1/WWC3/SPRY4/ITGA8/PTPN13/NPR1/IL6R/NR3C2/ALOX15B/VAMP2/RFC2/ASP…	399	BP
GO:0009966	regulation of signal transduction	368/1542	3265/17910	3.76904e-09	2.70658e-07	2.22354e-07	RHOBTB2/RFC4/SNX25/CRY2/DAAM2/TTK/GPD1L/TPX2/LRRK2/PTPRE/EXO1/AURKB/FOXM1/CDK1/DEPDC1B/RACGAP1/CITED2/TAL1/TRAIP/WIF1/CEP55/DDIAS/A2M/RSPO2/ARHGEF17/PLA2G1B/CGNL1/CHEK1/ROBO2/TCF21/MBIP/PRKCE/VEGFD/RBPMS/LIMD1/GRIA1/ARHGAP11A/LMO3/AURKA/RAPGEF2/TEK/AKAP13/RS1/ARHGEF39/SCTR/PRDM16/CHRDL1/RFC5/NKX2-1/WWC3/SPRY4/ITGA8/PTPN13/NPR1/IL6R/NR3C2/ALOX15B/RFC2/ASPM/EZH2/BRCA1/FAM83D/VRK2/TGFBR2/LEFTY2/EMP2…	368	BP
GO:0001655	urogenital system development	61/1542	324/17910	4.10727e-09	2.92313e-07	2.40144e-07	LRRK2/CEP55/ROBO2/TCF21/TNS2/TEK/FAT4/ITGA8/IL6R/FOXF1/ALOX15B/CD34/CTSH/ZBTB16/IRX2/MYOCD/HEYL/NUP107/KLF15/CAT/CENPF/RRM2B/EPHA4/ANGPT1/KANK2/ADAMTS1/SMAD6/IRX3/NUP85/NPNT/COL4A3/FGFR2/COL4A4/MEF2C/AGTR2/PPAT/SHH/FKBP4/PTCH1/LAMB2/IFT140/SLIT2/ID4/AR/ARID5B/OSR1/BMPER/HNF1B/IRX1/EGR1/PCSK5/SMAD7/FADD/AGTR1/WNT2B/SPRY1/SERPINB5/PECAM1/TFAP2A/BMP2/SOX17	61	BP
GO:0032555	purine ribonucleotide binding	233/1528	1790/16967	1.54747e-09	3.81451e-07	3.46688e-07	RFC4/ABCA3/KIF2C/PLK1/RAD51/TTK/ABCA8/LRRK2/KIF4A/RAD54L/CDC6/RPS6KA2/BUB1/ATP8A1/KIFC1/BUB1B/AURKB/PKMYT1/MELK/ORC1/KIF18B/KIF23/CDK1/NEK2/MCM2/DTYMK/UBE2S/TK1/TRIP13/ATP1A2/KIF15/UBE2T/UBE2C/CHEK1/PRKCE/ATP11A/PIF1/UCK2/CDKL2/MCM6/HASPIN/TOP2A/POLQ/AURKA/RAPGEF2/ERCC6L/TEK/MCM4/KIF11/KIF20A/KIF18A/CENPE/RFC5/RAN/RAD54B/PLK4/MCM7/NPR1/RECQL4/RFC2/VRK2/TGFBR2/NOD1/KIF14/PBK/VRK1/CDK2/DAPK2/AK4/BL…	233	MF
GO:0034501	protein localization to kinetochore	11/1542	16/17910	5.41833e-09	3.82208e-07	3.13996e-07	NDC80/TTK/AURKB/CDT1/CDK1/HASPIN/KNL1/SPDL1/MTBP/BUB3/RCC2	11	BP
GO:0009653	anatomical structure morphogenesis	296/1542	2535/17910	6.64096e-09	4.64343e-07	3.81472e-07	ADGRF5/DPYSL2/SFTPB/NEDD9/LRRK2/TBX4/STIL/CITED2/NDNF/TAL1/AFF3/FBXO45/RSPO2/HOPX/GFRA1/ROBO2/TCF21/E2F8/LIMD1/AURKA/RAPGEF2/TEK/PTPRB/AKAP13/POC1A/RS1/AQP1/FAT4/ATOH8/NKX2-1/AQP3/PRICKLE2/EPAS1/ITGA8/E2F7/NPR1/FOXF1/CD34/PGR/BRCA1/CSRNP1/FHL1/STXBP1/TGFBR2/EMP2/RGCC/ECT2/NEDD4L/CTSH/KIF14/ARHGEF15/TIMELESS/TBX2/PSMD14/CLEC14A/SLIT3/PSMC4/KNL1/CNTN4/LAMA2/PLXNA2/ROBO4/ZBTB16/TMEM108/SHOX2/CDH5/IG…	296	BP
GO:0017076	purine nucleotide binding	233/1528	1798/16967	2.32698e-09	4.91657e-07	4.4685e-07	RFC4/ABCA3/KIF2C/PLK1/RAD51/TTK/ABCA8/LRRK2/KIF4A/RAD54L/CDC6/RPS6KA2/BUB1/ATP8A1/KIFC1/BUB1B/AURKB/PKMYT1/MELK/ORC1/KIF18B/KIF23/CDK1/NEK2/MCM2/DTYMK/UBE2S/TK1/TRIP13/ATP1A2/KIF15/UBE2T/UBE2C/CHEK1/PRKCE/ATP11A/PIF1/UCK2/CDKL2/MCM6/HASPIN/TOP2A/POLQ/AURKA/RAPGEF2/ERCC6L/TEK/MCM4/KIF11/KIF20A/KIF18A/CENPE/RFC5/RAN/RAD54B/PLK4/MCM7/NPR1/RECQL4/RFC2/VRK2/TGFBR2/NOD1/KIF14/PBK/VRK1/CDK2/DAPK2/AK4/BL…	233	MF
GO:0010033	response to organic substance	354/1542	3138/17910	7.67436e-09	5.31933e-07	4.36999e-07	RFTN1/ABCA3/CCNA2/SNX25/CRY2/RAD51/BIRC5/CTSV/LRRK2/CCNB1/CDC6/PTPRE/MYBL2/H2AZ1/CDT1/CDK1/TUBA1B/SLC2A1/EDNRB/CITED2/MCM2/GAPDH/DTYMK/CCNE1/TRAIP/AFF3/AQP4/ATP1A2/PLA2G1B/CISH/ROBO2/TCF21/SNRPA1/LPL/PRKCE/EIF4EBP1/LMO3/PLA2G4F/RAPGEF2/TEK/AKAP13/AQP1/FAT4/FAM107A/KIF18A/TYMS/PRDM16/EDEM1/CHRDL1/RAN/NKX2-1/AQP3/ITGA8/MCM7/PTPN13/CLEC3B/IL6R/NR3C2/FOXF1/VAMP2/PGR/EZH2/BRCA1/STXBP1/VRK2/TGFBR2/LEFT…	354	BP
GO:0044085	cellular component biogenesis	336/1542	2951/17910	7.78355e-09	5.34851e-07	4.39396e-07	RFTN1/CENPA/CDC20/OIP5/HJURP/CENPW/PLK1/RAD51/NEDD9/TPX2/ASF1B/LRRK2/KIF4A/CCNB1/TNS1/EXO1/MYBL2/KIFC1/STIL/CENPU/CELF2/AURKB/CDT1/KIF23/CDK1/NEK2/SLC2A1/RACGAP1/MCM2/PSRC1/CENPK/CENPM/CENPN/TAL1/UBE2S/TK1/AQP4/TICRR/PHACTR1/TRIP13/UBE2C/HOPX/ROBO2/CFAP221/ANLN/PRKCE/FBXO5/EIF4EBP1/CENPI/LIMD1/GRIA1/TPPP/H2AX/POLQ/AURKA/RAPGEF2/TEK/AKAP13/POC1A/KIF11/RS1/SPAG5/FAM107A/CENPE/RAN/SUV39H1/PLK4/CENPH…	336	BP
GO:0072001	renal system development	56/1542	291/17910	7.89823e-09	5.38093e-07	4.4206e-07	LRRK2/CEP55/ROBO2/TCF21/TNS2/TEK/FAT4/ITGA8/IL6R/FOXF1/CD34/CTSH/ZBTB16/IRX2/MYOCD/HEYL/NUP107/KLF15/CAT/CENPF/RRM2B/EPHA4/ANGPT1/KANK2/ADAMTS1/SMAD6/IRX3/NUP85/NPNT/COL4A3/FGFR2/COL4A4/MEF2C/AGTR2/PPAT/SHH/PTCH1/LAMB2/IFT140/SLIT2/ARID5B/OSR1/BMPER/HNF1B/IRX1/EGR1/PCSK5/SMAD7/FADD/AGTR1/WNT2B/SPRY1/PECAM1/TFAP2A/BMP2/SOX17	56	BP
GO:0034508	centromere complex assembly	20/1542	54/17910	8.19502e-09	5.5358e-07	4.54783e-07	CENPA/OIP5/HJURP/CENPW/CENPU/CENPK/CENPM/CENPN/CENPI/CENPE/CENPH/CENPO/CENPL/KNL1/HELLS/MIS18A/CENPF/RUVBL1/CENPP/ITGB3BP	20	BP
GO:0032553	ribonucleotide binding	233/1528	1804/16967	3.14827e-09	5.82036e-07	5.28991e-07	RFC4/ABCA3/KIF2C/PLK1/RAD51/TTK/ABCA8/LRRK2/KIF4A/RAD54L/CDC6/RPS6KA2/BUB1/ATP8A1/KIFC1/BUB1B/AURKB/PKMYT1/MELK/ORC1/KIF18B/KIF23/CDK1/NEK2/MCM2/DTYMK/UBE2S/TK1/TRIP13/ATP1A2/KIF15/UBE2T/UBE2C/CHEK1/PRKCE/ATP11A/PIF1/UCK2/CDKL2/MCM6/HASPIN/TOP2A/POLQ/AURKA/RAPGEF2/ERCC6L/TEK/MCM4/KIF11/KIF20A/KIF18A/CENPE/RFC5/RAN/RAD54B/PLK4/MCM7/NPR1/RECQL4/RFC2/VRK2/TGFBR2/NOD1/KIF14/PBK/VRK1/CDK2/DAPK2/AK4/BL…	233	MF
GO:0035639	purine ribonucleoside triphosphate binding	225/1528	1732/16967	3.73935e-09	6.145e-07	5.58497e-07	RFC4/ABCA3/KIF2C/PLK1/RAD51/TTK/ABCA8/LRRK2/KIF4A/RAD54L/CDC6/RPS6KA2/BUB1/ATP8A1/KIFC1/BUB1B/AURKB/PKMYT1/MELK/ORC1/KIF18B/KIF23/CDK1/NEK2/MCM2/DTYMK/UBE2S/TK1/TRIP13/ATP1A2/KIF15/UBE2T/UBE2C/CHEK1/PRKCE/ATP11A/PIF1/UCK2/CDKL2/MCM6/HASPIN/TOP2A/POLQ/AURKA/ERCC6L/TEK/MCM4/KIF11/KIF20A/KIF18A/CENPE/RFC5/RAN/RAD54B/PLK4/MCM7/NPR1/RECQL4/RFC2/VRK2/TGFBR2/NOD1/KIF14/PBK/VRK1/CDK2/DAPK2/AK4/BLM/PSMC4/…	225	MF
GO:0000166	nucleotide binding	254/1528	2012/16967	4.71194e-09	6.63989e-07	6.03476e-07	RFC4/ABCA3/KIF2C/ZBTB4/PLK1/CRY2/RAD51/TTK/GPD1L/ABCA8/LRRK2/KIF4A/RAD54L/CDC6/RPS6KA2/BUB1/ATP8A1/KIFC1/BUB1B/AURKB/PKMYT1/MELK/ORC1/KIF18B/KIF23/CDK1/NEK2/MCM2/GAPDH/DTYMK/UBE2S/TK1/TRIP13/ATP1A2/KIF15/UBE2T/UBE2C/CHEK1/PRKCE/ATP11A/PIF1/UCK2/CDKL2/MCM6/ACADSB/HASPIN/TOP2A/POLQ/AURKA/RAPGEF2/ERCC6L/TEK/MCM4/KIF11/KIF20A/KIF18A/TYMS/CENPE/UHRF1/RFC5/RAN/RAD54B/PLK4/MCM7/NPR1/RECQL4/RFC2/VRK2/TGF…	254	MF
GO:1901265	nucleoside phosphate binding	254/1528	2013/16967	4.93839e-09	6.63989e-07	6.03476e-07	RFC4/ABCA3/KIF2C/ZBTB4/PLK1/CRY2/RAD51/TTK/GPD1L/ABCA8/LRRK2/KIF4A/RAD54L/CDC6/RPS6KA2/BUB1/ATP8A1/KIFC1/BUB1B/AURKB/PKMYT1/MELK/ORC1/KIF18B/KIF23/CDK1/NEK2/MCM2/GAPDH/DTYMK/UBE2S/TK1/TRIP13/ATP1A2/KIF15/UBE2T/UBE2C/CHEK1/PRKCE/ATP11A/PIF1/UCK2/CDKL2/MCM6/ACADSB/HASPIN/TOP2A/POLQ/AURKA/RAPGEF2/ERCC6L/TEK/MCM4/KIF11/KIF20A/KIF18A/TYMS/CENPE/UHRF1/RFC5/RAN/RAD54B/PLK4/MCM7/NPR1/RECQL4/RFC2/VRK2/TGF…	254	MF
GO:0048583	regulation of response to stimulus	460/1542	4275/17910	1.15002e-08	7.70321e-07	6.32843e-07	RFTN1/RHOBTB2/RFC4/SNX25/CRY2/RAD51/DAAM2/TTK/GPD1L/RAD51AP1/TPX2/AUNIP/LRRK2/PTPRE/EXO1/PARPBP/AURKB/FOXM1/CDK1/DEPDC1B/RACGAP1/EDNRB/CITED2/TAL1/TRAIP/WIF1/CEP55/DDIAS/PGC/A2M/RSPO2/ATP1A2/C7/ARHGEF17/PLA2G1B/CGNL1/CHEK1/ROBO2/TCF21/MBIP/LPL/PRKCE/VEGFD/FBXO5/RBPMS/SFTPA1/LIMD1/GRIA1/NUP37/ARHGAP11A/LMO3/H2AX/POLQ/AURKA/RAPGEF2/TEK/AKAP13/RS1/ARHGEF39/SCTR/PRDM16/EDEM1/CHRDL1/RFC5/NKX2-1/SFTPD/…	460	BP
GO:0009725	response to hormone	129/1542	919/17910	1.41334e-08	9.38812e-07	7.71263e-07	ABCA3/CCNA2/CRY2/CTSV/CDC6/PTPRE/H2AZ1/SLC2A1/EDNRB/CCNE1/ATP1A2/PLA2G1B/ROBO2/TCF21/LPL/PRKCE/EIF4EBP1/LMO3/TEK/AKAP13/AQP1/FAM107A/KIF18A/TYMS/RAN/NKX2-1/NR3C2/VAMP2/PGR/EZH2/BRCA1/STXBP1/TGFBR2/CTSH/KL/SLIT3/PCNA/BTG2/GGH/MARS1/CREBRF/ADRA1A/SORBS1/ALPL/ADCY9/HEYL/KLF15/CAT/GHR/PRKAR1A/SKP2/KANK2/PENK/BRIP1/PIK3R1/ZFP36/ZNF366/TGFBR3/PER1/RXRG/FOS/CHEK2/FOSB/NR4A1/GNAQ/NTRK3/MEF2C/AGTR2/DNMT3B…	129	BP
GO:0061418	regulation of transcription from RNA polymerase II promoter in response to hypoxia	24/1542	77/17910	1.43227e-08	9.43522e-07	7.75132e-07	CITED2/LIMD1/EPAS1/PSMD14/PSMC4/EGLN3/PSMB2/PSMD2/PSMB3/PSMD12/PSMD11/PSMA2/PSMA5/PSMA7/PSMC2/PSMB7/EGR1/PSMD3/PSME2/PSMD7/PSMC3/PSMD9/NOTCH1/PSMB1	24	BP
GO:0008094	DNA-dependent ATPase activity	24/1528	72/16967	7.67943e-09	9.4649e-07	8.60231e-07	RFC4/RAD51/DSCC1/PIF1/MCM6/TOP2A/POLQ/ERCC6L/MCM4/RFC5/RAD54B/MCM7/RECQL4/RFC2/BLM/BRIP1/XRCC2/XRCC3/RFC3/RUVBL2/RUVBL1/SMARCA2/CHD2/DDX11	24	MF
GO:0005813	centrosome	77/1592	473/18675	2.30878e-08	1.01272e-06	7.98684e-07	CDC20/CCNB2/CDC45/PLK1/NDC80/AUNIP/CCNB1/DLGAP5/SGO1/STIL/KIF23/CDK1/NEK2/ESPL1/CKAP2L/CEP55/HMMR/PCLAF/KIF15/CHEK1/CDKL2/HASPIN/H2AX/AURKA/POC1A/SPAG5/PLK4/ASPM/RGCC/TAPT1/CEP112/CDK2/PCNA/TBC1D31/TUBG1/CKAP2/DTL/SORBS1/E2F1/CCT5/WDR62/SASS6/CENPF/MACROD2/DYNLL1/AXIN2/XRCC2/CCT4/PPP2R5A/TCP1/CCNF/OLA1/GEN1/IFT140/MASTL/SLC16A1/SSX2IP/RUVBL2/CDKL5/NME1/NUP62/MCM3/MZT2A/MZT1/KAT2B/SMAD7/CNTROB/KIF…	77	CC
GO:0008283	cell proliferation	238/1542	1969/17910	1.55487e-08	1.01589e-06	8.34585e-07	CDC20/CDKN3/CCNA2/TTK/BIRC5/CIP2A/LRRK2/CCNB1/DLGAP5/CDC6/RPS6KA2/BUB1/AURKB/MELK/PRC1/FOXM1/CDK1/RACGAP1/EDNRB/CITED2/ADAMTS8/CDC25C/TAL1/CDC25A/VIPR1/PLA2G1B/MCM10/TNS2/VEGFD/FBXO5/E2F8/RAPGEF2/TEK/AQP1/FAT4/ATOH8/UHRF1/CKS1B/SFTPD/E2F7/MCM7/NPR1/IL6R/GINS1/FOXF1/ALOX15B/HMGA1/CD34/PGR/ASPM/EZH2/BRCA1/FAM83D/TGFBR2/EMP2/RGCC/SHCBP1/GINS4/TBRG4/AGER/CTSH/KIF14/NCAPG2/CDK2/TBX2/CKS2/SLIT3/BTG2/MK…	238	BP
GO:0031055	chromatin remodeling at centromere	18/1542	46/17910	1.66048e-08	1.07607e-06	8.84024e-07	CENPA/OIP5/HJURP/CENPW/CENPU/CENPK/CENPM/CENPN/CENPI/CENPH/CENPO/CENPL/KNL1/HELLS/MIS18A/RUVBL1/CENPP/ITGB3BP	18	BP
GO:0006323	DNA packaging	42/1542	194/17910	1.81583e-08	1.16726e-06	9.58936e-07	CENPA/NCAPG/OIP5/HJURP/CENPW/CDCA5/ASF1B/CCNB1/NCAPH/CENPU/NUSAP1/CDK1/MCM2/CENPK/CENPM/CENPN/CENPI/TOP2A/H2AX/CENPH/HMGA1/CENPO/CENPL/NCAPG2/KNL1/CHAF1A/HELLS/CHAF1B/MIS18A/NCAPD2/HAT1/H3C2/H2BC17/HMGB2/KAT6B/RUVBL1/CENPP/H1-5/SMC2/NAA10/H1-4/ITGB3BP	42	BP
GO:0014070	response to organic cyclic compound	124/1542	878/17910	1.91781e-08	1.22295e-06	1.00469e-06	RFTN1/ABCA3/CCNA2/CRY2/RAD51/CTSV/LRRK2/CCNB1/H2AZ1/CDK1/EDNRB/CCNE1/ATP1A2/TCF21/PRKCE/EIF4EBP1/LMO3/PLA2G4F/RAPGEF2/TEK/AKAP13/AQP1/FAM107A/KIF18A/TYMS/RAN/AQP3/NR3C2/FOXF1/PGR/EZH2/BRCA1/STXBP1/TGFBR2/SLIT3/BLM/PCNA/BTG2/DUOX1/PSMB2/CREBRF/ALPL/HEYL/FOLR1/CAT/EIF4A3/SKP2/KANK2/PENK/ADA/SLC8A3/ZFP36/STING1/ZNF366/PER1/RXRG/FOS/CHEK2/FOSB/NR4A1/CASQ2/COLEC12/NTRK3/MEF2C/AGTR2/CGAS/RAE1/DNMT3B/IT…	124	BP
GO:0031325	positive regulation of cellular metabolic process	339/1542	3007/17910	1.95e-08	1.2336e-06	1.01344e-06	ADGRF5/RFC4/CDC20/CCNA2/PLK1/RAD51/TTK/NEDD9/TPX2/LRRK2/CCNB1/DLGAP5/CDC6/MYBL2/H2AZ1/AURKB/CDT1/FOXM1/CDK1/NEK2/EDNRB/CITED2/DSCC1/PSRC1/HLF/CCNE1/TAL1/UBE2S/DBF4/PLA2G1B/NFIX/UBE2C/CHEK1/TCF21/FANCI/FHL5/PRKCE/E2F8/PSMC3IP/RBPMS/TOP2A/ERG/H2AX/AURKA/RAPGEF2/TEK/AKAP13/FAM107A/ATOH8/CENPE/PRDM16/EDEM1/UHRF1/RFC5/RAN/NKX2-1/CKS1B/EPAS1/ITGA8/E2F7/CDCA2/PARM1/CLEC3B/IL6R/FOXF1/HMGA1/ALYREF/RFC2/PG…	339	BP
GO:0010604	positive regulation of macromolecule metabolic process	342/1542	3041/17910	2.15011e-08	1.34949e-06	1.10865e-06	RFC4/CDC20/CCNA2/PLK1/RAD51/TTK/NEDD9/TPX2/LRRK2/CCNB1/DLGAP5/CDC6/MYBL2/H2AZ1/AURKB/CDT1/FOXM1/CDK1/NEK2/EDNRB/CITED2/DSCC1/PSRC1/HLF/CCNE1/TAL1/UBE2S/DBF4/PLA2G1B/NFIX/UBE2C/CHEK1/TCF21/FANCI/FHL5/PRKCE/SLC26A9/E2F8/PSMC3IP/RBPMS/TOP2A/ERG/H2AX/AURKA/RAPGEF2/TEK/AKAP13/FAM107A/ATOH8/CENPE/PRDM16/EDEM1/UHRF1/RFC5/RAN/NKX2-1/CKS1B/EPAS1/ITGA8/E2F7/CDCA2/PARM1/CLEC3B/IL6R/FOXF1/HMGA1/ALYREF/RFC2/C…	342	BP
GO:0000910	cytokinesis	35/1542	147/17910	2.21395e-08	1.3787e-06	1.13265e-06	CENPA/PLK1/KIF4A/CDC6/AURKB/NUSAP1/PRC1/KIF23/RACGAP1/ESPL1/CEP55/ANLN/PRKCE/E2F8/KIF20A/E2F7/ECT2/KIF14/CKAP2/INCENP/KIF4B/STMN1/ACTR3/CFL1/MYO19/NUP62/SNX18/CNTROB/KIF20B/MYH10/APC/KIF13A/RAB35/CIT/FSD1	35	BP
GO:0034080	CENP-A containing nucleosome assembly	17/1542	42/17910	2.27615e-08	1.39563e-06	1.14655e-06	CENPA/OIP5/HJURP/CENPW/CENPU/CENPK/CENPM/CENPN/CENPI/CENPH/CENPO/CENPL/KNL1/MIS18A/RUVBL1/CENPP/ITGB3BP	17	BP
GO:0061641	CENP-A containing chromatin organization	17/1542	42/17910	2.27615e-08	1.39563e-06	1.14655e-06	CENPA/OIP5/HJURP/CENPW/CENPU/CENPK/CENPM/CENPN/CENPI/CENPH/CENPO/CENPL/KNL1/MIS18A/RUVBL1/CENPP/ITGB3BP	17	BP
GO:0016310	phosphorylation	264/1542	2243/17910	2.63429e-08	1.6029e-06	1.31683e-06	CCNB2/CDKN3/CCNA2/SNX25/PLK1/TTK/BIRC5/GPD1L/NEDD9/TPX2/LRRK2/CCNB1/CDC6/RPS6KA2/BUB1/BUB1B/AURKB/PKMYT1/MELK/FOXM1/CDK1/NEK2/EDNRB/PSRC1/GAPDH/CDC25C/DTYMK/CCNE1/TAL1/CDC25A/TK1/DBF4/PLA2G1B/CISH/CHEK1/GFRA1/MBIP/PRKCE/UCK2/HASPIN/RBPMS/LIMD1/NUP37/ERG/LMO3/AURKA/RAPGEF2/TEK/AKAP13/CENPE/PLK4/CKS1B/SPRY4/MCM7/PTPN13/NPR1/IL6R/TPI1/LDB2/EZH2/FAM83D/VRK2/TGFBR2/EMP2/RGCC/ECT2/TBRG4/NOD1/AGER/CTSH/…	264	BP
GO:0000940	condensed chromosome outer kinetochore	9/1592	12/18675	4.03836e-08	1.69436e-06	1.33626e-06	SKA3/PLK1/NDC80/CCNB1/SKA1/BUB1/BUB1B/SPDL1/CENPF	9	CC
GO:0072331	signal transduction by p53 class mediator	51/1542	264/17910	3.20223e-08	1.93371e-06	1.5886e-06	RFC4/GTSE1/TPX2/CCNB1/EXO1/AURKB/FOXM1/CDK1/CDC25C/CHEK1/ZNF385B/E2F8/AURKA/RFC5/E2F7/RFC2/BRCA1/RGCC/CDK2/BLM/PCNA/BTG2/RNF34/PPP1R13B/E2F2/E2F1/RRM2B/RBL2/BRIP1/TOPBP1/EDA2R/RMI2/RPA3/CHEK2/RFC3/PERP/RPF2/BCL2L12/PDK2/MTA2/MIF/TAF6/ATAD5/MAPKAPK5/PAK1IP1/RFFL/TFDP1/SSRP1/HDAC1/RHNO1/MAGEA2	51	BP
GO:0006336	DNA replication-independent nucleosome assembly	19/1542	53/17910	3.58985e-08	2.13543e-06	1.75432e-06	CENPA/OIP5/HJURP/CENPW/ASF1B/CENPU/CENPK/CENPM/CENPN/CENPI/CENPH/CENPO/CENPL/KNL1/MIS18A/HAT1/RUVBL1/CENPP/ITGB3BP	19	BP
GO:0034724	DNA replication-independent nucleosome organization	19/1542	53/17910	3.58985e-08	2.13543e-06	1.75432e-06	CENPA/OIP5/HJURP/CENPW/ASF1B/CENPU/CENPK/CENPM/CENPN/CENPI/CENPH/CENPO/CENPL/KNL1/MIS18A/HAT1/RUVBL1/CENPP/ITGB3BP	19	BP
GO:0043933	protein-containing complex subunit organization	242/1542	2032/17910	4.21385e-08	2.48805e-06	2.04401e-06	CENPA/KIF2C/OIP5/HJURP/CENPW/RAD51/NDC80/ASF1B/LRRK2/CCNB1/CENPU/CELF2/CDT1/KIF18B/CDK1/SLC2A1/MCM2/PSRC1/CENPK/CENPM/CENPN/TAL1/UBE2S/TK1/AQP4/TICRR/UBE2C/HOPX/ANLN/LPL/PRKCE/FBXO5/EIF4EBP1/CENPI/LIMD1/GRIA1/TPPP/H2AX/POLQ/TEK/RS1/FAM107A/KIF18A/CENPE/CENPH/TNXB/HMGA1/VAMP2/LNX2/STXBP1/FYCO1/ECT2/MRPL47/CENPO/NOD1/SELP/KIF14/CENPL/ARHGAP6/SRSF9/BLM/KNL1/VWF/NDUFA9/CHAF1A/MAGI1/HELLS/PRMT8/MRPL11…	242	BP
GO:0043168	anion binding	308/1528	2573/16967	2.2033e-08	2.50667e-06	2.27823e-06	RFC4/ABCA3/KIF2C/SNX25/PLK1/CRY2/RAD51/TTK/ABCA8/LRRK2/KIF4A/RAD54L/CDC6/RPS6KA2/BUB1/ATP8A1/KIFC1/BUB1B/AURKB/PKMYT1/SNX30/MELK/ORC1/KIF18B/KIF23/CDK1/NEK2/CAVIN2/RACGAP1/MCM2/ADAMTS8/NDNF/DTYMK/UBE2S/TK1/HMMR/TRIP13/RSPO2/ATP1A2/KIF15/PLA2G1B/UBE2T/UBE2C/CHEK1/MTHFD2/LPL/PRKCE/ATP11A/PIF1/UCK2/CDKL2/MCM6/ACADSB/HASPIN/TOP2A/POLQ/AURKA/RAPGEF2/ERCC6L/TEK/MCM4/KIF11/RS1/KIF20A/KIF18A/TYMS/CENPE/R…	308	MF
GO:0000502	proteasome complex	20/1592	61/18675	7.52648e-08	3.02627e-06	2.38669e-06	PSMD14/PSMC4/PSMB2/PSMD2/PSMB3/ZFAND2A/PSMD12/PSMD11/PSMA2/PSMA5/PSMA7/PSMC2/ADRM1/PSMB7/PSMD3/PSME2/PSMD7/PSMC3/PSMD9/PSMB1	20	CC
GO:0051052	regulation of DNA metabolic process	68/1542	403/17910	5.34155e-08	3.1307e-06	2.57196e-06	RFC4/CCNA2/RAD51/RAD51AP1/AUNIP/CDC6/PARPBP/AURKB/CDT1/FOXM1/CDK1/NEK2/DSCC1/KPNA2/TICRR/CHEK1/PIF1/FBXO5/E2F8/H2AX/POLQ/ESCO2/RFC5/E2F7/PARM1/ALYREF/RFC2/NABP2/BRCA1/RGCC/TIMELESS/CDK2/BLM/PCNA/CCT6A/CDC7/DONSON/MIS18A/CCT5/DKC1/GMNN/AXIN2/TIPIN/CCT4/CYREN/CHEK2/PPP4C/TCP1/CCT7/STOML2/CGAS/PTGES3/DACH1/RFC3/DUSP1/DBF4B/EXOSC3/MAD2L2/CCT2/ATAD5/MAPKAPK5/PKIB/CEBPG/TFDP1/ACVRL1/DNAJC2/PPHLN1/DDX11	68	BP
GO:0022607	cellular component assembly	313/1542	2765/17910	5.50327e-08	3.20194e-06	2.63049e-06	RFTN1/CENPA/CDC20/OIP5/HJURP/CENPW/PLK1/RAD51/NEDD9/TPX2/ASF1B/LRRK2/KIF4A/CCNB1/TNS1/EXO1/MYBL2/KIFC1/STIL/CENPU/CELF2/AURKB/CDT1/KIF23/CDK1/NEK2/SLC2A1/RACGAP1/MCM2/PSRC1/CENPK/CENPM/CENPN/TAL1/UBE2S/TK1/AQP4/TICRR/PHACTR1/TRIP13/UBE2C/HOPX/ROBO2/CFAP221/ANLN/PRKCE/FBXO5/EIF4EBP1/CENPI/LIMD1/GRIA1/TPPP/H2AX/POLQ/AURKA/RAPGEF2/TEK/AKAP13/POC1A/KIF11/RS1/SPAG5/FAM107A/CENPE/PLK4/CENPH/TNXB/HMGA1/…	313	BP
GO:0072686	mitotic spindle	26/1592	97/18675	9.38635e-08	3.62313e-06	2.8574e-06	MAD2L1/TPX2/TACC3/AURKB/KIF23/CDK1/RACGAP1/CKAP2L/AURKA/KIF11/SPAG5/CENPE/ASPM/FAM83D/ECT2/KNSTRN/HECW2/CDC7/DYNLL1/RMDN2/RAE1/GEM/NUP62/RCC2/KIF20B/RANGAP1	26	CC
GO:0030496	midbody	37/1592	171/18675	1.00212e-07	3.65466e-06	2.88227e-06	CDCA8/PLK1/BIRC5/KIF4A/AURKB/PRC1/KIF23/CDK1/NEK2/SLC2A1/RACGAP1/PSRC1/CEP55/ANLN/AURKA/SPAG5/KIF20A/CENPE/RAN/ASPM/ECT2/SHCBP1/KIF14/TTC28/INCENP/CENPF/GEM/PTCH1/NUP62/TACC1/RCC2/KIF20B/MYH10/CCDC69/KIF13A/CIT/DDX11	37	CC
GO:1905369	endopeptidase complex	20/1592	62/18675	1.02255e-07	3.65466e-06	2.88227e-06	PSMD14/PSMC4/PSMB2/PSMD2/PSMB3/ZFAND2A/PSMD12/PSMD11/PSMA2/PSMA5/PSMA7/PSMC2/ADRM1/PSMB7/PSMD3/PSME2/PSMD7/PSMC3/PSMD9/PSMB1	20	CC
GO:0051128	regulation of cellular component organization	271/1542	2340/17910	7.38147e-08	4.2636e-06	3.50268e-06	DPYSL2/CDC20/HJURP/SKA3/BTBD9/PLK1/NDC80/CDCA5/TTK/NEDD9/MAD2L1/TPX2/TACC3/LRRK2/CCNB1/DLGAP5/CDC6/SKA1/BUB1/ATP8A1/BUB1B/STIL/AURKB/PKMYT1/NUSAP1/CDT1/NEK2/MCM2/PSRC1/FEN1/CDC25C/NDNF/ESPL1/TAL1/TRIP13/CISH/UBE2C/CHEK1/ROBO2/ANLN/PRKCE/PIF1/FBXO5/EIF4EBP1/LIMD1/TOP2A/TPPP/AURKA/RAPGEF2/TEK/AKAP13/POC1A/KIF11/SPAG5/BORA/FAM107A/KIF18A/CENPE/PLK4/SFTPD/NPR1/HMGA1/NABP2/EZH2/BRCA1/FHL1/STXBP1/FYCO1…	271	BP
GO:0006275	regulation of DNA replication	27/1542	102/17910	8.6643e-08	4.96857e-06	4.08183e-06	RFC4/CCNA2/CDC6/CDT1/CDK1/DSCC1/TICRR/FBXO5/E2F8/ESCO2/RFC5/E2F7/RFC2/CDK2/BLM/PCNA/CDC7/DONSON/GMNN/TIPIN/CHEK2/STOML2/DACH1/RFC3/DBF4B/ATAD5/ACVRL1	27	BP
GO:0044454	nuclear chromosome part	74/1592	469/18675	1.58084e-07	5.44824e-06	4.29679e-06	CENPA/PLK1/RAD51/NDC80/CDCA5/RAD51AP1/ASF1B/CCNB1/BUB1/SGO1/H2AZ1/AURKB/ORC1/CDK1/CITED2/MCM2/FEN1/TAL1/EME1/PIF1/POLE2/MCM6/MCM4/ESCO2/UHRF1/MCM7/ALYREF/NABP2/EZH2/BRCA1/TIMELESS/BLM/PCNA/EED/CHAF1A/INCENP/MCM5/CHAF1B/E2F1/ACTL6A/MYOCD/PRPF19/TIPIN/HAT1/CBX7/XRCC3/H3C2/RPA3/TCP1/HMGB2/ORC5/RUVBL2/RUVBL1/RCC1/H1-5/TONSL/AR/MCM3/KLF2/MTA2/CALCOCO1/SYCE2/SMARCA2/GATA5/BICRAL/PAWR/BUD31/SATB1/LDB1/H…	74	CC
GO:2000027	regulation of animal organ morphogenesis	48/1542	250/17910	9.82353e-08	5.59309e-06	4.5949e-06	CITED2/RSPO2/ROBO2/PRICKLE2/CD34/TGFBR2/TBX2/PSMD14/PSMC4/SAPCD2/TBX5/PSMB2/PSMD2/CPB2/PSMB3/GPC4/CAV3/PSMD12/PSMD11/FGFR2/PSMA2/PSMA5/PSMA7/PSMC2/AGTR2/SHH/AP2S1/PTN/LIMS2/AR/HNF1B/PSMB7/AP2M1/GATA5/PSMD3/PSME2/ENG/PSMD7/PSMC3/WNT2B/SPRY1/PSMD9/NOTCH1/FZD4/TFAP2A/PSMB1/BMP2/SOX17	48	BP
GO:0071897	DNA biosynthetic process	40/1542	192/17910	1.19034e-07	6.72924e-06	5.52828e-06	RFC4/AURKB/NEK2/DSCC1/TK1/PCLAF/PIF1/POLA2/POLQ/TYMS/RFC5/PARM1/RFC2/RGCC/PCNA/CCT6A/DTL/CCT5/DKC1/CENPF/SPHK1/CCT4/RPA3/TCP1/CCT7/UFD1/PTGES3/DACH1/RFC3/DUSP1/MAD2L2/REV3L/POLD2/CCT2/MAPKAPK5/PKIB/TFDP1/ACVRL1/POLE3/DNAJC2	40	BP
GO:0042599	lamellar body	10/1592	17/18675	2.19376e-07	7.29991e-06	5.75712e-06	SFTPB/ABCA3/SFTA3/NAPSA/SFTPA1/SFTPA2/LAMP3/CTSH/SFTPC/CKAP4	10	CC
GO:0001822	kidney development	51/1542	276/17910	1.4091e-07	7.90984e-06	6.49817e-06	LRRK2/ROBO2/TCF21/TNS2/TEK/FAT4/ITGA8/IL6R/CD34/CTSH/ZBTB16/IRX2/HEYL/NUP107/KLF15/CAT/CENPF/RRM2B/EPHA4/ANGPT1/KANK2/ADAMTS1/SMAD6/IRX3/NUP85/NPNT/COL4A3/FGFR2/COL4A4/MEF2C/AGTR2/PPAT/SHH/PTCH1/LAMB2/SLIT2/ARID5B/OSR1/BMPER/HNF1B/IRX1/EGR1/PCSK5/SMAD7/FADD/AGTR1/WNT2B/SPRY1/PECAM1/TFAP2A/BMP2	51	BP
GO:0019899	enzyme binding	240/1528	1941/16967	8.37488e-08	8.84746e-06	8.04114e-06	RFC4/CDC20/ZBTB4/CCNA2/PLK1/CRY2/RAD51/DAAM2/BIRC5/NEDD9/TPX2/LRRK2/SYNE1/CCNB1/CDC6/SGO1/ATP1B2/AURKB/PRC1/FOXM1/NEK2/TUBA1B/SLC2A1/RACGAP1/CITED2/MCM2/KPNA2/CDC25C/TAL1/CDC25A/PHACTR1/A2M/ARHGEF17/UBE2T/UBE2C/MCM10/TCF21/FANCI/TNS2/PRKCE/SLC26A9/FBXO5/EIF4EBP1/TOP2A/H2AX/AURKA/RAPGEF2/AKAP13/KIF11/ARHGEF39/KIF20A/BORA/RFC5/NKX2-1/EPAS1/WWC3/NPR1/IL6R/HMGA1/RAPGEF5/TPI1/RFC2/PGR/NABP2/LDB2/WDR76…	240	MF
GO:0006468	protein phosphorylation	219/1542	1835/17910	1.78417e-07	9.92602e-06	8.15453e-06	CCNB2/CDKN3/CCNA2/SNX25/PLK1/TTK/BIRC5/GPD1L/NEDD9/TPX2/LRRK2/CCNB1/CDC6/RPS6KA2/BUB1/BUB1B/AURKB/PKMYT1/MELK/FOXM1/CDK1/NEK2/EDNRB/PSRC1/CDC25C/CCNE1/TAL1/CDC25A/DBF4/PLA2G1B/CHEK1/GFRA1/MBIP/PRKCE/HASPIN/RBPMS/ERG/LMO3/AURKA/RAPGEF2/TEK/AKAP13/CENPE/PLK4/CKS1B/SPRY4/PTPN13/NPR1/IL6R/EZH2/FAM83D/VRK2/TGFBR2/EMP2/RGCC/ECT2/TBRG4/NOD1/AGER/CTSH/KIF14/PBK/NCAPG2/VRK1/CDK2/DAPK2/ALKAL2/KL/PSMD14/CKS…	219	BP
GO:0031146	SCF-dependent proteasomal ubiquitin-dependent protein catabolic process	21/1542	69/17910	1.79318e-07	9.92602e-06	8.15453e-06	KIF14/PSMD14/PSMC4/PSMB2/PSMD2/PSMB3/FBXO38/PSMD12/PSMD11/PSMA2/PSMA5/PSMA7/PSMC2/CCNF/PSMB7/PSMD3/PSME2/PSMD7/PSMC3/PSMD9/PSMB1	21	BP
GO:1905368	peptidase complex	21/1592	72/18675	3.3957e-07	1.09228e-05	8.61436e-06	PSMD14/PSMC4/PSMB2/PSMD2/PSMB3/ZFAND2A/PSMD12/PSMD11/PSMA2/PSMA5/PSMA7/PSMC2/ADRM1/PSMB7/TAF6/PSMD3/PSME2/PSMD7/PSMC3/PSMD9/PSMB1	21	CC
GO:0042555	MCM complex	8/1592	11/18675	3.57991e-07	1.11439e-05	8.7887e-06	MCM2/MCM6/MCM4/MCM7/MCM5/TONSL/MCM3/MCM8	8	CC
GO:0036094	small molecule binding	280/1528	2340/16967	1.21296e-07	1.19598e-05	1.08698e-05	RFC4/ABCA3/KIF2C/ZBTB4/PLK1/CRY2/RAD51/TTK/GPD1L/ABCA8/LRRK2/KIF4A/RAD54L/CDC6/RPS6KA2/BUB1/ATP8A1/KIFC1/BUB1B/AURKB/PKMYT1/MELK/ORC1/KIF18B/KIF23/CDK1/NEK2/MCM2/GAPDH/DTYMK/UBE2S/TK1/HMMR/TRIP13/ATP1A2/KIF15/PLA2G1B/UBE2T/UBE2C/CHEK1/PRKCE/ATP11A/PIF1/CYP4B1/UCK2/CDKL2/MCM6/ACADSB/HASPIN/TOP2A/POLQ/AURKA/RAPGEF2/ERCC6L/TEK/MCM4/KIF11/KIF20A/KIF18A/TYMS/CENPE/UHRF1/RFC5/RAN/RAD54B/PLK4/MCM7/NPR1/…	280	MF
GO:0006950	response to stress	409/1542	3822/17910	2.24249e-07	1.23275e-05	1.01274e-05	RFTN1/RFC4/SFTA3/ZBTB4/CCNA2/PLK1/RAD51/CDCA5/ITGA9/RAD51AP1/GTSE1/AUNIP/CTSV/LRRK2/CCNB1/RAD54L/EXO1/RNASEH2A/PARPBP/MELK/FOXM1/CDK1/SLC2A1/EDNRB/CITED2/GAPDH/FEN1/CDC25C/NDNF/FBXO45/DDIAS/AQP4/PGC/TICRR/TRIP13/A2M/C7/PCLAF/PLA2G1B/UBE2T/CHEK1/MCM10/FANCI/MBIP/FAAP24/LPL/PRKCE/EME1/PIF1/FBXO5/FANCG/POLE2/EIF4EBP1/E2F8/RBPMS/SFTPA1/LIMD1/TOP2A/NUP37/H2AX/POLQ/AURKA/NUDT1/TEK/AQP1/ESCO2/EDEM1/UHRF…	409	BP
GO:0140097	catalytic activity, acting on DNA	35/1528	152/16967	1.63144e-07	1.50806e-05	1.37062e-05	RAD54L/EXO1/FEN1/PIF1/MCM6/POLA2/TOP2A/POLQ/ERCC6L/MCM4/RAD54B/MCM7/NEIL3/RECQL4/BLM/PCNA/UNG/DKC1/BRIP1/XRCC3/APEX2/DNMT3B/PTGES3/GEN1/RUVBL2/RUVBL1/NME1/TDP1/SMUG1/REV3L/TDG/CHD2/POLE3/ALKBH2/DDX11	35	MF
GO:0044093	positive regulation of molecular function	198/1542	1636/17910	2.8232e-07	1.54135e-05	1.26627e-05	RFC4/CDC20/PLK1/CDCA5/NEDD9/TPX2/LRRK2/CCNB1/CDC6/NCAPH/DEPDC1/ATP1B2/AURKB/CDT1/CDK1/NEK2/DEPDC1B/RACGAP1/DSCC1/PSRC1/TAL1/UBE2S/RANBP1/DBF4/PLA2G1B/UBE2C/PRKCE/ARHGAP11A/RAPGEF2/TEK/AKAP13/CENPE/UHRF1/RFC5/RAN/CKS1B/PARM1/RFC2/EZH2/TGFBR2/EMP2/RGCC/ECT2/ARHGAP44/DNAJC9/NOD1/AGER/CTSH/KIF14/ARHGEF15/NCAPG2/ALKAL2/PSMD14/CKS2/ARHGAP6/PGAM5/PCNA/ARHGAP31/DOCK9/FAM162A/EGLN3/PREX2/CLSPN/ADRA1A/PPP1…	198	BP
GO:0031570	DNA integrity checkpoint	32/1542	141/17910	2.85219e-07	1.54658e-05	1.27057e-05	CDC45/PLK1/GTSE1/CCNB1/CDC6/CDT1/CDK1/CDC25C/TICRR/CHEK1/E2F8/H2AX/AURKA/E2F7/BRCA1/RGCC/CDK2/BLM/PCNA/BTG2/CLSPN/DTL/DONSON/E2F1/XPC/PRPF19/RBL2/BRIP1/TIPIN/CHEK2/TFDP1/RHNO1	32	BP
GO:0051302	regulation of cell division	35/1542	162/17910	2.88294e-07	1.5527e-05	1.27559e-05	SUSD2/PLK1/CDC6/AURKB/KIF18B/PRC1/KIF23/ORC6/RACGAP1/TAL1/PRKCE/VEGFD/E2F8/KIF20A/E2F7/ASPM/ECT2/KIF14/BLM/INCENP/CAT/RBL2/FGFR2/SHH/MYO19/PTCH1/PTN/NUP62/KIF20B/KIF13A/YBX1/ITGB1BP1/CIT/SOX17/FSD1	35	BP
GO:0043085	positive regulation of catalytic activity	163/1542	1293/17910	2.92844e-07	1.56661e-05	1.28702e-05	RFC4/CDC20/PLK1/NEDD9/TPX2/LRRK2/CCNB1/CDC6/NCAPH/DEPDC1/ATP1B2/AURKB/CDK1/NEK2/DEPDC1B/RACGAP1/DSCC1/PSRC1/TAL1/UBE2S/RANBP1/DBF4/PLA2G1B/UBE2C/PRKCE/ARHGAP11A/RAPGEF2/TEK/AKAP13/CENPE/UHRF1/RFC5/CKS1B/PARM1/RFC2/EZH2/TGFBR2/EMP2/RGCC/ECT2/ARHGAP44/DNAJC9/NOD1/AGER/CTSH/KIF14/ARHGEF15/NCAPG2/ALKAL2/PSMD14/CKS2/ARHGAP6/PGAM5/PCNA/ARHGAP31/DOCK9/FAM162A/EGLN3/PREX2/CLSPN/ADRA1A/PPP1R3G/PPP1R12B/GP…	163	BP
GO:0030111	regulation of Wnt signaling pathway	58/1542	341/17910	3.84412e-07	2.04276e-05	1.67819e-05	DAAM2/LRRK2/DEPDC1B/WIF1/RSPO2/LIMD1/ASPM/PSMD14/PSMC4/CMAHP/PSMB2/PSMD2/FOLR1/TSKU/SEMA5A/PSMB3/RSPO1/AXIN2/RBMS3/PSMD12/PSMD11/FGFR2/PSMA2/PSMA5/PSMA7/GNAQ/FRZB/PSMC2/SHH/FRAT1/SOSTDC1/TCF7L1/RUVBL2/RUVBL1/PLPP3/SOX7/HNF1B/PSMB7/EGR1/MAD2L2/KANK1/RSPO4/LRP6/PSMD3/PSME2/SKI/PSMD7/PSMC3/APC/TMEM88/PSMD9/TMEM170B/HDAC1/DIXDC1/PSMB1/KREMEN2/BMP2/SOX17	58	BP
GO:0009893	positive regulation of metabolic process	359/1542	3313/17910	4.85808e-07	2.56449e-05	2.1068e-05	ADGRF5/RFC4/CDC20/CCNA2/PLK1/RAD51/TTK/NEDD9/TPX2/LRRK2/CCNB1/DLGAP5/CDC6/MYBL2/H2AZ1/AURKB/CDT1/FOXM1/CDK1/NEK2/EDNRB/CITED2/DSCC1/PSRC1/HLF/CCNE1/TAL1/UBE2S/DBF4/PLA2G1B/NFIX/UBE2C/CHEK1/TCF21/FANCI/FHL5/PRKCE/SLC26A9/E2F8/PSMC3IP/RBPMS/TOP2A/ERG/H2AX/AURKA/RAPGEF2/TEK/AKAP13/FAM107A/ATOH8/CENPE/PRDM16/EDEM1/UHRF1/RFC5/RAN/NKX2-1/CKS1B/EPAS1/ITGA8/E2F7/CDCA2/PARM1/CLEC3B/IL6R/FOXF1/HMGA1/ALYREF…	359	BP
GO:0022624	proteasome accessory complex	11/1592	23/18675	8.60715e-07	2.59559e-05	2.04703e-05	PSMD14/PSMC4/PSMD2/PSMD12/PSMD11/PSMC2/PSMD3/PSME2/PSMD7/PSMC3/PSMD9	11	CC
GO:0051239	regulation of multicellular organismal process	343/1542	3144/17910	4.96376e-07	2.60304e-05	2.13847e-05	CACNA2D2/DPYSL2/CDC20/DAAM2/SCN4B/GPD1L/CTSV/LRRK2/CCNB1/ATP1B2/CELF2/CDK1/RACGAP1/EDNRB/CITED2/GAPDH/NDNF/TAL1/TRAIP/RSPO2/ATP1A2/SLC46A2/ROBO2/LPL/PRKCE/FBXO5/LIMD1/AURKA/RAPGEF2/TEK/AQP1/FAT4/ATOH8/PRDM16/NKX2-1/SFTPD/AQP3/PRICKLE2/EPAS1/WWC3/NPR1/IL6R/ALOX15B/CD34/ASPM/EZH2/BRCA1/TGFBR2/F11/EMP2/RGCC/ECT2/TAPT1/NEDD4L/CHIA/NOD1/SELP/AGER/CTSH/KIF14/ARHGEF15/NCAPG2/TBX2/ALKAL2/KIAA1109/KL/PSMD…	343	BP
GO:0048731	system development	484/1542	4670/17910	5.97974e-07	3.11533e-05	2.55934e-05	ADGRF5/DPYSL2/SFTPB/CDC20/CCNB2/SHROOM4/CCNA2/DAAM2/CTSV/LRRK2/CCNB1/TBX4/EXO1/STIL/MELK/CDK1/SLC2A1/RACGAP1/EDNRB/CITED2/MCM2/HLF/NDNF/TAL1/CEP55/FBXO45/RSPO2/SLC46A2/GFRA1/ROBO2/TCF21/TNS2/ANLN/VEGFD/FBXO5/FANCG/EIF4EBP1/E2F8/TOP2A/H2AX/POLQ/AURKA/RAPGEF2/NUDT1/TEK/PTPRB/AKAP13/POC1A/RS1/AQP1/FAT4/ATOH8/KIF18A/ESCO2/TYMS/PRDM16/PRX/MFSD2A/CHRDL1/RAN/NKX2-1/PLK4/SFTPD/AQP3/PRICKLE2/EPAS1/ITGA8/E…	484	BP
GO:0098590	plasma membrane region	142/1592	1130/18675	1.29266e-06	3.78006e-05	2.98117e-05	SHROOM4/ITGA9/LRRK2/SYNE1/ATP1B2/CAVIN2/SLC2A1/RACGAP1/KPNA2/CEP55/FBXO45/AQP4/ATP1A2/ROBO2/SLC26A9/SCNN1B/GRIA1/SLC41A1/CYBRD1/HMCN1/RAPGEF2/TEK/KIF20A/AQP1/FAM107A/KIF18A/SLC34A2/PLK4/AQP3/SPRY4/ITGA8/IL6R/INSYN1/CD34/CLIC5/ASPM/CD300LG/STXBP1/TGFBR2/EMP2/ECT2/NOD1/AGER/KL/ABCC6/DUOX1/TMEM108/PTH1R/FXYD1/SAPCD2/PLEK2/ADRA1A/KCND3/CNTN6/GPIHBP1/GRID1/ERBB4/FOLR1/PRKAR1A/EPHA4/GPC4/ADRB2/ARHGEF2/…	142	CC
GO:0000723	telomere maintenance	33/1542	154/17910	7.60027e-07	3.93388e-05	3.2318e-05	RFC4/RAD51/EXO1/AURKB/NEK2/FEN1/CCNE1/PIF1/POLE2/POLA2/RFC5/RECQL4/RFC2/NABP2/BLM/PCNA/CCT6A/PRIM1/CCT5/CCNE2/DKC1/CCT4/XRCC3/RPA3/TCP1/CCT7/PTGES3/RFC3/POLD2/CCT2/MAPKAPK5/PKIB/POLE3	33	BP
GO:1904874	positive regulation of telomerase RNA localization to Cajal body	9/1542	15/17910	7.87878e-07	4.05173e-05	3.32862e-05	CCT6A/CCT5/DKC1/CCT4/TCP1/CCT7/RUVBL2/RUVBL1/CCT2	9	BP
GO:0032201	telomere maintenance via semi-conservative replication	12/1542	27/17910	8.11716e-07	4.14756e-05	3.40735e-05	RFC4/FEN1/POLE2/POLA2/RFC5/RFC2/PCNA/PRIM1/RPA3/RFC3/POLD2/POLE3	12	BP
GO:0090090	negative regulation of canonical Wnt signaling pathway	35/1542	169/17910	8.3445e-07	4.23656e-05	3.48047e-05	LIMD1/PSMD14/PSMC4/PSMB2/PSMD2/PSMB3/AXIN2/RBMS3/PSMD12/PSMD11/PSMA2/PSMA5/PSMA7/FRZB/PSMC2/SHH/SOSTDC1/RUVBL2/PSMB7/EGR1/MAD2L2/LRP6/PSMD3/PSME2/PSMD7/PSMC3/APC/TMEM88/PSMD9/TMEM170B/HDAC1/PSMB1/KREMEN2/BMP2/SOX17	35	BP
GO:0032870	cellular response to hormone stimulus	92/1542	646/17910	9.59674e-07	4.83868e-05	3.97512e-05	CCNA2/CRY2/CDC6/PTPRE/H2AZ1/CCNE1/ATP1A2/PLA2G1B/ROBO2/TCF21/LPL/PRKCE/EIF4EBP1/LMO3/AKAP13/AQP1/FAM107A/KIF18A/RAN/NR3C2/VAMP2/PGR/BRCA1/CTSH/KL/SLIT3/MARS1/CREBRF/SORBS1/ADCY9/HEYL/GHR/PRKAR1A/SKP2/KANK2/BRIP1/PIK3R1/ZFP36/ZNF366/PER1/RXRG/FOS/CHEK2/FOSB/NR4A1/GNAQ/MEF2C/AGTR2/DNMT3B/PPAT/FKBP4/TRIB3/KLF9/DUSP1/RUVBL2/SLIT2/ASNS/KIT/AR/PDPK1/NR4A3/NUP62/PDK2/PID1/RORA/SOCS2/CALCOCO1/RAMP3/OPA1/…	92	BP
GO:0030177	positive regulation of Wnt signaling pathway	35/1542	170/17910	9.65186e-07	4.83868e-05	3.97512e-05	DAAM2/LRRK2/DEPDC1B/RSPO2/ASPM/PSMD14/PSMC4/PSMB2/PSMD2/SEMA5A/PSMB3/RSPO1/AXIN2/PSMD12/PSMD11/FGFR2/PSMA2/PSMA5/PSMA7/PSMC2/SHH/FRAT1/RUVBL1/PSMB7/KANK1/RSPO4/PSMD3/PSME2/SKI/PSMD7/PSMC3/PSMD9/DIXDC1/PSMB1/BMP2	35	BP
GO:0061061	muscle structure development	92/1542	647/17910	1.02697e-06	5.11622e-05	4.20313e-05	CACNA2D2/SYNE1/CCNB1/CDK1/EDNRB/HLF/DTYMK/TCF21/AKAP13/EPAS1/ITGA8/FOXF1/EZH2/FHL1/TGFBR2/TBX2/BTG2/LAMA2/NFATC3/SHOX2/TBX5/ADRA1A/ELN/MYOCD/HEYL/ERBB4/PLEKHM3/CENPF/UNC45B/PRKAR1A/S1PR1/CAV3/MYH11/NPNT/TGFBR3/CAPN3/LMOD3/UTRN/FGFR2/FOS/IFRD1/MYOZ1/ZBTB18/CASQ2/TANC1/MEF2C/AGTR2/SHH/ADGRB3/SOSTDC1/EHD2/MYL6B/DISP1/H1-5/RANBP3L/KIT/MEOX2/ARID5B/SPAG9/CDH15/RORA/JPH1/CD81/ADARB1/CCM2L/EGR1/CNTFR/TN…	92	BP
GO:0006271	DNA strand elongation involved in DNA replication	7/1542	9/17910	1.06688e-06	5.20655e-05	4.27734e-05	RFC4/GINS2/FEN1/GINS3/GINS1/GINS4/RFC3	7	BP
GO:1904869	regulation of protein localization to Cajal body	7/1542	9/17910	1.06688e-06	5.20655e-05	4.27734e-05	CCT6A/CCT5/DKC1/CCT4/TCP1/CCT7/CCT2	7	BP
GO:1904871	positive regulation of protein localization to Cajal body	7/1542	9/17910	1.06688e-06	5.20655e-05	4.27734e-05	CCT6A/CCT5/DKC1/CCT4/TCP1/CCT7/CCT2	7	BP
GO:0051988	regulation of attachment of spindle microtubules to kinetochore	8/1542	12/17910	1.07123e-06	5.20655e-05	4.27734e-05	CCNB1/NEK2/RACGAP1/SPAG5/ECT2/KNSTRN/RCC2/APC	8	BP
GO:0071407	cellular response to organic cyclic compound	79/1542	532/17910	1.10966e-06	5.36068e-05	4.40396e-05	CCNA2/CRY2/RAD51/LRRK2/CCNB1/H2AZ1/CCNE1/ATP1A2/TCF21/EIF4EBP1/LMO3/PLA2G4F/RAPGEF2/AKAP13/AQP1/FAM107A/KIF18A/RAN/NR3C2/FOXF1/PGR/EZH2/BRCA1/BLM/CREBRF/ALPL/HEYL/FOLR1/SKP2/KANK2/PENK/SLC8A3/ZFP36/STING1/ZNF366/PER1/RXRG/CHEK2/NR4A1/CASQ2/COLEC12/MEF2C/AGTR2/CGAS/RAE1/DNMT3B/ITPR2/FKBP4/KLF9/PTCH1/SLC16A1/RUVBL2/PTN/AR/NR4A3/TMEM38B/KLF2/RORA/SLC6A4/CALCOCO1/RAMP3/EGR1/RORB/GJB2/LRP6/RYR2/GCLC/C…	79	BP
GO:0043161	proteasome-mediated ubiquitin-dependent protein catabolic process	55/1542	328/17910	1.21027e-06	5.81148e-05	4.77431e-05	CDC20/PLK1/MAD2L1/LRRK2/CCNB1/BUB1B/AURKB/CDK1/UBE2S/FBXO45/UBE2C/FBXO5/AURKA/EDEM1/NEDD4L/PTTG1/KIF14/PBK/CDK2/PSMD14/PSMC4/RNF34/PSMB2/PSMD2/IL33/BUB3/PSMB3/SKP2/WWP2/ANAPC7/ZFAND2A/FBXO38/ECRG4/PSMD12/ARRB1/PSMD11/FOXF2/PSMA2/PSMA5/PSMA7/PSMC2/UFD1/SHH/CCNF/PSMB7/SMAD7/GCLC/PSMD3/PSME2/PSMD7/PSMC3/RFFL/CLEC16A/PSMD9/PSMB1	55	BP
GO:0042623	ATPase activity, coupled	43/1528	218/16967	6.95786e-07	6.05334e-05	5.50167e-05	RFC4/RAD51/ABCA8/ATP8A1/ATP1B2/DSCC1/ATP1A2/PIF1/MCM6/TOP2A/POLQ/ERCC6L/MCM4/KIF18A/RFC5/RAD54B/MCM7/RECQL4/RFC2/KIF14/BLM/PSMC4/EIF4A3/BRIP1/XRCC2/XRCC3/PSMC2/RFC3/RUVBL2/RUVBL1/PCYOX1/SMARCA2/KIF20B/MYH10/CFTR/ATAD5/PSMC3/ATP1A1/KIF16B/CHD2/DYNC2H1/DDX11/ABCC4	43	MF
GO:0060828	regulation of canonical Wnt signaling pathway	47/1542	264/17910	1.29849e-06	6.19774e-05	5.09164e-05	DAAM2/LRRK2/LIMD1/ASPM/PSMD14/PSMC4/PSMB2/PSMD2/FOLR1/SEMA5A/PSMB3/RSPO1/AXIN2/RBMS3/PSMD12/PSMD11/FGFR2/PSMA2/PSMA5/PSMA7/GNAQ/FRZB/PSMC2/SHH/FRAT1/SOSTDC1/RUVBL2/RUVBL1/SOX7/PSMB7/EGR1/MAD2L2/KANK1/LRP6/PSMD3/PSME2/PSMD7/PSMC3/APC/TMEM88/PSMD9/TMEM170B/HDAC1/PSMB1/KREMEN2/BMP2/SOX17	47	BP
GO:0043618	regulation of transcription from RNA polymerase II promoter in response to stress	26/1542	109/17910	1.3367e-06	6.34214e-05	5.21027e-05	CITED2/CHEK1/LIMD1/EPAS1/PSMD14/PSMC4/EGLN3/PSMB2/PSMD2/PSMB3/PSMD12/PSMD11/PSMA2/PSMA5/PSMA7/PSMC2/KLF2/PSMB7/EGR1/PSMD3/PSME2/PSMD7/PSMC3/PSMD9/NOTCH1/PSMB1	26	BP
GO:0050793	regulation of developmental process	288/1542	2598/17910	1.42487e-06	6.72051e-05	5.52111e-05	CACNA2D2/DPYSL2/CDC20/DAAM2/NEDD9/CTSV/LRRK2/CCNB1/FOXM1/CDK1/RACGAP1/EDNRB/CITED2/NDNF/TAL1/WIF1/RSPO2/SLC46A2/HOPX/ROBO2/LPL/FBXO5/LIMD1/LMO3/AURKA/RAPGEF2/TEK/AKAP13/AQP1/FAT4/ATOH8/PRDM16/NKX2-1/AQP3/PRICKLE2/WWC3/NPR1/IL6R/FOXF1/ALOX15B/HMGA1/CD34/ASPM/EZH2/BRCA1/TGFBR2/EMP2/RGCC/ECT2/TAPT1/NEDD4L/AGER/CTSH/KIF14/ARHGEF15/NCAPG2/TBX2/ALKAL2/KIAA1109/KL/PSMD14/GDF10/PSMC4/EED/CNTN4/LAMA2/ZBTB…	288	BP
GO:0016887	ATPase activity	51/1528	280/16967	8.67843e-07	7.13078e-05	6.48091e-05	RFC4/RAD51/ABCA8/ATP8A1/ATP1B2/DSCC1/ATP1A2/PIF1/MCM6/TOP2A/POLQ/ERCC6L/MCM4/KIF18A/RFC5/RAD54B/MCM7/RECQL4/RFC2/KIF14/BLM/PSMC4/DDX39A/ATP13A4/EIF4A3/PFN2/BRIP1/XRCC2/XRCC3/ATAD2/PSMC2/RFC3/MYO19/OLA1/RUVBL2/RUVBL1/PCYOX1/ABCF3/HSPD1/SMARCA2/KIF20B/MYH10/CFTR/ATAD5/PSMC3/ATP1A1/KIF16B/CHD2/DYNC2H1/DDX11/ABCC4	51	MF
GO:0006520	cellular amino acid metabolic process	57/1542	347/17910	1.53167e-06	7.18174e-05	5.90002e-05	ACADSB/PLOD2/ERO1A/PSMD14/PSMC4/GMPS/EGLN3/MARS1/PSMB2/AASS/PSMD2/ENOPH1/ASPA/TARS1/PSMB3/PSMD12/PSMD11/SMS/PSMA2/PSMA5/PSMA7/PSMC2/SLC7A5/IVD/PPAT/GSS/PSPH/CDO1/OTC/FARSB/ASNS/ALDH5A1/ART4/PCYOX1/CARS1/ALDH6A1/PSMB7/ABAT/HPDL/SHMT2/CTPS1/YARS2/ADHFE1/MTR/GCLC/PSMD3/PSME2/MSRA/AIMP2/NIT2/PSMD7/PSMC3/PSAT1/PSMD9/PSMB1/PTS/CRYM	57	BP
GO:2000573	positive regulation of DNA biosynthetic process	19/1542	66/17910	1.76005e-06	8.15817e-05	6.70218e-05	RFC4/AURKB/NEK2/DSCC1/RFC5/PARM1/RFC2/RGCC/CCT6A/CCT5/DKC1/CCT4/TCP1/CCT7/PTGES3/RFC3/CCT2/MAPKAPK5/PKIB	19	BP
GO:1902036	regulation of hematopoietic stem cell differentiation	20/1542	72/17910	1.76039e-06	8.15817e-05	6.70218e-05	TAL1/PSMD14/PSMC4/PSMB2/PSMD2/PSMB3/PSMD12/PSMD11/PSMA2/PSMA5/PSMA7/PSMC2/PSMB7/PSMD3/PSME2/PSMD7/PSMC3/LDB1/PSMD9/PSMB1	20	BP
GO:0032200	telomere organization	34/1542	167/17910	1.79132e-06	8.22578e-05	6.75773e-05	RFC4/RAD51/EXO1/AURKB/NEK2/FEN1/CCNE1/PIF1/POLE2/POLA2/RFC5/RECQL4/RFC2/NABP2/BLM/PCNA/CCT6A/PRIM1/CCT5/CCNE2/DKC1/CCT4/XRCC3/H3C2/RPA3/TCP1/CCT7/PTGES3/RFC3/POLD2/CCT2/MAPKAPK5/PKIB/POLE3	34	BP
GO:0051383	kinetochore organization	10/1542	20/17910	1.79562e-06	8.22578e-05	6.75773e-05	CENPA/CENPW/NDC80/CDT1/CENPK/CENPN/CENPE/CENPH/CENPF/SMC2	10	BP
GO:0019882	antigen processing and presentation	41/1542	220/17910	1.84011e-06	8.38143e-05	6.88561e-05	RFTN1/KIF2C/CTSV/KIF4A/KIF23/RACGAP1/KIF15/KIF11/KIF18A/CENPE/NOD1/CTSH/PSMD14/PSMC4/PSMB2/PSMD2/KIF4B/RAB3B/PSMB3/DYNLL1/PSMD12/PSMD11/PSMA2/PSMA5/PSMA7/PSMC2/CD207/AP2S1/PSMB7/AP2M1/PSMD3/PSME2/PSMD7/PSMC3/RAB10/RAB35/PSMD9/CD36/KIF26A/PSMB1/RAB27A	41	BP
GO:0006310	DNA recombination	44/1542	244/17910	1.96954e-06	8.92e-05	7.32805e-05	RAD51/RAD51AP1/AUNIP/RAD54L/EXO1/PARPBP/FEN1/KPNA2/TRIP13/CHEK1/PIF1/PSMC3IP/H2AX/POLQ/RAD54B/ALYREF/NABP2/BRCA1/TIMELESS/PSMD14/BLM/UNG/ACTL6A/BRIP1/XRCC2/XRCC3/RPA3/APEX2/PPP4C/CGAS/GEN1/HMGB2/RUVBL2/RUVBL1/TONSL/SWAP70/MCM8/TSN/EXOSC3/MAD2L2/HSPD1/ATAD5/MCRS1/RHNO1	44	BP
GO:0048513	animal organ development	363/1542	3403/17910	2.02141e-06	9.10322e-05	7.47857e-05	ADGRF5/DPYSL2/SFTPB/CCNB2/SHROOM4/CCNA2/DAAM2/CTSV/LRRK2/CCNB1/TBX4/STIL/MELK/CDK1/SLC2A1/EDNRB/CITED2/MCM2/HLF/TAL1/FBXO45/RSPO2/SLC46A2/ROBO2/TCF21/TNS2/ANLN/FBXO5/FANCG/EIF4EBP1/E2F8/TOP2A/H2AX/AURKA/RAPGEF2/NUDT1/TEK/AKAP13/POC1A/RS1/AQP1/FAT4/KIF18A/ESCO2/TYMS/PRDM16/MFSD2A/CHRDL1/RAN/NKX2-1/PLK4/SFTPD/AQP3/PRICKLE2/EPAS1/ITGA8/E2F7/CLEC3B/IL6R/FOXF1/ALOX15B/CD34/PGR/ASPM/LDB2/EZH2/CSRNP1/FA…	363	BP
GO:0001738	morphogenesis of a polarized epithelium	30/1542	139/17910	2.03713e-06	9.10579e-05	7.48069e-05	PRICKLE2/FOXF1/PSMD14/PSMC4/SAPCD2/PSMB2/PSMD2/PSMB3/GPC4/PSMD12/PSMD11/FOXF2/PSMA2/PSMA5/PSMA7/PSMC2/AP2S1/MYO9A/OPHN1/PSMB7/AP2M1/PSMD3/PSME2/PSMD7/PSMC3/RAB10/PSMD9/FZD4/PSMB1/MSN	30	BP
GO:0000083	regulation of transcription involved in G1/S transition of mitotic cell cycle	12/1542	29/17910	2.05861e-06	9.10579e-05	7.48069e-05	CDC45/CDC6/ORC1/CDT1/CCNE1/FBXO5/TYMS/E2F7/PCNA/E2F1/TFDP1/ZPR1	12	BP
GO:0043486	histone exchange	17/1542	55/17910	2.06768e-06	9.10579e-05	7.48069e-05	CENPA/OIP5/HJURP/CENPW/CENPU/CENPK/CENPM/CENPN/CENPI/CENPH/CENPO/CENPL/KNL1/MIS18A/RUVBL1/CENPP/ITGB3BP	17	BP
GO:0051310	metaphase plate congression	17/1542	55/17910	2.06768e-06	9.10579e-05	7.48069e-05	KIF2C/CDCA8/NDC80/CDCA5/CCNB1/KIFC1/CDT1/PSRC1/SPAG5/KIF18A/CENPE/FAM83D/KIF14/SPDL1/CENPF/GEM/NUP62	17	BP
GO:0006521	regulation of cellular amino acid metabolic process	18/1542	61/17910	2.21135e-06	9.66137e-05	7.93711e-05	PSMD14/PSMC4/PSMB2/PSMD2/PSMB3/PSMD12/PSMD11/PSMA2/PSMA5/PSMA7/PSMC2/PSMB7/PSMD3/PSME2/PSMD7/PSMC3/PSMD9/PSMB1	18	BP
GO:0072401	signal transduction involved in DNA integrity checkpoint	20/1542	73/17910	2.2302e-06	9.66137e-05	7.93711e-05	PLK1/GTSE1/CCNB1/CDK1/CDC25C/CHEK1/E2F8/AURKA/E2F7/BRCA1/RGCC/CDK2/PCNA/BTG2/DTL/E2F1/PRPF19/RBL2/CHEK2/TFDP1	20	BP
GO:0072422	signal transduction involved in DNA damage checkpoint	20/1542	73/17910	2.2302e-06	9.66137e-05	7.93711e-05	PLK1/GTSE1/CCNB1/CDK1/CDC25C/CHEK1/E2F8/AURKA/E2F7/BRCA1/RGCC/CDK2/PCNA/BTG2/DTL/E2F1/PRPF19/RBL2/CHEK2/TFDP1	20	BP
GO:0035295	tube development	138/1542	1093/17910	2.3495e-06	0.000101232	8.3165e-05	ADGRF5/CCNB1/TBX4/STIL/EDNRB/CITED2/NDNF/TAL1/RSPO2/ROBO2/TCF21/EIF4EBP1/E2F8/RAPGEF2/TEK/PTPRB/AQP1/FAT4/ATOH8/KIF18A/TYMS/NKX2-1/SFTPD/EPAS1/E2F7/NPR1/FOXF1/CD34/PGR/BRCA1/TGFBR2/EMP2/RGCC/CTSH/TIMELESS/TBX2/CLEC14A/PLXNA2/ROBO4/SHOX2/CDH5/IRX2/TBX5/E2F2/MYOCD/HEYL/HSPB6/FOLR1/CAT/SEMA5A/S1PR1/EPHA4/ANGPT1/CALCRL/MAP3K3/PTPRM/SPHK1/BRIP1/SMAD6/IRX3/ADA/CAV3/NPNT/PKM/COL4A3/TGFBR3/FOXF2/FGFR2/RH…	138	BP
GO:0032392	DNA geometric change	22/1542	86/17910	2.48261e-06	0.000106392	8.74041e-05	CDC45/RAD51/RAD54L/GINS2/MCM2/MCM6/TOP2A/MCM4/RAD54B/MCM7/GINS1/RECQL4/HMGA1/GINS4/BLM/XPC/BRIP1/HMGB2/RUVBL2/RUVBL1/CHD2/DDX11	22	BP
GO:0060070	canonical Wnt signaling pathway	52/1542	311/17910	2.55833e-06	0.00010905	8.95883e-05	DAAM2/LRRK2/LIMD1/ASPM/PSMD14/PSMC4/PSMB2/PSMD2/FOLR1/SEMA5A/PSMB3/RSPO1/AXIN2/RBMS3/PSMD12/PSMD11/FGFR2/PSMA2/PSMA5/PSMA7/GNAQ/FRZB/PSMC2/SHH/FRAT1/SOSTDC1/RUVBL2/RUVBL1/PLPP3/SOX7/PSMB7/EGR1/MAD2L2/KANK1/LRP6/RYR2/PSMD3/PSME2/PSMD7/PSMC3/APC/WNT2B/TMEM88/PSMD9/TMEM170B/FZD4/HDAC1/DIXDC1/PSMB1/KREMEN2/BMP2/SOX17	52	BP
GO:0009887	animal organ morphogenesis	127/1542	989/17910	2.57648e-06	0.00010924	8.9744e-05	SFTPB/LRRK2/TBX4/STIL/CITED2/RSPO2/ROBO2/TCF21/TEK/POC1A/RS1/AQP1/FAT4/NKX2-1/AQP3/PRICKLE2/ITGA8/FOXF1/CD34/PGR/CSRNP1/FHL1/TGFBR2/CTSH/TBX2/PSMD14/SLIT3/PSMC4/SHOX2/IRX2/SAPCD2/TBX5/PSMB2/ELN/PSMD2/ALPL/FANCD2/HEYL/FOLR1/TSKU/EIF4A3/CPB2/S1PR1/PSMB3/GMNN/GPC4/PTPRM/MGP/AXIN2/ADAMTS1/SMAD6/IRX5/IRX3/CAV3/PSMD12/PSMD11/NPNT/TGFBR3/FOXF2/FGFR2/EFEMP1/PSMA2/PSMA5/PSMA7/FRZB/PSMC2/MEF2C/AGTR2/SHH/PE…	127	BP
GO:2000278	regulation of DNA biosynthetic process	25/1542	106/17910	2.64683e-06	0.000111629	9.17067e-05	RFC4/AURKB/NEK2/DSCC1/PIF1/RFC5/PARM1/RFC2/RGCC/CCT6A/CCT5/DKC1/CCT4/TCP1/CCT7/PTGES3/DACH1/RFC3/DUSP1/CCT2/MAPKAPK5/PKIB/TFDP1/ACVRL1/DNAJC2	25	BP
GO:0044267	cellular protein metabolic process	497/1542	4871/17910	2.71128e-06	0.000113745	9.34452e-05	SFTPB/ABCA3/SFTA3/CDC20/CCNB2/CDCA3/CDKN3/CCNA2/SNX25/PLK1/CRY2/TTK/BIRC5/GPD1L/NEDD9/MAD2L1/TPX2/NAPSA/LRRK2/CCNB1/DLGAP5/CDC6/RPS6KA2/BUB1/PTPRE/BUB1B/AURKB/PKMYT1/MELK/FOXM1/CDK1/NEK2/EDNRB/DSCC1/PSRC1/GAPDH/CDC25C/NDNF/CCNE1/TAL1/TRAIP/UBE2S/FBXO45/CDC25A/TICRR/PHACTR1/A2M/DBF4/B3GNT8/PLA2G1B/CISH/UBE2T/UBE2C/CHEK1/GFRA1/FANCI/TNS2/MBIP/PRKCE/FBXO5/ST6GALNAC6/EIF4EBP1/HASPIN/RBPMS/SFTPA1/NUP3…	497	BP
GO:0072395	signal transduction involved in cell cycle checkpoint	20/1542	74/17910	2.81112e-06	0.000117317	9.63792e-05	PLK1/GTSE1/CCNB1/CDK1/CDC25C/CHEK1/E2F8/AURKA/E2F7/BRCA1/RGCC/CDK2/PCNA/BTG2/DTL/E2F1/PRPF19/RBL2/CHEK2/TFDP1	20	BP
GO:0043142	single-stranded DNA-dependent ATPase activity	8/1528	12/16967	1.51184e-06	0.000117685	0.00010696	RFC4/RAD51/DSCC1/PIF1/POLQ/RFC5/RFC2/RFC3	8	MF
GO:0043487	regulation of RNA stability	33/1542	163/17910	2.87566e-06	0.000119385	9.80782e-05	TBRG4/PSMD14/PSMC4/IGF2BP3/PSMB2/E2F1/PSMD2/DKC1/PSMB3/AXIN2/ZFP36/PSMD12/PSMD11/PSMA2/PSMA5/PSMA7/CIRBP/PSMC2/TRIM71/CARHSP1/PSMB7/EXOSC3/PSMD3/PSME2/PSMD7/PSMC3/RC3H1/PSMD9/YBX1/CPEB3/PSMB1/IGF2BP2/EXOSC2	33	BP
GO:0017111	nucleoside-triphosphatase activity	93/1528	635/16967	1.65468e-06	0.000122364	0.000111212	RFC4/RAD51/ABCA8/LRRK2/RAD54L/ATP8A1/KIFC1/ATP1B2/KIF18B/TUBA1B/TUBA1C/MCM2/DSCC1/ATP1A2/KIF15/CGNL1/PIF1/MCM6/TOP2A/POLQ/ERCC6L/NUDT1/MCM4/KIF18A/CENPE/RFC5/RAN/RAD54B/MCM7/RECQL4/RFC2/KIF14/BLM/PSMC4/TUBG1/DDX39A/HELLS/MCM5/ATP13A4/TUBB/LSG1/RGS5/EIF4A3/GNG7/RAB3B/PFN2/RHEBL1/BRIP1/XRCC2/MYH11/XRCC3/ATAD2/RHOJ/PSMC2/RFC3/MYO19/GEM/OLA1/MYO9A/MYL6B/RUVBL2/RUVBL1/KIF24/PCYOX1/NKIRAS1/KIF1C/MCM3/M…	93	MF
GO:1903405	protein localization to nuclear body	7/1542	10/17910	3.29014e-06	0.000134491	0.000110488	CCT6A/CCT5/DKC1/CCT4/TCP1/CCT7/CCT2	7	BP
GO:1904851	positive regulation of establishment of protein localization to telomere	7/1542	10/17910	3.29014e-06	0.000134491	0.000110488	CCT6A/CCT5/DKC1/CCT4/TCP1/CCT7/CCT2	7	BP
GO:1904867	protein localization to Cajal body	7/1542	10/17910	3.29014e-06	0.000134491	0.000110488	CCT6A/CCT5/DKC1/CCT4/TCP1/CCT7/CCT2	7	BP
GO:0006334	nucleosome assembly	29/1542	135/17910	3.31129e-06	0.000134665	0.000110631	CENPA/OIP5/HJURP/CENPW/ASF1B/CENPU/MCM2/CENPK/CENPM/CENPN/CENPI/H2AX/CENPH/CENPO/CENPL/KNL1/CHAF1A/CHAF1B/MIS18A/HAT1/H3C2/H2BC17/HMGB2/KAT6B/RUVBL1/CENPP/H1-5/H1-4/ITGB3BP	29	BP
GO:0002479	antigen processing and presentation of exogenous peptide antigen via MHC class I, TAP-dependent	20/1542	75/17910	3.52603e-06	0.00014267	0.000117208	PSMD14/PSMC4/PSMB2/PSMD2/PSMB3/PSMD12/PSMD11/PSMA2/PSMA5/PSMA7/PSMC2/CD207/PSMB7/PSMD3/PSME2/PSMD7/PSMC3/PSMD9/CD36/PSMB1	20	BP
GO:0050790	regulation of catalytic activity	239/1542	2116/17910	3.55349e-06	0.000143055	0.000117524	RFC4/CDC20/CDKN3/PLK1/CRY2/BIRC5/NEDD9/MAD2L1/TPX2/LRRK2/CCNB1/CDC6/NCAPH/DEPDC1/ATP1B2/AURKB/PKMYT1/CDK1/NEK2/DEPDC1B/RACGAP1/EDNRB/MCM2/DSCC1/PSRC1/GAPDH/CDC25C/TAL1/UBE2S/CDC25A/PHACTR1/A2M/RANBP1/DBF4/PLA2G1B/CISH/UBE2C/MBIP/LPL/PRKCE/PIF1/FBXO5/ARHGAP11A/RAPGEF2/TEK/AKAP13/AQP1/CENPE/UHRF1/RFC5/CKS1B/PARM1/RFC2/LDB2/ITIH5/EZH2/TGFBR2/EMP2/RGCC/AOC3/ECT2/ARHGAP44/PTTG1/DNAJC9/NOD1/AGER/LAMP3/…	239	BP
GO:0070498	interleukin-1-mediated signaling pathway	24/1542	101/17910	3.62313e-06	0.000145125	0.000119225	VRK2/NOD1/PSMD14/PSMC4/PSMB2/PSMD2/PSMB3/MAP3K3/PSMD12/PSMD11/PSMA2/PSMA5/PSMA7/PSMC2/PSMB7/EGR1/IL1R1/PSMD3/IRAK1/PSME2/PSMD7/PSMC3/PSMD9/PSMB1	24	BP
GO:0051321	meiotic cell cycle	38/1542	203/17910	3.87942e-06	0.000154614	0.00012702	CDC20/PLK1/RAD51/TTK/RAD54L/NCAPH/SGO1/EXO1/NEK2/ESPL1/TRIP13/SGO2/FBXO5/PSMC3IP/TOP2A/H2AX/AURKA/KIF18A/RAD54B/ASPM/CDK2/CKS2/TUBG1/FANCD2/BUB3/FANCA/PRKAR1A/ACTR3/BRIP1/XRCC2/NDC1/MARF1/FBXO43/MASTL/DUSP1/SYCE2/SMC2/AGO4	38	BP
GO:0043620	regulation of DNA-templated transcription in response to stress	26/1542	115/17910	3.90242e-06	0.000154757	0.000127138	CITED2/CHEK1/LIMD1/EPAS1/PSMD14/PSMC4/EGLN3/PSMB2/PSMD2/PSMB3/PSMD12/PSMD11/PSMA2/PSMA5/PSMA7/PSMC2/KLF2/PSMB7/EGR1/PSMD3/PSME2/PSMD7/PSMC3/PSMD9/NOTCH1/PSMB1	26	BP
GO:0043488	regulation of mRNA stability	32/1542	158/17910	4.00893e-06	0.000158194	0.000129961	TBRG4/PSMD14/PSMC4/IGF2BP3/PSMB2/E2F1/PSMD2/PSMB3/AXIN2/ZFP36/PSMD12/PSMD11/PSMA2/PSMA5/PSMA7/CIRBP/PSMC2/TRIM71/CARHSP1/PSMB7/EXOSC3/PSMD3/PSME2/PSMD7/PSMC3/RC3H1/PSMD9/YBX1/CPEB3/PSMB1/IGF2BP2/EXOSC2	32	BP
GO:0016462	pyrophosphatase activity	97/1528	675/16967	2.30602e-06	0.000158273	0.000143849	RFC4/RAD51/ABCA8/LRRK2/RAD54L/ATP8A1/KIFC1/ATP1B2/KIF18B/TUBA1B/TUBA1C/MCM2/DSCC1/ATP1A2/KIF15/CGNL1/PIF1/MCM6/TOP2A/POLQ/ERCC6L/NUDT1/MCM4/KIF18A/CENPE/RFC5/RAN/RAD54B/MCM7/RECQL4/RFC2/KIF14/BLM/PSMC4/TUBG1/DDX39A/GMPS/HELLS/MCM5/ATP13A4/ALPL/TUBB/LSG1/RGS5/EIF4A3/GNG7/RAB3B/PFN2/RHEBL1/BRIP1/XRCC2/MYH11/XRCC3/ATAD2/RHOJ/PSMC2/SLC25A42/RFC3/MYO19/GEM/OLA1/MYO9A/MYL6B/RUVBL2/RUVBL1/KIF24/PCYOX1/N…	97	MF
GO:0016817	hydrolase activity, acting on acid anhydrides	97/1528	676/16967	2.46132e-06	0.000158273	0.000143849	RFC4/RAD51/ABCA8/LRRK2/RAD54L/ATP8A1/KIFC1/ATP1B2/KIF18B/TUBA1B/TUBA1C/MCM2/DSCC1/ATP1A2/KIF15/CGNL1/PIF1/MCM6/TOP2A/POLQ/ERCC6L/NUDT1/MCM4/KIF18A/CENPE/RFC5/RAN/RAD54B/MCM7/RECQL4/RFC2/KIF14/BLM/PSMC4/TUBG1/DDX39A/GMPS/HELLS/MCM5/ATP13A4/ALPL/TUBB/LSG1/RGS5/EIF4A3/GNG7/RAB3B/PFN2/RHEBL1/BRIP1/XRCC2/MYH11/XRCC3/ATAD2/RHOJ/PSMC2/SLC25A42/RFC3/MYO19/GEM/OLA1/MYO9A/MYL6B/RUVBL2/RUVBL1/KIF24/PCYOX1/N…	97	MF
GO:0016818	hydrolase activity, acting on acid anhydrides, in phosphorus-containing anhydrides	97/1528	676/16967	2.46132e-06	0.000158273	0.000143849	RFC4/RAD51/ABCA8/LRRK2/RAD54L/ATP8A1/KIFC1/ATP1B2/KIF18B/TUBA1B/TUBA1C/MCM2/DSCC1/ATP1A2/KIF15/CGNL1/PIF1/MCM6/TOP2A/POLQ/ERCC6L/NUDT1/MCM4/KIF18A/CENPE/RFC5/RAN/RAD54B/MCM7/RECQL4/RFC2/KIF14/BLM/PSMC4/TUBG1/DDX39A/GMPS/HELLS/MCM5/ATP13A4/ALPL/TUBB/LSG1/RGS5/EIF4A3/GNG7/RAB3B/PFN2/RHEBL1/BRIP1/XRCC2/MYH11/XRCC3/ATAD2/RHOJ/PSMC2/SLC25A42/RFC3/MYO19/GEM/OLA1/MYO9A/MYL6B/RUVBL2/RUVBL1/KIF24/PCYOX1/N…	97	MF
GO:0048646	anatomical structure formation involved in morphogenesis	140/1542	1124/17910	4.12222e-06	0.000161863	0.000132976	TBX4/STIL/CITED2/NDNF/TAL1/HOPX/ROBO2/TCF21/E2F8/TEK/PTPRB/AKAP13/RS1/AQP1/ATOH8/NKX2-1/EPAS1/ITGA8/E2F7/NPR1/FOXF1/CD34/BRCA1/TGFBR2/EMP2/RGCC/CTSH/TBX2/CLEC14A/KNL1/PLXNA2/ROBO4/CDH5/IRX2/TBX5/E2F2/ACTL6A/HEYL/HSPB6/FOLR1/PRKAR1A/SEMA5A/S1PR1/ANGPT1/CALCRL/MAP3K3/PTPRM/SPHK1/AXIN2/ADAMTS1/IRX3/ADA/CAV3/XRCC2/ERVFRD-1/TRIM15/MYH11/VPS33A/PKM/COL4A3/TGFBR3/CAPN3/LMOD3/FGFR2/RHOJ/NR4A1/CMA1/MYOZ1/…	140	BP
GO:0005874	microtubule	56/1592	357/18675	5.97533e-06	0.000169594	0.000133751	DPYSL2/KIF2C/SKA3/PLK1/GTSE1/TPX2/KIF4A/SKA1/KIF18B/PRC1/CDK1/NEK2/TUBA1B/RACGAP1/TUBA1C/PSRC1/TPPP/AURKA/KIF11/SPAG5/SCTR/KIF18A/CENPE/ASPM/KIF14/KNSTRN/CCT6A/TUBG1/CKAP2/INCENP/KNTC1/CCT5/TUBB/STMN1/MTUS1/DYNLL1/ARHGEF2/SRPRB/SLC8A3/CCT4/PBXIP1/RMDN2/TCP1/CCT7/NICN1/FKBP4/RCC2/CEP57L1/CCT2/APC/HOOK3/CYP2A6/SPRY2/DYNC2H1/MAP6/FSD1	56	CC
GO:1901700	response to oxygen-containing compound	183/1542	1551/17910	4.36218e-06	0.000170446	0.000140026	CCNA2/RAD51/CTSV/LRRK2/CCNB1/CDC6/PTPRE/H2AZ1/CDT1/CDK1/SLC2A1/EDNRB/ATP1A2/PLA2G1B/LPL/PRKCE/EIF4EBP1/RAPGEF2/TEK/AQP1/KIF18A/TYMS/EDEM1/AQP3/VAMP2/EZH2/BRCA1/STXBP1/TGFBR2/ECT2/FBLN5/NOD1/SELP/AGER/CTSH/TIMELESS/CDK2/KL/PSMD14/SLIT3/BLM/PCNA/BTG2/DUOX1/NDUFA9/GGH/UNC13B/MARS1/SORBS1/E2F1/ALPL/GPIHBP1/ADCY9/MAPK10/KLF15/FOLR1/CAT/GHR/PRKAR1A/CPB2/EPHA4/CALCRL/KANK2/PENK/SPHK1/ADRB2/BRIP1/SMAD6/A…	183	BP
GO:0032508	DNA duplex unwinding	20/1542	76/17910	4.40179e-06	0.000171155	0.000140609	CDC45/RAD51/GINS2/MCM2/MCM6/TOP2A/MCM4/RAD54B/MCM7/GINS1/RECQL4/HMGA1/GINS4/BLM/XPC/BRIP1/RUVBL2/RUVBL1/CHD2/DDX11	20	BP
GO:0000725	recombinational repair	25/1542	109/17910	4.52998e-06	0.000175284	0.000144001	RAD51/RAD51AP1/AUNIP/RAD54L/PARPBP/FEN1/CHEK1/H2AX/POLQ/RAD54B/NABP2/BRCA1/TIMELESS/PSMD14/BLM/XRCC2/XRCC3/RPA3/PPP4C/CGAS/GEN1/TONSL/MCM8/MAD2L2/RHNO1	25	BP
GO:0002478	antigen processing and presentation of exogenous peptide antigen	34/1542	174/17910	4.66928e-06	0.000179801	0.000147712	KIF2C/CTSV/KIF4A/KIF23/RACGAP1/KIF15/KIF11/KIF18A/CENPE/PSMD14/PSMC4/PSMB2/PSMD2/KIF4B/PSMB3/DYNLL1/PSMD12/PSMD11/PSMA2/PSMA5/PSMA7/PSMC2/CD207/AP2S1/PSMB7/AP2M1/PSMD3/PSME2/PSMD7/PSMC3/PSMD9/CD36/KIF26A/PSMB1	34	BP
GO:0005657	replication fork	16/1592	54/18675	6.69175e-06	0.000184501	0.000145508	RFC4/H2AX/UHRF1/RFC5/RFC2/BLM/PCNA/DONSON/PRPF19/XRCC2/XRCC3/RPA3/RFC3/TONSL/MCM3/HMCES	16	CC
GO:0060218	hematopoietic stem cell differentiation	21/1542	83/17910	5.04481e-06	0.000193328	0.000158825	TAL1/PSMD14/PSMC4/PSMB2/PSMD2/PSMB3/PSMD12/PSMD11/PSMA2/PSMA5/PSMA7/PSMC2/PSMB7/PSMD3/PSME2/PSMD7/PSMC3/LDB1/CHD2/PSMD9/PSMB1	21	BP
GO:0010639	negative regulation of organelle organization	56/1542	352/17910	5.15284e-06	0.000196523	0.00016145	CDC20/PLK1/NDC80/TTK/MAD2L1/LRRK2/CCNB1/AURKB/CDT1/NEK2/MCM2/ESPL1/TRIP13/CHEK1/PIF1/FBXO5/TOP2A/HMGA1/BRCA1/RGCC/ARHGAP6/SPDL1/CKAP2/MTBP/MYOC/STMN1/CENPF/PRKAR1A/S1PR1/PFN2/CORO2B/ARHGEF2/CAV3/XRCC3/LMOD3/TWF1/TOM1L2/DNMT3B/FKBP4/CCNF/GEN1/DUSP1/SLIT2/SWAP70/OPA1/MAD2L2/KANK1/KAT2B/LMOD1/NAA10/PLEKHH2/SKI/APC/CLEC16A/MAP6D1/PPIF	56	BP
GO:0048863	stem cell differentiation	42/1542	237/17910	5.26728e-06	0.000199931	0.000164249	EDNRB/TAL1/A2M/TAPT1/TBX2/PSMD14/PSMC4/TBX5/PSMB2/PSMD2/MYOCD/ERBB4/FOLR1/PSMB3/PSMD12/PSMD11/FGFR2/PSMA2/PSMA5/PSMA7/FRZB/PSMC2/MEF2C/PWP1/SHH/CFL1/PTN/KIT/OSR1/HNF1B/PSMB7/LRP6/PSMD3/PSME2/PSMD7/PSMC3/LDB1/CHD2/PSMD9/NOTCH1/PSMB1/SOX17	42	BP
GO:0030178	negative regulation of Wnt signaling pathway	37/1542	198/17910	5.39427e-06	0.000203781	0.000167412	WIF1/LIMD1/PSMD14/PSMC4/PSMB2/PSMD2/TSKU/PSMB3/AXIN2/RBMS3/PSMD12/PSMD11/PSMA2/PSMA5/PSMA7/FRZB/PSMC2/SHH/SOSTDC1/RUVBL2/PSMB7/EGR1/MAD2L2/LRP6/PSMD3/PSME2/PSMD7/PSMC3/APC/TMEM88/PSMD9/TMEM170B/HDAC1/PSMB1/KREMEN2/BMP2/SOX17	37	BP
GO:0043044	ATP-dependent chromatin remodeling	20/1542	77/17910	5.46982e-06	0.00020566	0.000168956	CENPA/OIP5/HJURP/CENPW/CENPU/CENPK/CENPM/CENPN/CENPI/CENPH/CENPO/CENPL/KNL1/ACTL6A/MIS18A/RUVBL1/CENPP/MTA2/HDAC1/ITGB3BP	20	BP
GO:0031497	chromatin assembly	31/1542	153/17910	5.58983e-06	0.000209186	0.000171852	CENPA/OIP5/HJURP/CENPW/ASF1B/CENPU/MCM2/CENPK/CENPM/CENPN/CENPI/H2AX/CENPH/HMGA1/CENPO/CENPL/KNL1/CHAF1A/HELLS/CHAF1B/MIS18A/HAT1/H3C2/H2BC17/HMGB2/KAT6B/RUVBL1/CENPP/H1-5/H1-4/ITGB3BP	31	BP
GO:0051054	positive regulation of DNA metabolic process	40/1542	222/17910	5.78439e-06	0.000215455	0.000177003	RFC4/RAD51/AURKB/CDT1/FOXM1/CDK1/NEK2/DSCC1/E2F8/H2AX/RFC5/E2F7/PARM1/RFC2/NABP2/BRCA1/RGCC/TIMELESS/CDK2/PCNA/CCT6A/CDC7/CCT5/DKC1/CCT4/TCP1/CCT7/STOML2/PTGES3/RFC3/DBF4B/EXOSC3/MAD2L2/CCT2/ATAD5/MAPKAPK5/PKIB/CEBPG/PPHLN1/DDX11	40	BP
GO:1904872	regulation of telomerase RNA localization to Cajal body	9/1542	18/17910	6.02559e-06	0.000223395	0.000183526	CCT6A/CCT5/DKC1/CCT4/TCP1/CCT7/RUVBL2/RUVBL1/CCT2	9	BP
GO:0019884	antigen processing and presentation of exogenous antigen	34/1542	176/17910	6.06212e-06	0.000223709	0.000183784	KIF2C/CTSV/KIF4A/KIF23/RACGAP1/KIF15/KIF11/KIF18A/CENPE/PSMD14/PSMC4/PSMB2/PSMD2/KIF4B/PSMB3/DYNLL1/PSMD12/PSMD11/PSMA2/PSMA5/PSMA7/PSMC2/CD207/AP2S1/PSMB7/AP2M1/PSMD3/PSME2/PSMD7/PSMC3/PSMD9/CD36/KIF26A/PSMB1	34	BP
GO:0019900	kinase binding	93/1528	647/16967	3.69294e-06	0.000227577	0.000206837	ZBTB4/CCNA2/PLK1/NEDD9/TPX2/CCNB1/CDC6/SGO1/AURKB/PRC1/FOXM1/SLC2A1/RACGAP1/CDC25C/CDC25A/TNS2/FBXO5/TOP2A/AURKA/AKAP13/KIF11/KIF20A/BORA/WWC3/NPR1/FAM83D/TPRKB/STXBP1/VRK2/TGFBR2/EMP2/RGCC/CHIA/KIF14/VRK1/ALKAL2/PCNA/TTC28/PPP1R12B/E2F1/MYOC/GHR/PRKAR1A/EPHA4/ANGPT1/PIK3R1/ZFP36/KCNA5/STING1/ARRB1/PPP2R5A/PER1/CASS4/UTRN/CHEK2/PGAM1/TOM1L2/RAB11FIP2/TRIB3/MAPK6/DUSP1/BANK1/PTN/PDPK1/NR4A3/DBF4B/…	93	MF
GO:0045931	positive regulation of mitotic cell cycle	31/1542	154/17910	6.43072e-06	0.000236218	0.00019406	NDC80/CDCA5/MAD2L1/CCNB1/DLGAP5/CDC6/NUSAP1/CDT1/CDK1/ESPL1/CCNE1/TAL1/UBE2C/FBXO5/EIF4EBP1/AURKA/RGCC/MTBP/DTL/CDC7/SPHK1/ADAMTS1/KCNA5/XRCC3/GEN1/ASNS/NUP62/DBF4B/RCC2/KIF20B/CDK4	31	BP
GO:0005832	chaperonin-containing T-complex	6/1592	8/18675	9.15988e-06	0.0002389	0.000188409	CCT6A/CCT5/CCT4/TCP1/CCT7/CCT2	6	CC
GO:0031390	Ctf18 RFC-like complex	6/1592	8/18675	9.15988e-06	0.0002389	0.000188409	RFC4/DSCC1/RFC5/RFC2/RFC3/DDX11	6	CC
GO:0051338	regulation of transferase activity	116/1542	902/17910	6.62697e-06	0.00024231	0.000199065	RFC4/CDC20/CDKN3/PLK1/NEDD9/MAD2L1/TPX2/LRRK2/CCNB1/CDC6/AURKB/PKMYT1/CDK1/NEK2/DSCC1/PSRC1/CDC25C/TAL1/UBE2S/CDC25A/DBF4/PLA2G1B/CISH/UBE2C/MBIP/PIF1/FBXO5/RAPGEF2/TEK/AKAP13/CENPE/RFC5/CKS1B/PARM1/RFC2/LDB2/EZH2/TGFBR2/EMP2/RGCC/ECT2/NOD1/AGER/KIF14/NCAPG2/ALKAL2/CKS2/BLM/CLSPN/ADRA1A/PPP1R3G/MYOCD/ADCY9/IQGAP3/DKC1/MAPK10/GHR/PRKAR1A/EPHA4/ANGPT1/MAP3K3/ADRB2/RBL2/PIK3R1/CAV3/ZFP36/CCT4/ARRB1/…	116	BP
GO:0042590	antigen processing and presentation of exogenous peptide antigen via MHC class I	20/1542	78/17910	6.76671e-06	0.00024629	0.000202334	PSMD14/PSMC4/PSMB2/PSMD2/PSMB3/PSMD12/PSMD11/PSMA2/PSMA5/PSMA7/PSMC2/CD207/PSMB7/PSMD3/PSME2/PSMD7/PSMC3/PSMD9/CD36/PSMB1	20	BP
GO:0072073	kidney epithelium development	29/1542	140/17910	7.06023e-06	0.000255805	0.000210152	ROBO2/TCF21/FAT4/CD34/IRX2/HEYL/KLF15/CAT/EPHA4/KANK2/SMAD6/IRX3/NPNT/FGFR2/MEF2C/AGTR2/SHH/PTCH1/LAMB2/SLIT2/OSR1/BMPER/HNF1B/IRX1/SMAD7/WNT2B/SPRY1/PECAM1/BMP2	29	BP
GO:0050000	chromosome localization	19/1542	72/17910	7.26303e-06	0.000260782	0.00021424	KIF2C/CDCA8/NDC80/CDCA5/CCNB1/DLGAP5/KIFC1/CDT1/PSRC1/SPAG5/KIF18A/CENPE/FAM83D/KIF14/SPDL1/CENPF/ACTR3/GEM/NUP62	19	BP
GO:0051303	establishment of chromosome localization	19/1542	72/17910	7.26303e-06	0.000260782	0.00021424	KIF2C/CDCA8/NDC80/CDCA5/CCNB1/DLGAP5/KIFC1/CDT1/PSRC1/SPAG5/KIF18A/CENPE/FAM83D/KIF14/SPDL1/CENPF/ACTR3/GEM/NUP62	19	BP
GO:0000077	DNA damage checkpoint	28/1542	133/17910	7.30543e-06	0.000261128	0.000214525	PLK1/GTSE1/CCNB1/CDK1/CDC25C/CHEK1/E2F8/H2AX/AURKA/E2F7/BRCA1/RGCC/CDK2/BLM/PCNA/BTG2/CLSPN/DTL/DONSON/E2F1/XPC/PRPF19/RBL2/BRIP1/TIPIN/CHEK2/TFDP1/RHNO1	28	BP
GO:0070507	regulation of microtubule cytoskeleton organization	33/1542	170/17910	7.42049e-06	0.000264057	0.000216931	SKA3/PLK1/TPX2/TACC3/SKA1/STIL/NEK2/PSRC1/CHEK1/AURKA/POC1A/KIF11/SPAG5/BORA/FAM107A/KIF18A/PLK4/BRCA1/CKAP2/STMN1/ARHGEF2/CAV3/XRCC3/RAE1/FKBP4/CCNF/GEN1/NUP62/KAT2B/APC/DIXDC1/MAP6D1/FSD1	33	BP
GO:1901532	regulation of hematopoietic progenitor cell differentiation	21/1542	85/17910	7.55729e-06	0.000267729	0.000219948	TAL1/PSMD14/PSMC4/PSMB2/PSMD2/PSMB3/PSMD12/PSMD11/PSMA2/PSMA5/PSMA7/PSMC2/PSMB7/PSMD3/PSME2/PSMD7/PSMC3/LDB1/PSMD9/NOTCH1/PSMB1	21	BP
GO:1905114	cell surface receptor signaling pathway involved in cell-cell signaling	83/1542	596/17910	7.80009e-06	0.000273681	0.000224837	DAAM2/LRRK2/DEPDC1B/CCNE1/WIF1/RSPO2/LIMD1/PRICKLE2/INSYN1/ASPM/PSMD14/PSMC4/TMEM108/UNC13B/CMAHP/PSMB2/PSMD2/MYOC/FOLR1/TSKU/EIF4A3/SEMA5A/PSMB3/RSPO1/GPC4/FBXW4/AXIN2/ADRB2/RBMS3/PSMD12/PSMD11/CHRNA2/FGFR2/PSMA2/PSMA5/PSMA7/GNAQ/FRZB/PSMC2/MEF2C/SHH/FRAT1/SOSTDC1/TCF7L1/AP2S1/RUVBL2/RUVBL1/PLPP3/SOX7/HNF1B/STX1A/CALCOCO1/PSMB7/EGR1/MAD2L2/KANK1/AP2M1/ABAT/RSPO4/LRP6/RYR2/IGSF9B/PSMD3/PSME2/RIMS…	83	BP
GO:0006333	chromatin assembly or disassembly	34/1542	178/17910	7.82828e-06	0.000273681	0.000224837	CENPA/OIP5/HJURP/CENPW/ASF1B/CENPU/MCM2/CENPK/CENPM/CENPN/TAL1/CENPI/H2AX/CENPH/HMGA1/CENPO/CENPL/KNL1/CHAF1A/HELLS/CHAF1B/MIS18A/HAT1/H3C2/H2BC17/HMGB2/KAT6B/RUVBL1/CENPP/H1-5/MTA2/SUV39H2/H1-4/ITGB3BP	34	BP
GO:0061013	regulation of mRNA catabolic process	34/1542	178/17910	7.82828e-06	0.000273681	0.000224837	TBRG4/PSMD14/PSMC4/BTG2/IGF2BP3/PSMB2/E2F1/PSMD2/PSMB3/AXIN2/ZFP36/PSMD12/PSMD11/PSMA2/PSMA5/PSMA7/CIRBP/PSMC2/TRIM71/CARHSP1/PSMB7/EXOSC3/PSMD3/PSME2/PSMD7/PSMC3/TNRC6C/RC3H1/PSMD9/YBX1/CPEB3/PSMB1/IGF2BP2/EXOSC2	34	BP
GO:0009888	tissue development	222/1542	1964/17910	7.9907e-06	0.000278139	0.0002285	CTSV/CCNB1/TBX4/STIL/CDK1/EDNRB/CITED2/HLF/TAL1/RSPO2/ROBO2/TCF21/FBXO5/E2F8/RAPGEF2/AKAP13/POC1A/FAT4/ATOH8/TYMS/NKX2-1/PLK4/AQP3/PRICKLE2/ITGA8/E2F7/CLEC3B/IL6R/FOXF1/ALOX15B/CD34/PGR/LDB2/EZH2/FAM83D/TGFBR2/RGCC/TAPT1/CTSH/TIMELESS/TBX2/KIAA1109/KL/PSMD14/PSMC4/PCNA/BTG2/PLXNA2/ZBTB16/SHOX2/PTH1R/CDH5/IRX2/SAPCD2/TBX5/PSMB2/ADRA1A/ELN/PSMD2/ALPL/MYOCD/IQGAP3/HEYL/ERBB4/KLF15/FOLR1/CAT/CENPF/PR…	222	BP
GO:0070203	regulation of establishment of protein localization to telomere	7/1542	11/17910	8.37165e-06	0.000288876	0.000237321	CCT6A/CCT5/DKC1/CCT4/TCP1/CCT7/CCT2	7	BP
GO:2000105	positive regulation of DNA-dependent DNA replication	7/1542	11/17910	8.37165e-06	0.000288876	0.000237321	CDT1/E2F8/E2F7/CDK2/CDC7/STOML2/DBF4B	7	BP
GO:0042592	homeostatic process	199/1542	1730/17910	8.4483e-06	0.000290265	0.000238461	ADGRF5/RFC4/CCNB2/BTBD9/CRY2/RAD51/GPD1L/NAPSA/LRRK2/EXO1/ATP1B2/AURKB/NEK2/EDNRB/FEN1/CCNE1/TAL1/UBE2S/AQP4/ATP1A2/C7/PLA2G1B/UBE2C/SLC46A2/TNS2/SCN7A/LPL/PRKCE/TESMIN/PIF1/POLE2/SCNN1B/POLA2/GRIA1/SLC41A1/CYBRD1/AQP1/SCTR/PRDM16/RFC5/SLC34A2/SFTPD/AQP3/EPAS1/NPR1/RECQL4/RFC2/CD34/NABP2/LDB2/EZH2/FHL1/MALL/NEDD4L/AGER/CTSH/NCAPG2/KL/ERO1A/BLM/PGAM5/PCNA/CCT6A/PRIM1/NPC2/PTH1R/CCL14/UNC13B/SCN2B/…	199	BP
GO:0016055	Wnt signaling pathway	72/1542	498/17910	8.57931e-06	0.000293501	0.00024112	DAAM2/LRRK2/DEPDC1B/CCNE1/WIF1/RSPO2/LIMD1/PRICKLE2/ASPM/PSMD14/PSMC4/CMAHP/PSMB2/PSMD2/MYOC/FOLR1/TSKU/SEMA5A/PSMB3/RSPO1/GPC4/FBXW4/AXIN2/RBMS3/PSMD12/PSMD11/FGFR2/PSMA2/PSMA5/PSMA7/GNAQ/FRZB/PSMC2/SHH/FRAT1/SOSTDC1/TCF7L1/AP2S1/RUVBL2/RUVBL1/PLPP3/SOX7/HNF1B/CALCOCO1/PSMB7/EGR1/MAD2L2/KANK1/AP2M1/RSPO4/LRP6/RYR2/PSMD3/PSME2/SKI/PSMD7/PSMC3/LDB1/APC/TNRC6C/WNT2B/TMEM88/PSMD9/TMEM170B/FZD4/HDAC1…	72	BP
GO:0065004	protein-DNA complex assembly	38/1542	210/17910	8.85201e-06	0.000301536	0.000247721	CENPA/OIP5/HJURP/CENPW/RAD51/ASF1B/CENPU/CDT1/MCM2/CENPK/CENPM/CENPN/CENPI/H2AX/CENPE/CENPH/CENPO/CENPL/KNL1/CHAF1A/HELLS/CHAF1B/MIS18A/XPC/CENPF/GMNN/HAT1/H3C2/H2BC17/RPA3/HMGB2/KAT6B/RUVBL1/CENPP/H1-5/HNF1B/H1-4/ITGB3BP	38	BP
GO:0000794	condensed nuclear chromosome	19/1592	75/18675	1.19956e-05	0.000304624	0.000240244	CENPA/PLK1/RAD51/NDC80/CCNB1/BUB1/SGO1/AURKB/NEK2/CHEK1/H2AX/SUV39H1/BRCA1/BLM/TUBG1/INCENP/TOPBP1/RCC1/SYCE2	19	CC
GO:0019220	regulation of phosphate metabolic process	193/1542	1671/17910	9.11599e-06	0.000309206	0.000254023	ADGRF5/CDKN3/SNX25/PLK1/CRY2/TTK/GPD1L/NEDD9/TPX2/LRRK2/CCNB1/CDC6/PKMYT1/FOXM1/CDK1/EDNRB/PSRC1/CDC25C/TAL1/CDC25A/PHACTR1/DBF4/PLA2G1B/CISH/MBIP/PRKCE/RBPMS/NUP37/LMO3/RAPGEF2/TEK/AKAP13/CENPE/CKS1B/SPRY4/CDCA2/MCM7/PTPN13/IL6R/LDB2/EZH2/FAM83D/VRK2/TGFBR2/EMP2/RGCC/ECT2/NOD1/AGER/KIF14/PBK/NCAPG2/ALKAL2/KL/CKS2/BLM/GDF10/KNL1/MAGI3/PTH1R/TMEM132D/ITPKB/CLSPN/ADRA1A/MYOCD/ADCY9/IQGAP3/MYOC/MAPK…	193	BP
GO:0043624	cellular protein complex disassembly	36/1542	195/17910	9.53136e-06	0.000321926	0.000264472	KIF2C/KIF18B/KIF18A/MRPL47/MRPL11/CKAP2/MRPL37/STMN1/SEMA5A/ARHGEF2/MRPS17/MRPL13/LMOD3/MRPL21/MRPS22/CFL1/MRPS30/MRPL12/MRPS12/MRPL35/KIF24/MRPL3/SWAP70/LMOD1/MRPS11/MRPL52/MRPL15/MRPS35/ACTN2/PLEKHH2/APC/MRPL51/MRPS10/EIF5AL1/EIF5A/MAP6D1	36	BP
GO:0006268	DNA unwinding involved in DNA replication	6/1542	8/17910	9.70372e-06	0.000326364	0.000268118	RAD51/MCM2/MCM6/MCM4/MCM7/HMGA1	6	BP
GO:0051174	regulation of phosphorus metabolic process	193/1542	1673/17910	9.82438e-06	0.000327807	0.000269303	ADGRF5/CDKN3/SNX25/PLK1/CRY2/TTK/GPD1L/NEDD9/TPX2/LRRK2/CCNB1/CDC6/PKMYT1/FOXM1/CDK1/EDNRB/PSRC1/CDC25C/TAL1/CDC25A/PHACTR1/DBF4/PLA2G1B/CISH/MBIP/PRKCE/RBPMS/NUP37/LMO3/RAPGEF2/TEK/AKAP13/CENPE/CKS1B/SPRY4/CDCA2/MCM7/PTPN13/IL6R/LDB2/EZH2/FAM83D/VRK2/TGFBR2/EMP2/RGCC/ECT2/NOD1/AGER/KIF14/PBK/NCAPG2/ALKAL2/KL/CKS2/BLM/GDF10/KNL1/MAGI3/PTH1R/TMEM132D/ITPKB/CLSPN/ADRA1A/MYOCD/ADCY9/IQGAP3/MYOC/MAPK…	193	BP
GO:0090263	positive regulation of canonical Wnt signaling pathway	28/1542	135/17910	9.84239e-06	0.000327807	0.000269303	DAAM2/LRRK2/ASPM/PSMD14/PSMC4/PSMB2/PSMD2/SEMA5A/PSMB3/RSPO1/AXIN2/PSMD12/PSMD11/FGFR2/PSMA2/PSMA5/PSMA7/PSMC2/FRAT1/RUVBL1/PSMB7/KANK1/PSMD3/PSME2/PSMD7/PSMC3/PSMD9/PSMB1	28	BP
GO:0198738	cell-cell signaling by wnt	72/1542	500/17910	9.86999e-06	0.000327807	0.000269303	DAAM2/LRRK2/DEPDC1B/CCNE1/WIF1/RSPO2/LIMD1/PRICKLE2/ASPM/PSMD14/PSMC4/CMAHP/PSMB2/PSMD2/MYOC/FOLR1/TSKU/SEMA5A/PSMB3/RSPO1/GPC4/FBXW4/AXIN2/RBMS3/PSMD12/PSMD11/FGFR2/PSMA2/PSMA5/PSMA7/GNAQ/FRZB/PSMC2/SHH/FRAT1/SOSTDC1/TCF7L1/AP2S1/RUVBL2/RUVBL1/PLPP3/SOX7/HNF1B/CALCOCO1/PSMB7/EGR1/MAD2L2/KANK1/AP2M1/RSPO4/LRP6/RYR2/PSMD3/PSME2/SKI/PSMD7/PSMC3/LDB1/APC/TNRC6C/WNT2B/TMEM88/PSMD9/TMEM170B/FZD4/HDAC1…	72	BP
GO:0051347	positive regulation of transferase activity	84/1542	609/17910	9.9545e-06	0.000329242	0.000270482	RFC4/CDC20/PLK1/NEDD9/TPX2/LRRK2/CCNB1/CDC6/AURKB/CDK1/NEK2/DSCC1/PSRC1/TAL1/UBE2S/DBF4/PLA2G1B/UBE2C/RAPGEF2/TEK/AKAP13/CENPE/RFC5/CKS1B/PARM1/RFC2/EZH2/TGFBR2/EMP2/RGCC/ECT2/NOD1/AGER/KIF14/NCAPG2/ALKAL2/CKS2/CLSPN/ADRA1A/PPP1R3G/ADCY9/IQGAP3/DKC1/MAPK10/GHR/PRKAR1A/EPHA4/ANGPT1/MAP3K3/ADRB2/CCT4/ARRB1/CASS4/TCP1/NTRK3/PTGES3/DSTYK/TRIB3/RFC3/MASTL/GPRC5C/ARRDC3/KIT/PDPK1/DBF4B/CD81/PDCD10/MAGE…	84	BP
GO:0040001	establishment of mitotic spindle localization	11/1542	28/17910	1.00617e-05	0.000331412	0.000272265	CENPA/PLK1/NDC80/MAD2L1/NUSAP1/ESPL1/SPDL1/SAPCD2/ARHGEF2/SPRY1/SPRY2	11	BP
GO:0033238	regulation of cellular amine metabolic process	20/1542	80/17910	1.02234e-05	0.000335354	0.000275503	PSMD14/PSMC4/PSMB2/PSMD2/HPRT1/PSMB3/PSMD12/PSMD11/PSMA2/PSMA5/PSMA7/PSMC2/PSMB7/ABAT/PSMD3/PSME2/PSMD7/PSMC3/PSMD9/PSMB1	20	BP
GO:0090670	RNA localization to Cajal body	9/1542	19/17910	1.05729e-05	0.0003412	0.000280307	CCT6A/CCT5/DKC1/CCT4/TCP1/CCT7/RUVBL2/RUVBL1/CCT2	9	BP
GO:0090671	telomerase RNA localization to Cajal body	9/1542	19/17910	1.05729e-05	0.0003412	0.000280307	CCT6A/CCT5/DKC1/CCT4/TCP1/CCT7/RUVBL2/RUVBL1/CCT2	9	BP
GO:0090672	telomerase RNA localization	9/1542	19/17910	1.05729e-05	0.0003412	0.000280307	CCT6A/CCT5/DKC1/CCT4/TCP1/CCT7/RUVBL2/RUVBL1/CCT2	9	BP
GO:0090685	RNA localization to nucleus	9/1542	19/17910	1.05729e-05	0.0003412	0.000280307	CCT6A/CCT5/DKC1/CCT4/TCP1/CCT7/RUVBL2/RUVBL1/CCT2	9	BP
GO:0032268	regulation of cellular protein metabolic process	268/1542	2452/17910	1.09464e-05	0.000351831	0.00028904	CDC20/CDKN3/SNX25/PLK1/CRY2/TTK/BIRC5/GPD1L/NEDD9/MAD2L1/TPX2/LRRK2/CCNB1/CDC6/PKMYT1/FOXM1/CDK1/EDNRB/PSRC1/GAPDH/CDC25C/TAL1/UBE2S/CDC25A/PHACTR1/A2M/DBF4/PLA2G1B/UBE2C/CHEK1/FANCI/MBIP/PRKCE/FBXO5/EIF4EBP1/RBPMS/LMO3/AURKA/RAPGEF2/TEK/AKAP13/AQP1/FAM107A/TYMS/CENPE/EDEM1/UHRF1/CKS1B/SPRY4/CDCA2/PTPN13/CLEC3B/IL6R/ITIH5/EZH2/BRCA1/FAM83D/VRK2/TGFBR2/EMP2/RGCC/ECT2/PTTG1/NOD1/AGER/LAMP3/CTSH/KIF…	268	BP
GO:2000026	regulation of multicellular organismal development	232/1542	2077/17910	1.11412e-05	0.000356654	0.000293002	DPYSL2/CDC20/DAAM2/CTSV/LRRK2/CCNB1/CDK1/RACGAP1/EDNRB/CITED2/NDNF/TAL1/RSPO2/SLC46A2/ROBO2/FBXO5/RAPGEF2/TEK/AQP1/FAT4/ATOH8/NKX2-1/AQP3/PRICKLE2/NPR1/IL6R/ALOX15B/CD34/ASPM/EZH2/BRCA1/TGFBR2/EMP2/RGCC/ECT2/TAPT1/NEDD4L/AGER/CTSH/KIF14/ARHGEF15/NCAPG2/TBX2/ALKAL2/KIAA1109/KL/PSMD14/PSMC4/EED/CNTN4/LAMA2/ZBTB16/NFATC3/SHOX2/SCARF1/CDH5/SAPCD2/TBX5/E2F2/ITPKB/PSMB2/E2F1/PSMD2/MYOCD/FANCD2/IQGAP3/F…	232	BP
GO:0051641	cellular localization	277/1542	2548/17910	1.14122e-05	0.000363867	0.000298928	RFTN1/ESYT3/CENPA/KIF2C/CDCA8/BTBD9/PLK1/NDC80/CDCA5/TTK/GPD1L/GTSE1/MAD2L1/LRRK2/KIF4A/SYNE1/CCNB1/DLGAP5/KIFC1/BUB1B/STIL/AURKB/NUSAP1/CDT1/KIF23/CDK1/NEK2/TUBA1B/TUBA1C/PSRC1/KPNA2/ESPL1/CCNE1/ATP1A2/RANBP1/PLA2G1B/ZWINT/PRKCE/HASPIN/GRIA1/NUP37/AURKA/RAPGEF2/AKAP13/SPAG5/KIF18A/ESCO2/CENPE/EDEM1/RAN/PLK4/FOXF1/HMGA1/VAMP2/ALYREF/ASPM/NABP2/EZH2/FAM83D/STXBP1/FYCO1/EMP2/ECT2/ARHGAP44/NEDD4L/FB…	277	BP
GO:0000724	double-strand break repair via homologous recombination	24/1542	108/17910	1.23867e-05	0.000393364	0.000323161	RAD51/RAD51AP1/AUNIP/RAD54L/PARPBP/FEN1/CHEK1/H2AX/POLQ/RAD54B/NABP2/BRCA1/TIMELESS/PSMD14/BLM/XRCC2/XRCC3/RPA3/PPP4C/CGAS/GEN1/TONSL/MCM8/MAD2L2	24	BP
GO:0051247	positive regulation of protein metabolic process	180/1542	1548/17910	1.27209e-05	0.000402373	0.000330562	CDC20/PLK1/TTK/NEDD9/TPX2/LRRK2/CCNB1/CDC6/CDK1/EDNRB/PSRC1/TAL1/UBE2S/DBF4/PLA2G1B/UBE2C/FANCI/PRKCE/RBPMS/AURKA/RAPGEF2/TEK/AKAP13/FAM107A/CENPE/EDEM1/UHRF1/CKS1B/CDCA2/CLEC3B/IL6R/EZH2/BRCA1/TGFBR2/EMP2/RGCC/ECT2/NOD1/AGER/CTSH/KIF14/NCAPG2/ALKAL2/KL/PSMD14/CKS2/GDF10/PSMC4/EED/FAM162A/EGLN3/CLSPN/ADRA1A/DTL/IL33/ADCY9/IQGAP3/MAPK10/ERBB4/DIABLO/GHR/EIF4A3/PRKAR1A/CYCS/RSPO1/PFN2/SKP2/ZFAND2A/…	180	BP
GO:0070199	establishment of protein localization to chromosome	10/1542	24/17910	1.38234e-05	0.00043552	0.000357793	NABP2/CCT6A/CCT5/DKC1/CCT4/TCP1/CCT7/RUVBL2/H1-5/CCT2	10	BP
GO:0030029	actin filament-based process	89/1542	661/17910	1.41508e-05	0.000444079	0.000364824	SHROOM4/DAAM2/SCN4B/GPD1L/NEDD9/KIF23/RACGAP1/PHACTR1/ATP1A2/ARHGEF17/PLA2G1B/CGNL1/PRKCE/TEK/AKAP13/AQP1/FAM107A/RAN/TNXB/EMP2/RGCC/ECT2/NEDD4L/ARHGEF15/ARHGAP6/SCN2B/DIAPH3/KCND3/ELN/SORBS1/ALDOA/MYOC/STMN1/PRKAR1A/SEMA5A/ACTR3/S1PR1/PFN2/CORO2B/LIMCH1/ARHGEF2/PIK3R1/CAV3/KCNA5/DES/ARRB1/MYH11/CAPN3/LMOD3/TWF1/RHOJ/MYOZ1/ARPC1A/CASQ2/NTRK3/MEF2C/CFL1/MYO19/EHD2/MYL6B/SLIT2/KIT/CDC42BPA/PDPK1/SW…	89	BP
GO:0090175	regulation of establishment of planar polarity	24/1542	109/17910	1.46051e-05	0.000456537	0.000375059	PRICKLE2/PSMD14/PSMC4/SAPCD2/PSMB2/PSMD2/PSMB3/GPC4/PSMD12/PSMD11/PSMA2/PSMA5/PSMA7/PSMC2/AP2S1/PSMB7/AP2M1/PSMD3/PSME2/PSMD7/PSMC3/PSMD9/FZD4/PSMB1	24	BP
GO:0042493	response to drug	120/1542	958/17910	1.59175e-05	0.00049562	0.000407167	ABCA3/CCNA2/RAD51/LRRK2/CCNB1/RAD54L/CDK1/SLC22A3/ATP1A2/LPL/PRKCE/CYP4B1/EIF4EBP1/AQP1/TYMS/MCM7/EZH2/BRCA1/TGFBR2/ECT2/NOD1/TIMELESS/CDK2/AK4/PSMD14/SLIT3/BLM/PCNA/ABCC6/GGH/ADRA1A/GPIHBP1/XPC/HPRT1/FOLR1/CAT/CENPF/RAB3B/CPB2/PENK/PTPRM/SPHK1/ARHGEF2/ADA/KCNA5/ARRB1/FGFR2/CA3/FOS/CHEK2/FOSB/KCNK3/GNAQ/CASQ2/AMIGO1/CLDN18/NTRK3/MEF2C/AGTR2/SLC25A42/DNMT3B/ITPR2/PPAT/KLF9/UMPS/SLC26A5/PTCH1/ARL6I…	120	BP
GO:0003007	heart morphogenesis	42/1542	249/17910	1.84074e-05	0.000567811	0.000466475	STIL/CITED2/ROBO2/TEK/FAT4/FOXF1/TGFBR2/TBX2/SLIT3/SHOX2/TBX5/ELN/HEYL/FOLR1/S1PR1/AXIN2/ADAMTS1/SMAD6/CAV3/TGFBR3/FGFR2/MEF2C/SHH/PTCH1/SLIT2/IFT57/TMEM100/CCM2L/TNNC1/RYR2/SMAD7/GATA5/PKP2/ENG/SETDB2/SPRY1/NOTCH1/ACVRL1/LRP2/CERT1/BMP2/SOX17	42	BP
GO:0010243	response to organonitrogen compound	117/1542	932/17910	1.84415e-05	0.000567811	0.000466475	CCNA2/RAD51/LRRK2/CDC6/PTPRE/CDK1/SLC2A1/EDNRB/PLA2G1B/LPL/PRKCE/EIF4EBP1/RAPGEF2/TEK/AQP1/TYMS/EDEM1/VAMP2/EZH2/BRCA1/NOD1/AGER/TIMELESS/KL/SRSF9/BLM/PCNA/BTG2/DUOX1/GGH/MARS1/PSMB2/SORBS1/GPIHBP1/ADCY9/HPRT1/KLF15/FOLR1/CAT/GHR/PRKAR1A/RRM2B/EPHA4/PENK/ADRB2/BRIP1/ARHGEF2/PIK3R1/ADA/CAV3/SLC8A3/TGFBR3/PER1/FOS/FOSB/NR4A1/CASQ2/UFD1/AMIGO1/MEF2C/AGTR2/DNMT3B/ITPR2/PPAT/GSS/TRIB3/CFL1/EIF2B1/CDO1…	117	BP
GO:0070202	regulation of establishment of protein localization to chromosome	7/1542	12/17910	1.85922e-05	0.000567811	0.000466475	CCT6A/CCT5/DKC1/CCT4/TCP1/CCT7/CCT2	7	BP
GO:1904816	positive regulation of protein localization to chromosome, telomeric region	7/1542	12/17910	1.85922e-05	0.000567811	0.000466475	CCT6A/CCT5/DKC1/CCT4/TCP1/CCT7/CCT2	7	BP
GO:1990173	protein localization to nucleoplasm	7/1542	12/17910	1.85922e-05	0.000567811	0.000466475	CCT6A/CCT5/DKC1/CCT4/TCP1/CCT7/CCT2	7	BP
GO:0065003	protein-containing complex assembly	198/1542	1742/17910	1.88818e-05	0.000574454	0.000471931	CENPA/OIP5/HJURP/CENPW/RAD51/ASF1B/LRRK2/CCNB1/CENPU/CELF2/CDT1/CDK1/SLC2A1/MCM2/PSRC1/CENPK/CENPM/CENPN/TAL1/UBE2S/TK1/AQP4/TICRR/UBE2C/HOPX/ANLN/PRKCE/FBXO5/EIF4EBP1/CENPI/LIMD1/GRIA1/TPPP/H2AX/POLQ/TEK/RS1/FAM107A/CENPE/CENPH/HMGA1/VAMP2/LNX2/STXBP1/ECT2/CENPO/NOD1/SELP/KIF14/CENPL/ARHGAP6/SRSF9/BLM/KNL1/VWF/NDUFA9/CHAF1A/MAGI1/HELLS/PRMT8/UNC13B/DENR/CHAF1B/DIAPH3/KCND3/ELN/KNTC1/AASS/MIS18A/…	198	BP
GO:2001251	negative regulation of chromosome organization	26/1542	125/17910	1.91414e-05	0.000580139	0.000476602	CDC20/PLK1/NDC80/TTK/MAD2L1/CCNB1/AURKB/CDT1/MCM2/ESPL1/TRIP13/PIF1/FBXO5/TOP2A/HMGA1/BRCA1/SPDL1/CENPF/XRCC3/DNMT3B/GEN1/DUSP1/MAD2L2/NAA10/SKI/APC	26	BP
GO:0044774	mitotic DNA integrity checkpoint	21/1542	90/17910	1.94596e-05	0.000584846	0.000480469	GTSE1/CCNB1/CDK1/CDC25C/TICRR/E2F8/AURKA/E2F7/RGCC/CDK2/BLM/PCNA/BTG2/CLSPN/DONSON/E2F1/XPC/RBL2/TIPIN/CHEK2/TFDP1	21	BP
GO:0007166	cell surface receptor signaling pathway	302/1542	2831/17910	1.9484e-05	0.000584846	0.000480469	ADGRF5/RFTN1/ADGRD1/SNX25/DAAM2/TTK/BIRC5/ITGA9/NEDD9/LRRK2/DLGAP5/PTPRE/STIL/DEPDC1B/EDNRB/CITED2/CCNE1/TRAIP/WIF1/VIPR1/RSPO2/CISH/GFRA1/ROBO2/SNRPA1/PRKCE/VEGFD/EIF4EBP1/RBPMS/LIMD1/GRIA1/RAPGEF2/TEK/FAT4/ATOH8/SCTR/PRDM16/CHRDL1/NKX2-1/PRICKLE2/ITGA8/NPR1/IL6R/FOXF1/INSYN1/ASPM/BRCA1/CSRNP1/VRK2/TGFBR2/LEFTY2/EMP2/SHCBP1/NOD1/AGER/TBX2/KL/PSMD14/SLIT3/GDF10/PSMC4/PLXNA2/DUOX1/NFATC3/TMEM108/R…	302	BP
GO:0034654	nucleobase-containing compound biosynthetic process	413/1542	4029/17910	1.95169e-05	0.000584846	0.000480469	RFC4/ZBTB4/CDC45/CCNA2/PLK1/CRY2/BIRC5/CCNB1/DLGAP5/CDC6/TBX4/DEPDC1/MYBL2/H2AZ1/AURKB/ORC1/CDT1/FOXM1/CDK1/NEK2/EDNRB/CITED2/DSCC1/PSRC1/GAPDH/HLF/DTYMK/CCNE1/TAL1/TRAIP/AFF3/TK1/TRIP13/PCLAF/PLA2G1B/NFIX/CHEK1/HOPX/TCF21/FHL5/PIF1/FBXO5/UCK2/E2F8/POLA2/PSMC3IP/RBPMS/LIMD1/TOP2A/NUP37/ERG/POLQ/NUDT1/DMRTC1B/PKNOX2/ATOH8/TYMS/PRDM16/CHRDL1/UHRF1/RFC5/RAN/SUV39H1/NKX2-1/CKS1B/EPAS1/WWC3/ITGA8/E2F7…	413	BP
GO:1901989	positive regulation of cell cycle phase transition	22/1542	97/17910	2.00619e-05	0.000598926	0.000492036	CDCA5/CCNB1/DLGAP5/CDC6/CDT1/CDK1/ESPL1/CCNE1/UBE2C/FBXO5/EZH2/FAM83D/RGCC/MTBP/DTL/CDC7/ADAMTS1/KCNA5/DBF4B/RCC2/CDK4/ATAD5	22	BP
GO:0070200	establishment of protein localization to telomere	8/1542	16/17910	2.03247e-05	0.000604509	0.000496623	NABP2/CCT6A/CCT5/DKC1/CCT4/TCP1/CCT7/CCT2	8	BP
GO:0031032	actomyosin structure organization	31/1542	163/17910	2.1167e-05	0.00062722	0.00051528	KIF23/RACGAP1/PHACTR1/AKAP13/RGCC/ECT2/ARHGEF15/ARHGAP6/ELN/SORBS1/MYOC/STMN1/PRKAR1A/S1PR1/PFN2/CORO2B/LIMCH1/PIK3R1/CAV3/ARRB1/MYH11/CAPN3/LMOD3/MYOZ1/CASQ2/MEF2C/CDC42BPA/ACTN2/MYH10/LDB3/ITGB1BP1	31	BP
GO:0019438	aromatic compound biosynthetic process	419/1542	4099/17910	2.17158e-05	0.0006411	0.000526683	RFC4/ZBTB4/CDC45/CCNA2/PLK1/CRY2/BIRC5/CCNB1/DLGAP5/CDC6/TBX4/DEPDC1/MYBL2/H2AZ1/AURKB/ORC1/CDT1/FOXM1/CDK1/NEK2/EDNRB/CITED2/DSCC1/PSRC1/GAPDH/HLF/DTYMK/CCNE1/TAL1/TRAIP/AFF3/TK1/TRIP13/PCLAF/PLA2G1B/NFIX/CHEK1/HOPX/TCF21/FHL5/PIF1/FBXO5/UCK2/E2F8/POLA2/PSMC3IP/RBPMS/LIMD1/TOP2A/NUP37/ERG/POLQ/RAPGEF2/NUDT1/DMRTC1B/PKNOX2/ATOH8/TYMS/PRDM16/CHRDL1/UHRF1/RFC5/RAN/SUV39H1/NKX2-1/CKS1B/EPAS1/WWC3/IT…	419	BP
GO:0022603	regulation of anatomical structure morphogenesis	134/1542	1102/17910	2.21644e-05	0.000650995	0.000534813	DPYSL2/NEDD9/LRRK2/CITED2/RSPO2/ROBO2/LIMD1/RAPGEF2/TEK/AKAP13/AQP1/PRICKLE2/NPR1/CD34/BRCA1/TGFBR2/EMP2/RGCC/NEDD4L/CTSH/TBX2/PSMD14/PSMC4/SHOX2/CDH5/SAPCD2/TBX5/E2F2/PSMB2/PSMD2/ALDOA/MYOC/HSPB6/SEMA5A/CPB2/PSMB3/EPHA4/GPC4/MAP3K3/PTPRM/SPHK1/ADA/CAV3/PSMD12/PSMD11/PKM/COL4A3/CASS4/FGFR2/ARC/RHOJ/CMA1/IFRD1/MELTF/PSMA2/PSMA5/PSMA7/PSMC2/AMIGO1/NTRK3/MEF2C/AGTR2/SHH/CFL1/ADGRB3/MYO19/PGK1/EHD2/S…	134	BP
GO:0018130	heterocycle biosynthetic process	418/1542	4089/17910	2.22144e-05	0.000650995	0.000534813	RFC4/ZBTB4/CDC45/CCNA2/PLK1/CRY2/BIRC5/CCNB1/DLGAP5/CDC6/TBX4/DEPDC1/MYBL2/H2AZ1/AURKB/ORC1/CDT1/FOXM1/CDK1/NEK2/EDNRB/CITED2/DSCC1/PSRC1/GAPDH/HLF/DTYMK/CCNE1/TAL1/TRAIP/AFF3/TK1/TRIP13/PCLAF/PLA2G1B/NFIX/CHEK1/HOPX/TCF21/FHL5/PIF1/FBXO5/UCK2/E2F8/POLA2/PSMC3IP/RBPMS/LIMD1/TOP2A/NUP37/ERG/POLQ/NUDT1/DMRTC1B/PKNOX2/ATOH8/TYMS/PRDM16/CHRDL1/UHRF1/RFC5/RAN/SUV39H1/NKX2-1/CKS1B/EPAS1/WWC3/ITGA8/E2F7…	418	BP
GO:0060429	epithelium development	149/1542	1251/17910	2.24945e-05	0.00065679	0.000539573	CTSV/TBX4/STIL/CDK1/CITED2/RSPO2/ROBO2/TCF21/E2F8/RAPGEF2/FAT4/ATOH8/TYMS/NKX2-1/PLK4/AQP3/PRICKLE2/E2F7/FOXF1/ALOX15B/CD34/PGR/LDB2/EZH2/TGFBR2/CTSH/TIMELESS/TBX2/KIAA1109/PSMD14/PSMC4/PCNA/PLXNA2/CDH5/IRX2/SAPCD2/TBX5/PSMB2/PSMD2/IQGAP3/HEYL/ERBB4/KLF15/FOLR1/CAT/S1PR1/PSMB3/ARID4A/EPHA4/GPC4/KANK2/AXIN2/ROS1/SMAD6/IRX3/CAV3/XRCC2/ZFP36/PSMD12/PSMD11/FLRT3/NPNT/HSD17B4/FOXF2/ASAH1/FGFR2/PSMA2/P…	149	BP
GO:0007098	centrosome cycle	24/1542	112/17910	2.35834e-05	0.00068607	0.000563627	PLK1/SGO1/STIL/CDK1/NEK2/PCLAF/CHEK1/AURKA/POC1A/KIF11/PLK4/BRCA1/CDK2/WDR62/SASS6/XRCC2/XRCC3/CCNF/GEN1/SLC16A1/SSX2IP/NUP62/KAT2B/CNTROB	24	BP
GO:0034404	nucleobase-containing small molecule biosynthetic process	37/1542	211/17910	2.38141e-05	0.000690261	0.000567071	GAPDH/DTYMK/TK1/UCK2/NUP37/NUDT1/TPI1/GMPS/GPI/UNG/ALDOA/HPRT1/NUP107/ADA/NUP85/NDC1/PKM/PFKP/PGAM1/PDE8B/RAE1/PGK1/UMPS/PRTFDC1/LDHA/ACOT7/NME1/NUP62/PDE7B/SMUG1/CTPS1/FBP1/NT5C1A/PFKFB4/TDG/ENTPD3/PDE4C	37	BP
GO:0007080	mitotic metaphase plate congression	13/1542	41/17910	2.40845e-05	0.00069079	0.000567505	KIF2C/CDCA8/NDC80/CDCA5/CCNB1/KIFC1/CDT1/PSRC1/KIF18A/CENPE/KIF14/SPDL1/NUP62	13	BP
GO:0051653	spindle localization	13/1542	41/17910	2.40845e-05	0.00069079	0.000567505	CENPA/PLK1/NDC80/MAD2L1/NUSAP1/ESPL1/ASPM/SPDL1/SAPCD2/ACTR3/ARHGEF2/SPRY1/SPRY2	13	BP
GO:0016579	protein deubiquitination	43/1542	260/17910	2.40923e-05	0.00069079	0.000567505	CDC20/CCNA2/CDK1/CDC25A/BRCA1/PSMD14/PSMC4/CLSPN/PSMB2/PSMD2/IL33/ACTL6A/UCHL3/USP27X/PSMB3/SKP2/ATXN7/ADRB2/PSMD12/PSMD11/USP54/PSMA2/PSMA5/PSMA7/PSMC2/UFD1/ADRM1/RUVBL1/AR/PSMB7/KAT2B/SHMT2/SMAD7/PSMD3/PSME2/RCE1/CFTR/PSMD7/PSMC3/APC/PSMD9/MCRS1/PSMB1	43	BP
GO:0044459	plasma membrane part	247/1592	2283/18675	2.79821e-05	0.000692377	0.000546047	ESYT3/SHROOM4/SCN4B/ITGA9/CTSV/LRRK2/SYNE1/ATP1B2/TMPRSS2/CAVIN2/SLC2A1/RACGAP1/EDNRB/KPNA2/CEP55/FBXO45/AQP4/SLC22A3/VIPR1/ST3GAL5/ATP1A2/C7/ROBO2/SLC26A9/SCNN1B/GRIA1/SLC41A1/CYBRD1/HMCN1/RAPGEF2/TEK/PTPRB/RS1/KIF20A/AQP1/FAM107A/KIF18A/MFSD2A/SLC34A2/PLK4/AQP3/SPRY4/ITGA8/IL6R/VAMP2/INSYN1/PGM5/CD34/CLIC5/ASPM/GPR19/CD300LG/STXBP1/TGFBR2/EMP2/MFSD2B/ECT2/ARHGAP44/NOD1/SELP/AGER/KL/CLEC14A/JAM2…	247	CC
GO:1901698	response to nitrogen compound	124/1542	1006/17910	2.43834e-05	0.000696632	0.000572304	RFTN1/CCNA2/RAD51/LRRK2/CDC6/PTPRE/CDK1/SLC2A1/EDNRB/PLA2G1B/LPL/PRKCE/EIF4EBP1/RAPGEF2/TEK/AQP1/TYMS/EDEM1/VAMP2/EZH2/BRCA1/NOD1/AGER/TIMELESS/CDK2/KL/SRSF9/BLM/PCNA/BTG2/DUOX1/GGH/MARS1/PSMB2/SORBS1/GPIHBP1/ADCY9/HPRT1/KLF15/FOLR1/CAT/GHR/PRKAR1A/RRM2B/EPHA4/PENK/ADRB2/BRIP1/ARHGEF2/PIK3R1/ADA/CAV3/SLC8A3/STING1/TGFBR3/PER1/FOS/FOSB/NR4A1/GNAQ/CASQ2/UFD1/AMIGO1/COLEC12/MEF2C/AGTR2/CGAS/DNMT3B/I…	124	BP
GO:0040007	growth	118/1542	948/17910	2.49322e-05	0.000709766	0.000583095	CACNA2D2/RFTN1/DPYSL2/CCNB2/NEDD9/CCNB1/STIL/CDK1/PSRC1/RSPO2/CISH/TNS2/AURKA/AKAP13/POC1A/FAM107A/TYMS/WWC3/NPR1/GINS1/ALOX15B/ASPM/EZH2/FHL1/TGFBR2/NEDD4L/FBLN5/GINS4/KIF14/NCAPG2/TBX2/KIAA1109/SLIT3/TMEM108/TBX5/ADRA1A/ACTL6A/MYOCD/PRPF19/ERBB4/GHR/PRKAR1A/SEMA5A/S1PR1/SPHK1/ADRB2/ROS1/UBE2E3/CAV3/XRCC2/CTSG/FLRT3/PKM/TGFBR3/MT1H/CAPN3/FGFR2/CYFIP2/IFRD1/MYOZ1/FRZB/NTRK3/MEF2C/LLPH/AGTR2/MRGBP…	118	BP
GO:0065009	regulation of molecular function	323/1542	3065/17910	2.54286e-05	0.000721321	0.000592588	RFC4/CDC20/CDKN3/HJURP/PLK1/CRY2/CDCA5/SCN4B/BIRC5/GPD1L/NEDD9/MAD2L1/TPX2/LRRK2/CCNB1/CDC6/NCAPH/DEPDC1/ATP1B2/AURKB/PKMYT1/CDT1/CDK1/NEK2/DEPDC1B/RACGAP1/EDNRB/MCM2/DSCC1/PSRC1/GAPDH/CDC25C/TAL1/TRAIP/UBE2S/CDC25A/PHACTR1/A2M/ATP1A2/RANBP1/DBF4/PLA2G1B/CISH/UBE2C/MBIP/LPL/PRKCE/PIF1/VEGFD/FBXO5/GRIA1/ARHGAP11A/AURKA/RAPGEF2/TEK/AKAP13/AQP1/CENPE/UHRF1/RFC5/RAN/CKS1B/SFTPD/PARM1/IL6R/VAMP2/RFC2/…	323	BP
GO:0048002	antigen processing and presentation of peptide antigen	34/1542	188/17910	2.60546e-05	0.000735324	0.000604091	KIF2C/CTSV/KIF4A/KIF23/RACGAP1/KIF15/KIF11/KIF18A/CENPE/PSMD14/PSMC4/PSMB2/PSMD2/KIF4B/PSMB3/DYNLL1/PSMD12/PSMD11/PSMA2/PSMA5/PSMA7/PSMC2/CD207/AP2S1/PSMB7/AP2M1/PSMD3/PSME2/PSMD7/PSMC3/PSMD9/CD36/KIF26A/PSMB1	34	BP
GO:1900262	regulation of DNA-directed DNA polymerase activity	5/1542	6/17910	2.6199e-05	0.000735324	0.000604091	RFC4/DSCC1/RFC5/RFC2/RFC3	5	BP
GO:1900264	positive regulation of DNA-directed DNA polymerase activity	5/1542	6/17910	2.6199e-05	0.000735324	0.000604091	RFC4/DSCC1/RFC5/RFC2/RFC3	5	BP
GO:0044271	cellular nitrogen compound biosynthetic process	476/1542	4735/17910	2.6655e-05	0.000745498	0.00061245	RFC4/ZBTB4/CDC45/CCNA2/PLK1/CRY2/BIRC5/GGTLC1/CCNB1/DLGAP5/CDC6/TBX4/DEPDC1/MYBL2/H2AZ1/AURKB/ORC1/CDT1/FOXM1/CDK1/NEK2/EDNRB/CITED2/DSCC1/PSRC1/GAPDH/HLF/DTYMK/CCNE1/TAL1/TRAIP/AFF3/TK1/ST3GAL5/TICRR/TRIP13/PCLAF/PLA2G1B/NFIX/CHEK1/HOPX/TCF21/FHL5/PIF1/FBXO5/ST6GALNAC6/UCK2/EIF4EBP1/E2F8/POLA2/PSMC3IP/RBPMS/LIMD1/TOP2A/NUP37/ERG/POLQ/NUDT1/DMRTC1B/PKNOX2/ATOH8/TYMS/PRDM16/CHRDL1/UHRF1/RFC5/RAN/S…	476	BP
GO:0000022	mitotic spindle elongation	6/1542	9/17910	2.69774e-05	0.000751877	0.00061769	KIF4A/AURKB/PRC1/KIF23/RACGAP1/KIF4B	6	BP
GO:0042325	regulation of phosphorylation	170/1542	1467/17910	2.73936e-05	0.000760817	0.000625035	CDKN3/SNX25/PLK1/TTK/GPD1L/NEDD9/TPX2/LRRK2/CCNB1/CDC6/PKMYT1/FOXM1/CDK1/EDNRB/PSRC1/CDC25C/TAL1/CDC25A/DBF4/PLA2G1B/CISH/MBIP/PRKCE/RBPMS/NUP37/LMO3/RAPGEF2/TEK/AKAP13/CENPE/CKS1B/SPRY4/MCM7/PTPN13/IL6R/LDB2/EZH2/FAM83D/VRK2/TGFBR2/EMP2/RGCC/ECT2/NOD1/AGER/KIF14/PBK/NCAPG2/ALKAL2/KL/CKS2/BLM/GDF10/MAGI3/ITPKB/CLSPN/ADRA1A/MYOCD/ADCY9/IQGAP3/MYOC/MAPK10/NUP107/ERBB4/GHR/PRKAR1A/RSPO1/PFN2/EPHA4/L…	170	BP
GO:1905330	regulation of morphogenesis of an epithelium	33/1542	181/17910	2.87246e-05	0.000795012	0.000653127	PRICKLE2/TBX2/PSMD14/PSMC4/SAPCD2/PSMB2/PSMD2/PSMB3/GPC4/CAV3/PSMD12/PSMD11/FGFR2/PSMA2/PSMA5/PSMA7/PSMC2/AGTR2/SHH/AP2S1/AR/HNF1B/PSMB7/AP2M1/PSMD3/PSME2/FOXP1/PSMD7/PSMC3/WNT2B/PSMD9/FZD4/PSMB1	33	BP
GO:0010498	proteasomal protein catabolic process	57/1542	382/17910	2.94907e-05	0.000812798	0.000667739	CDC20/PLK1/MAD2L1/LRRK2/CCNB1/BUB1B/AURKB/CDK1/UBE2S/FBXO45/UBE2C/FBXO5/AURKA/EDEM1/NEDD4L/PTTG1/LAMP3/KIF14/PBK/CDK2/PSMD14/PSMC4/RNF34/PSMB2/PSMD2/IL33/BUB3/PRPF19/PSMB3/SKP2/WWP2/ANAPC7/ZFAND2A/FBXO38/ECRG4/PSMD12/ARRB1/PSMD11/FOXF2/PSMA2/PSMA5/PSMA7/PSMC2/UFD1/SHH/CCNF/PSMB7/SMAD7/GCLC/PSMD3/PSME2/PSMD7/PSMC3/RFFL/CLEC16A/PSMD9/PSMB1	57	BP
GO:0009308	amine metabolic process	26/1542	128/17910	2.95711e-05	0.000812798	0.000667739	INMT/AOC3/PSMD14/PSMC4/MAOA/PSMB2/PSMD2/HPRT1/PSMB3/PSMD12/PSMD11/SMOX/SMS/PSMA2/PSMA5/PSMA7/PSMC2/PSMB7/ABAT/PSMD3/PSME2/PSMD7/PSMC3/PSMD9/PSMB1/SLC44A1	26	BP
GO:0071363	cellular response to growth factor stimulus	89/1542	674/17910	2.98277e-05	0.000817034	0.000671218	CCNA2/SNX25/CITED2/DTYMK/RAPGEF2/FAT4/PRDM16/CHRDL1/NKX2-1/ITGA8/MCM7/CLEC3B/TGFBR2/LEFTY2/SHCBP1/KL/GDF10/TMEM108/CDH5/MARS1/E2F1/MYOCD/HEYL/ERBB4/FOLR1/CAT/EIF4A3/PENK/SPHK1/SMAD6/CAV3/ZFP36/FLRT3/NPNT/TGFBR3/ANOS1/FGFR2/CYFIP2/FOS/NR4A1/NTRK3/MEF2C/AGTR2/DSTYK/SOSTDC1/PDCD5/VEPH1/ADAMTSL2/HHIP/SLIT2/PTN/CX3CR1/MMRN2/PDPK1/TRIM71/TMEM100/LTBP2/BMPER/EGR1/RYR2/SMAD7/GATA5/PTBP1/POLR2H/STRAP/GCLC…	89	BP
GO:0060562	epithelial tube morphogenesis	49/1542	313/17910	3.01987e-05	0.000824362	0.000677239	STIL/RSPO2/TCF21/FAT4/NKX2-1/FOXF1/PGR/TGFBR2/CTSH/TIMELESS/TBX2/IRX2/FOLR1/EPHA4/IRX3/CAV3/NPNT/FGFR2/MEF2C/AGTR2/SHH/CFL1/SOSTDC1/PTCH1/HHIP/SLIT2/AR/IFT57/TRIM71/OSR1/HNF1B/IRX1/RYR2/ADM/STARD13/FOXP1/KIF20B/ENG/NOTCH4/SKI/WNT2B/SETDB2/SPRY1/NOTCH1/ACVRL1/SPRY2/LRP2/BMP2/SOX17	49	BP
GO:0045935	positive regulation of nucleobase-containing compound metabolic process	194/1542	1715/17910	3.08632e-05	0.000839628	0.00068978	RFC4/CCNA2/RAD51/CCNB1/DLGAP5/MYBL2/H2AZ1/AURKB/CDT1/FOXM1/CDK1/NEK2/CITED2/DSCC1/PSRC1/HLF/CCNE1/TAL1/PLA2G1B/NFIX/CHEK1/TCF21/FHL5/E2F8/PSMC3IP/RBPMS/TOP2A/ERG/H2AX/ATOH8/PRDM16/UHRF1/RFC5/RAN/NKX2-1/EPAS1/ITGA8/E2F7/PARM1/FOXF1/HMGA1/ALYREF/RFC2/PGR/NABP2/BRCA1/CSRNP1/RGCC/TIMELESS/CDK2/BLM/PCNA/BTG2/CCT6A/ZBTB16/NFATC3/CKAP2/TBX5/E2F2/MARS1/CREBRF/ARNTL2/CDC7/E2F1/IL33/ACTL6A/MYOCD/CCT5/DKC1/…	194	BP
GO:0048545	response to steroid hormone	56/1542	374/17910	3.12664e-05	0.000847701	0.000696413	ABCA3/CRY2/CTSV/CCNE1/ATP1A2/TCF21/EIF4EBP1/LMO3/AKAP13/AQP1/FAM107A/TYMS/RAN/NR3C2/PGR/BRCA1/TGFBR2/SLIT3/PCNA/CREBRF/ALPL/HEYL/SKP2/KANK2/ZFP36/ZNF366/PER1/RXRG/FOS/FOSB/NR4A1/NTRK3/AGTR2/DNMT3B/FKBP4/KLF9/CDO1/DUSP1/HMGB2/SLIT2/PTN/AR/NR4A3/RORA/CALCOCO1/RORB/GJB2/ADM/CASP3/BUD31/FOXP1/RAMP2/ENG/ATP1A1/FBXO32/HDAC1	56	BP
GO:0043412	macromolecule modification	411/1542	4027/17910	3.15043e-05	0.000851257	0.000699334	CDC20/CCNB2/CDCA3/CDKN3/CCNA2/SNX25/PLK1/CRY2/TTK/BIRC5/GPD1L/NEDD9/MAD2L1/TPX2/LRRK2/CCNB1/DLGAP5/CDC6/RPS6KA2/BUB1/PTPRE/BUB1B/AURKB/PKMYT1/MELK/FOXM1/CDK1/NEK2/EDNRB/DSCC1/PSRC1/GAPDH/CDC25C/NDNF/CCNE1/TAL1/TRAIP/UBE2S/FBXO45/CDC25A/ST3GAL5/PHACTR1/DBF4/B3GNT8/PLA2G1B/CISH/UBE2T/UBE2C/CHEK1/GFRA1/FANCI/TNS2/MBIP/PRKCE/FBXO5/ST6GALNAC6/HASPIN/RBPMS/NUP37/SPARCL1/ERG/LMO3/AURKA/RAPGEF2/TEK/PTPRB…	411	BP
GO:0009116	nucleoside metabolic process	24/1542	114/17910	3.20708e-05	0.000860982	0.000707323	LRRK2/DTYMK/TK1/UCK2/RAN/AK4/MOCS1/MAGI3/GMPS/HPRT1/ENOPH1/MACROD2/ADA/DGUOK/NT5C3A/PPAT/UMPS/PRTFDC1/NME1/OPA1/CTPS1/NT5C1A/ENPP4/DERA	24	BP
GO:0044773	mitotic DNA damage checkpoint	20/1542	86/17910	3.20803e-05	0.000860982	0.000707323	GTSE1/CCNB1/CDK1/CDC25C/E2F8/AURKA/E2F7/RGCC/CDK2/BLM/PCNA/BTG2/CLSPN/DONSON/E2F1/XPC/RBL2/TIPIN/CHEK2/TFDP1	20	BP
GO:0060071	Wnt signaling pathway, planar cell polarity pathway	23/1542	107/17910	3.28483e-05	0.000878637	0.000721827	PRICKLE2/PSMD14/PSMC4/PSMB2/PSMD2/PSMB3/GPC4/PSMD12/PSMD11/PSMA2/PSMA5/PSMA7/PSMC2/AP2S1/PSMB7/AP2M1/PSMD3/PSME2/PSMD7/PSMC3/PSMD9/FZD4/PSMB1	23	BP
GO:1904813	ficolin-1-rich granule lumen	25/1592	124/18675	4.05289e-05	0.000977759	0.000771115	CTSH/PSMD14/GPI/PSMD2/ALDOA/CAT/KCMF1/LTA4H/PSMD12/PSMD11/PKM/ASAH1/PGAM1/PSMA2/PSMA5/PSMC2/PDAP1/PSMB7/MIF/PSMD3/PSMD7/PSMC3/DERA/PSMB1/PGM2	25	CC
GO:0070646	protein modification by small protein removal	44/1542	273/17910	3.7124e-05	0.000989683	0.000813055	CDC20/CCNA2/CDK1/CDC25A/BRCA1/PSMD14/PSMC4/CLSPN/PSMB2/PSMD2/IL33/ACTL6A/UCHL3/USP27X/PSMB3/SKP2/ATXN7/ADRB2/PSMD12/PSMD11/USP54/PSMA2/PSMA5/PSMA7/PSMC2/UFD1/COPS6/ADRM1/RUVBL1/AR/PSMB7/KAT2B/SHMT2/SMAD7/PSMD3/PSME2/RCE1/CFTR/PSMD7/PSMC3/APC/PSMD9/MCRS1/PSMB1	44	BP
GO:0051233	spindle midzone	10/1592	27/18675	4.29668e-05	0.00101129	0.00079756	PLK1/CDC6/AURKB/RACGAP1/CENPE/KIF14/GEM/RCC2/KIF20B/CCDC69	10	CC
GO:0000785	chromatin	69/1592	500/18675	4.44352e-05	0.00102095	0.000805179	CENPA/OIP5/PLK1/RAD51/CDCA5/RAD51AP1/ASF1B/H2AZ1/PARPBP/CITED2/MCM2/DSCC1/TAL1/CHEK1/EME1/H2AX/ESCO2/UHRF1/RAN/SUV39H1/MCM7/HMGA1/WDR76/EZH2/TIMELESS/PCNA/EED/CHAF1A/HELLS/TMPO/INCENP/MTBP/CHAF1B/E2F1/ACTL6A/MYOCD/CENPF/TIPIN/HAT1/CBX7/ARRB1/H3C2/H2BC17/ZC3H8/TCP1/HMGB2/KAT6B/RUVBL2/RUVBL1/RCC1/H1-5/AR/KLF2/MTA2/CALCOCO1/EXOSC3/SUV39H2/SMARCA2/GATA5/BICRAL/PAWR/BUD31/SATB1/CDK4/LDB1/H1-4/MCRS1/HD…	69	CC
GO:0070062	extracellular exosome	234/1592	2162/18675	4.59841e-05	0.00103197	0.000813869	RFTN1/DPYSL2/SUSD2/DAAM2/GPD1L/NAPSA/LRRK2/ATP8A1/H2AZ1/PEBP4/CDK1/TMPRSS2/SLC2A1/RACGAP1/GAPDH/A2M/C7/B3GNT8/GFRA1/ROBO2/SLC26A9/SCNN1B/SELENBP1/CYBRD1/H2AX/HMCN1/AQP1/FAT4/RAN/PTPN13/CLEC3B/TNXB/ALOX15B/ALYREF/TPI1/CLIC5/PLOD2/STXBP1/F11/NEDD4L/FBLN5/CTSH/RBSN/KL/PCNA/BCAM/BTG2/AK1/VWF/CCT6A/ROBO4/NPC2/GPI/GGH/MARS1/PSMB2/OGN/RNASE1/PSMD2/ALPL/CCT5/TUBB/ALDOA/MYOC/GRID1/HPRT1/FUCA2/FOLR1/CAT/TA…	234	CC
GO:1903561	extracellular vesicle	236/1592	2185/18675	4.86244e-05	0.0010499	0.000828006	RFTN1/DPYSL2/SUSD2/DAAM2/GPD1L/NAPSA/LRRK2/ATP8A1/H2AZ1/PEBP4/CDK1/TMPRSS2/SLC2A1/RACGAP1/GAPDH/A2M/ATP1A2/C7/B3GNT8/GFRA1/ROBO2/SLC26A9/SCNN1B/SELENBP1/CYBRD1/H2AX/HMCN1/AQP1/FAT4/RAN/PTPN13/CLEC3B/TNXB/ALOX15B/ALYREF/TPI1/CLIC5/PLOD2/STXBP1/F11/NEDD4L/FBLN5/CTSH/RBSN/KL/PCNA/BCAM/BTG2/AK1/VWF/CCT6A/ROBO4/NPC2/GPI/GGH/MARS1/PSMB2/OGN/RNASE1/PSMD2/ALPL/CCT5/TUBB/ALDOA/MYOC/GRID1/HPRT1/FUCA2/FOLR1…	236	CC
GO:0043230	extracellular organelle	236/1592	2187/18675	5.16186e-05	0.0010499	0.000828006	RFTN1/DPYSL2/SUSD2/DAAM2/GPD1L/NAPSA/LRRK2/ATP8A1/H2AZ1/PEBP4/CDK1/TMPRSS2/SLC2A1/RACGAP1/GAPDH/A2M/ATP1A2/C7/B3GNT8/GFRA1/ROBO2/SLC26A9/SCNN1B/SELENBP1/CYBRD1/H2AX/HMCN1/AQP1/FAT4/RAN/PTPN13/CLEC3B/TNXB/ALOX15B/ALYREF/TPI1/CLIC5/PLOD2/STXBP1/F11/NEDD4L/FBLN5/CTSH/RBSN/KL/PCNA/BCAM/BTG2/AK1/VWF/CCT6A/ROBO4/NPC2/GPI/GGH/MARS1/PSMB2/OGN/RNASE1/PSMD2/ALPL/CCT5/TUBB/ALDOA/MYOC/GRID1/HPRT1/FUCA2/FOLR1…	236	CC
GO:0000942	condensed nuclear chromosome outer kinetochore	4/1592	4/18675	5.26298e-05	0.0010499	0.000828006	PLK1/NDC80/CCNB1/BUB1	4	CC
GO:0031262	Ndc80 complex	4/1592	4/18675	5.26298e-05	0.0010499	0.000828006	SPC25/NDC80/NUF2/SPC24	4	CC
GO:0031967	organelle envelope	130/1592	1093/18675	5.33107e-05	0.0010499	0.000828006	MAD2L1/LRRK2/SYNE1/EDNRB/GAPDH/DTYMK/RANBP1/BRI3BP/NUP37/NUDT1/AQP1/TYMS/RAN/PRICKLE2/PGR/VRK2/MRPL47/PGAM5/NDUFA9/CCDC90B/TMPO/MRPL11/SCAI/MAOA/LMNB1/ADRA1A/DTL/LMNB2/MRPL37/TUBB/MYOC/NUP107/DIABLO/CYB5A/CAT/CENPF/CYCS/SLC27A3/CHCHD3/EPHA4/BRIP1/NUP85/SLC8A3/NDC1/STING1/XPOT/RNF180/TOMM40/COX4I2/MRPS17/SMOX/CHCHD2/MRPL13/MRPL21/NR4A1/MRPS22/GNAQ/FANCL/STOML2/RAE1/SLC25A42/SPATA18/TOMM5/OIT3/MRPS…	130	CC
GO:0031975	envelope	130/1592	1093/18675	5.33107e-05	0.0010499	0.000828006	MAD2L1/LRRK2/SYNE1/EDNRB/GAPDH/DTYMK/RANBP1/BRI3BP/NUP37/NUDT1/AQP1/TYMS/RAN/PRICKLE2/PGR/VRK2/MRPL47/PGAM5/NDUFA9/CCDC90B/TMPO/MRPL11/SCAI/MAOA/LMNB1/ADRA1A/DTL/LMNB2/MRPL37/TUBB/MYOC/NUP107/DIABLO/CYB5A/CAT/CENPF/CYCS/SLC27A3/CHCHD3/EPHA4/BRIP1/NUP85/SLC8A3/NDC1/STING1/XPOT/RNF180/TOMM40/COX4I2/MRPS17/SMOX/CHCHD2/MRPL13/MRPL21/NR4A1/MRPS22/GNAQ/FANCL/STOML2/RAE1/SLC25A42/SPATA18/TOMM5/OIT3/MRPS…	130	CC
GO:0006464	cellular protein modification process	394/1542	3851/17910	3.97784e-05	0.0010534	0.000865402	CDC20/CCNB2/CDCA3/CDKN3/CCNA2/SNX25/PLK1/CRY2/TTK/BIRC5/GPD1L/NEDD9/MAD2L1/TPX2/LRRK2/CCNB1/DLGAP5/CDC6/RPS6KA2/BUB1/PTPRE/BUB1B/AURKB/PKMYT1/MELK/FOXM1/CDK1/NEK2/EDNRB/DSCC1/PSRC1/GAPDH/CDC25C/NDNF/CCNE1/TAL1/TRAIP/UBE2S/FBXO45/CDC25A/PHACTR1/DBF4/B3GNT8/PLA2G1B/CISH/UBE2T/UBE2C/CHEK1/GFRA1/FANCI/TNS2/MBIP/PRKCE/FBXO5/ST6GALNAC6/HASPIN/RBPMS/NUP37/SPARCL1/ERG/LMO3/AURKA/RAPGEF2/TEK/PTPRB/AKAP13/…	394	BP
GO:0036211	protein modification process	394/1542	3851/17910	3.97784e-05	0.0010534	0.000865402	CDC20/CCNB2/CDCA3/CDKN3/CCNA2/SNX25/PLK1/CRY2/TTK/BIRC5/GPD1L/NEDD9/MAD2L1/TPX2/LRRK2/CCNB1/DLGAP5/CDC6/RPS6KA2/BUB1/PTPRE/BUB1B/AURKB/PKMYT1/MELK/FOXM1/CDK1/NEK2/EDNRB/DSCC1/PSRC1/GAPDH/CDC25C/NDNF/CCNE1/TAL1/TRAIP/UBE2S/FBXO45/CDC25A/PHACTR1/DBF4/B3GNT8/PLA2G1B/CISH/UBE2T/UBE2C/CHEK1/GFRA1/FANCI/TNS2/MBIP/PRKCE/FBXO5/ST6GALNAC6/HASPIN/RBPMS/NUP37/SPARCL1/ERG/LMO3/AURKA/RAPGEF2/TEK/PTPRB/AKAP13/…	394	BP
GO:0006403	RNA localization	36/1542	208/17910	4.06406e-05	0.00107267	0.00088123	RFTN1/NUP37/RAN/ALYREF/TGFBR2/SRSF9/CCT6A/DDX39A/IGF2BP3/CCT5/DKC1/CPSF3/NUP107/EIF4A3/NUP85/ZFP36/NDC1/CCT4/XPOT/ARC/TCP1/CCT7/RAE1/NMD3/RUVBL2/RUVBL1/SIDT2/NUP62/CCT2/CPSF4/U2AF2/MAGOHB/EIF5AL1/EIF5A/IGF2BP2/SLBP	36	BP
GO:0001736	establishment of planar polarity	25/1542	123/17910	4.13039e-05	0.00108301	0.000889722	PRICKLE2/PSMD14/PSMC4/SAPCD2/PSMB2/PSMD2/PSMB3/GPC4/PSMD12/PSMD11/FOXF2/PSMA2/PSMA5/PSMA7/PSMC2/AP2S1/PSMB7/AP2M1/PSMD3/PSME2/PSMD7/PSMC3/PSMD9/FZD4/PSMB1	25	BP
GO:0007164	establishment of tissue polarity	25/1542	123/17910	4.13039e-05	0.00108301	0.000889722	PRICKLE2/PSMD14/PSMC4/SAPCD2/PSMB2/PSMD2/PSMB3/GPC4/PSMD12/PSMD11/FOXF2/PSMA2/PSMA5/PSMA7/PSMC2/AP2S1/PSMB7/AP2M1/PSMD3/PSME2/PSMD7/PSMC3/PSMD9/FZD4/PSMB1	25	BP
GO:0032270	positive regulation of cellular protein metabolic process	168/1542	1458/17910	4.17195e-05	0.00109032	0.000895728	CDC20/PLK1/TTK/NEDD9/TPX2/LRRK2/CCNB1/CDC6/CDK1/EDNRB/PSRC1/TAL1/UBE2S/DBF4/PLA2G1B/UBE2C/FANCI/PRKCE/RBPMS/AURKA/RAPGEF2/TEK/AKAP13/FAM107A/CENPE/EDEM1/UHRF1/CKS1B/CDCA2/CLEC3B/IL6R/EZH2/BRCA1/TGFBR2/EMP2/RGCC/ECT2/NOD1/AGER/CTSH/KIF14/NCAPG2/ALKAL2/KL/PSMD14/CKS2/GDF10/PSMC4/EED/FAM162A/EGLN3/CLSPN/ADRA1A/IL33/ADCY9/IQGAP3/MAPK10/ERBB4/DIABLO/GHR/EIF4A3/PRKAR1A/CYCS/RSPO1/PFN2/SKP2/ZFAND2A/EPHA…	168	BP
GO:2000736	regulation of stem cell differentiation	24/1542	116/17910	4.32139e-05	0.00112568	0.000924781	TAL1/PSMD14/PSMC4/TBX5/PSMB2/PSMD2/PSMB3/PSMD12/PSMD11/PSMA2/PSMA5/PSMA7/PSMC2/PWP1/PTN/PSMB7/PSMD3/PSME2/PSMD7/PSMC3/LDB1/PSMD9/NOTCH1/PSMB1	24	BP
GO:0045595	regulation of cell differentiation	202/1542	1808/17910	4.42321e-05	0.00114845	0.000943487	DPYSL2/CDC20/DAAM2/NEDD9/CTSV/LRRK2/CDK1/EDNRB/NDNF/TAL1/WIF1/SLC46A2/HOPX/ROBO2/LPL/FBXO5/LIMD1/LMO3/AURKA/RAPGEF2/AKAP13/FAT4/ATOH8/PRDM16/NKX2-1/AQP3/IL6R/FOXF1/ALOX15B/CD34/ASPM/EZH2/TGFBR2/EMP2/RGCC/ECT2/NEDD4L/AGER/KIF14/NCAPG2/ALKAL2/KIAA1109/PSMD14/GDF10/PSMC4/CNTN4/ZBTB16/NFATC3/SHOX2/SCARF1/CDH5/TBX5/ITPKB/PSMB2/E2F1/PSMD2/MYOCD/FANCD2/MYOC/FANCA/PRPF19/HEYL/ERBB4/ASPA/SEMA5A/PSMB3/EPHA…	202	BP
GO:1903311	regulation of mRNA metabolic process	44/1542	275/17910	4.44127e-05	0.00114939	0.000944262	CCNB1/TBRG4/PSMD14/SRSF9/PSMC4/BTG2/IGF2BP3/PSMB2/E2F1/PSMD2/PRPF19/PSMB3/AXIN2/KHDRBS2/ZFP36/PSMD12/PSMD11/PSMA2/PSMA5/PSMA7/CIRBP/PSMC2/NELFE/TRIM71/CARHSP1/PSMB7/EXOSC3/PTBP1/HNRNPL/PSMD3/CPSF4/PSME2/U2AF2/PSMD7/PSMC3/TNRC6C/RC3H1/TRA2B/PSMD9/YBX1/CPEB3/PSMB1/IGF2BP2/EXOSC2	44	BP
GO:0003682	chromatin binding	66/1528	437/16967	2.00137e-05	0.00118401	0.00107611	CENPA/RAD51/CDCA5/EXO1/H2AZ1/ORC1/CDT1/CDK1/CITED2/TAL1/TICRR/PCLAF/UBE2T/FAAP24/TOP2A/ERG/POLQ/UHRF1/RAN/SUV39H1/HMGA1/EZH2/VRK1/CKS2/PCNA/CHAF1A/CHAF1B/ACTL6A/CENPF/GMNN/RBL2/BRIP1/SMAD6/PER1/FOS/MEF2C/CGAS/DNMT3B/DLX3/SSBP1/RUVBL2/NELFE/RCC1/H1-5/ZNF750/AR/SVEP1/NUP62/MTA2/MCM8/CALCOCO1/EGR1/KAT2B/SHMT2/SMARCA2/BAHCC1/SATB1/LDB1/YBX1/SSRP1/H1-4/HDAC1/DNAJC2/TFAP2A/DDX11/FLI1	66	MF
GO:0009112	nucleobase metabolic process	10/1542	27/17910	4.67603e-05	0.00120623	0.000990958	TYMS/GMPS/HPRT1/ADA/PAICS/PPAT/UMPS/ALDH6A1/RRM1/GMPR	10	BP
GO:0005911	cell-cell junction	59/1592	414/18675	6.28853e-05	0.00121369	0.000957181	CDCA3/SCN4B/SLC2A1/ESAM/ATP1A2/CGNL1/RAPGEF2/TEK/AQP3/PGM5/ECT2/PDZD2/JAM2/MAGI3/CDH5/FXYD1/MAGI1/SAPCD2/STEAP1/SORBS1/IQGAP3/ACTR3/PTPRM/ARHGEF2/PIK3R1/CAV3/KCNA5/DES/FLRT3/OCLN/TWF1/CADM1/AQP7/CLDN18/PERP/CFL1/SSX2IP/KIT/CDC42BPA/TRPC6/SYNPO/GJB2/SMAD7/CLDN23/PARD3B/SGCA/CDK4/PKP2/ATP1A1/APC/RAB10/PCDH12/FZD4/PECAM1/CDH24/MYH1/PCDH9/NFASC/FRMD4B	59	CC
GO:0035239	tube morphogenesis	112/1542	905/17910	5.12316e-05	0.00131731	0.00108221	ADGRF5/TBX4/STIL/NDNF/TAL1/RSPO2/TCF21/E2F8/RAPGEF2/TEK/PTPRB/AQP1/FAT4/ATOH8/NKX2-1/EPAS1/E2F7/NPR1/FOXF1/CD34/PGR/BRCA1/TGFBR2/EMP2/RGCC/CTSH/TIMELESS/TBX2/CLEC14A/ROBO4/SHOX2/CDH5/IRX2/TBX5/E2F2/MYOCD/HSPB6/FOLR1/SEMA5A/S1PR1/EPHA4/ANGPT1/CALCRL/MAP3K3/PTPRM/SPHK1/IRX3/CAV3/NPNT/PKM/COL4A3/TGFBR3/FGFR2/RHOJ/NR4A1/CMA1/MEF2C/AGTR2/PLCD1/SHH/CFL1/ADGRB3/SOSTDC1/PGK1/PTCH1/HHIP/SLIT2/PTN/CX3CR1/M…	112	BP
GO:1901992	positive regulation of mitotic cell cycle phase transition	19/1542	82/17910	5.29178e-05	0.00135378	0.00111217	CDCA5/CCNB1/DLGAP5/CDC6/CDT1/CDK1/ESPL1/CCNE1/UBE2C/FBXO5/RGCC/MTBP/DTL/CDC7/ADAMTS1/KCNA5/DBF4B/RCC2/CDK4	19	BP
GO:0022414	reproductive process	157/1542	1353/17910	5.29895e-05	0.00135378	0.00111217	CDC20/PLK1/RAD51/TTK/CIP2A/ASF1B/CTSV/LRRK2/SYNE1/CCNB1/RAD54L/NCAPH/SGO1/EXO1/KIFC1/CDK1/NEK2/SLC2A1/RACGAP1/EDNRB/CITED2/CDC25C/ESPL1/TRIP13/ROBO2/TCF21/SNRPA1/TESMIN/SGO2/FBXO5/FANCG/E2F8/CDKL2/CENPI/PSMC3IP/TOP2A/TDRP/H2AX/AURKA/NUDT1/POC1A/KIF18A/RAN/RAD54B/NKX2-1/PLK4/EPAS1/E2F7/ALOX15B/PGR/CLIC5/ASPM/STXBP1/TGFBR2/EMP2/PTTG1/CDK2/CKS2/SLIT3/PCNA/KNL1/TUBG1/ZBTB16/RPL39L/UNC13B/CREBRF/E2F1/…	157	BP
GO:0006977	DNA damage response, signal transduction by p53 class mediator resulting in cell cycle arrest	15/1542	56/17910	5.42448e-05	0.00138142	0.00113488	GTSE1/CCNB1/CDK1/CDC25C/E2F8/AURKA/E2F7/RGCC/CDK2/PCNA/BTG2/E2F1/RBL2/CHEK2/TFDP1	15	BP
GO:1990410	adrenomedullin receptor signaling pathway	4/1542	4/17910	5.47532e-05	0.00138993	0.00114187	CALCRL/RAMP3/ADM/RAMP2	4	BP
GO:0000003	reproduction	157/1542	1354/17910	5.50268e-05	0.00139244	0.00114393	CDC20/PLK1/RAD51/TTK/CIP2A/ASF1B/CTSV/LRRK2/SYNE1/CCNB1/RAD54L/NCAPH/SGO1/EXO1/KIFC1/CDK1/NEK2/SLC2A1/RACGAP1/EDNRB/CITED2/CDC25C/ESPL1/TRIP13/ROBO2/TCF21/SNRPA1/TESMIN/SGO2/FBXO5/FANCG/E2F8/CDKL2/CENPI/PSMC3IP/TOP2A/TDRP/H2AX/AURKA/NUDT1/POC1A/KIF18A/RAN/RAD54B/NKX2-1/PLK4/EPAS1/E2F7/ALOX15B/PGR/CLIC5/ASPM/STXBP1/TGFBR2/EMP2/PTTG1/CDK2/CKS2/SLIT3/PCNA/KNL1/TUBG1/ZBTB16/RPL39L/UNC13B/CREBRF/E2F1/…	157	BP
GO:1901796	regulation of signal transduction by p53 class mediator	32/1542	179/17910	5.60983e-05	0.00140679	0.00115572	RFC4/TPX2/EXO1/AURKB/CHEK1/AURKA/RFC5/RFC2/BRCA1/CDK2/BLM/RNF34/PPP1R13B/RRM2B/BRIP1/TOPBP1/RMI2/RPA3/CHEK2/RFC3/RPF2/BCL2L12/MTA2/MIF/TAF6/ATAD5/MAPKAPK5/PAK1IP1/RFFL/SSRP1/HDAC1/RHNO1	32	BP
GO:0007062	sister chromatid cohesion	14/1542	50/17910	5.61232e-05	0.00140679	0.00115572	CDC20/PLK1/CDCA5/BUB1/SGO1/DSCC1/FEN1/ESPL1/SGO2/HASPIN/AXIN2/NAA50/NAA10/DDX11	14	BP
GO:0036297	interstrand cross-link repair	14/1542	50/17910	5.61232e-05	0.00140679	0.00115572	RAD51/RAD51AP1/UBE2T/FANCI/FAAP24/EME1/FANCG/FANCB/FANCD2/FANCA/XRCC3/RPA3/FANCL/MCM8	14	BP
GO:1901362	organic cyclic compound biosynthetic process	428/1542	4239/17910	5.68738e-05	0.00142113	0.0011675	RFC4/ZBTB4/CDC45/CCNA2/PLK1/CRY2/BIRC5/CCNB1/DLGAP5/CDC6/TBX4/DEPDC1/MYBL2/H2AZ1/AURKB/ORC1/CDT1/FOXM1/CDK1/NEK2/EDNRB/CITED2/DSCC1/PSRC1/GAPDH/HLF/DTYMK/CCNE1/TAL1/TRAIP/AFF3/TK1/TRIP13/PCLAF/PLA2G1B/NFIX/CHEK1/HOPX/TCF21/FHL5/PIF1/FBXO5/UCK2/E2F8/POLA2/PSMC3IP/HSD17B6/RBPMS/LIMD1/TOP2A/NUP37/ERG/POLQ/RAPGEF2/NUDT1/DMRTC1B/PKNOX2/ATOH8/TYMS/PRDM16/CHRDL1/UHRF1/RFC5/RAN/SUV39H1/NKX2-1/CKS1B/EPAS1…	428	BP
GO:0042276	error-prone translesion synthesis	8/1542	18/17910	5.90635e-05	0.00146665	0.0012049	RFC4/RFC5/RFC2/PCNA/RPA3/RFC3/MAD2L2/REV3L	8	BP
GO:0051782	negative regulation of cell division	8/1542	18/17910	5.90635e-05	0.00146665	0.0012049	SUSD2/AURKB/ORC6/E2F8/E2F7/ASPM/BLM/PTCH1	8	BP
GO:0000778	condensed nuclear chromosome kinetochore	5/1592	7/18675	8.11688e-05	0.00149329	0.00117769	CENPA/PLK1/NDC80/CCNB1/BUB1	5	CC
GO:0000796	condensin complex	5/1592	7/18675	8.11688e-05	0.00149329	0.00117769	NCAPG/NCAPH/NCAPG2/NCAPD2/SMC2	5	CC
GO:0030141	secretory granule	100/1592	806/18675	8.20148e-05	0.00149329	0.00117769	SFTPB/ABCA3/SFTA3/NAPSA/CTSV/ATP8A1/RACGAP1/A2M/PLA2G1B/ATP11A/VEGFD/SFTPA1/NUDT1/PTPRB/SFTPA2/CLEC3B/VAMP2/STXBP1/LEFTY2/SELP/LAMP3/CTSH/PSMD14/KNL1/VWF/SFTPC/NPC2/HILPDA/GPI/GGH/DSN1/PCSK2/PSMD2/TUBB/ALDOA/FUCA2/CAT/RAB3B/DYNLL1/PENK/KCMF1/LTA4H/CTSG/PSMD12/STING1/PSMD11/PKM/ASAH1/ARC/CD93/PA2G4/CMA1/PGAM1/PSMA2/PSMA5/TCP1/PSMC2/MMRN1/CD55/ACRV1/OLA1/ITPR1/METTL7A/SELENOP/CA4/KIT/SPAG9/PDAP1/CP…	100	CC
GO:0051231	spindle elongation	6/1542	10/17910	6.25083e-05	0.00154258	0.00126728	KIF4A/AURKB/PRC1/KIF23/RACGAP1/KIF4B	6	BP
GO:0051255	spindle midzone assembly	6/1542	10/17910	6.25083e-05	0.00154258	0.00126728	KIF4A/AURKB/KIF23/RACGAP1/KIF4B/CCDC69	6	BP
GO:0032465	regulation of cytokinesis	19/1542	83/17910	6.31599e-05	0.00155385	0.00127654	PLK1/CDC6/AURKB/PRC1/KIF23/RACGAP1/PRKCE/E2F8/KIF20A/E2F7/ECT2/KIF14/INCENP/MYO19/NUP62/KIF20B/KIF13A/CIT/FSD1	19	BP
GO:0051225	spindle assembly	20/1542	90/17910	6.40821e-05	0.00157169	0.00129119	CDC20/PLK1/TPX2/KIF4A/MYBL2/KIFC1/AURKB/KIF23/NEK2/RACGAP1/FBXO5/AURKA/KIF11/SPAG5/ASPM/TUBB/KIF4B/CHEK2/RCC1/CCDC69	20	BP
GO:0022411	cellular component disassembly	68/1542	492/17910	6.43082e-05	0.00157239	0.00129177	KIF2C/CCNB2/PLK1/CTSV/CCNB1/KIF18B/CDK1/A2M/TOP2A/KIF18A/HMGA1/FYCO1/MRPL47/VRK1/MRPL11/CKAP2/DENR/MRPL37/STMN1/SEMA5A/EPHA4/ADRB2/ARHGEF2/CTSG/STING1/VPS33A/MRPS17/MRPL13/LMOD3/MRPL21/CMA1/MRPS22/MELTF/VPS13D/SPATA18/FRAT1/CFL1/MRPS30/MRPL12/MRPS12/MRPL35/EXOC8/HMGB2/KIF24/CX3CR1/MRPL3/CISD2/SWAP70/LMOD1/MRPS11/LRP6/MRPL52/MRPL15/MRPS35/VTA1/ACTN2/CASP3/PLEKHH2/APC/MRPL51/CLEC16A/MTIF2/ELANE/MRP…	68	BP
GO:0032989	cellular component morphogenesis	117/1542	959/17910	6.45577e-05	0.00157367	0.00129282	DPYSL2/NEDD9/LRRK2/TAL1/FBXO45/GFRA1/ROBO2/LIMD1/AURKA/RAPGEF2/TEK/AKAP13/NKX2-1/ITGA8/STXBP1/ECT2/NEDD4L/KIF14/SLIT3/KNL1/CNTN4/LAMA2/TMEM108/SHOX2/PREX2/DOK6/ALDOA/MYOC/HPRT1/DOK4/PEAK1/TSKU/STMN1/PRKAR1A/SEMA5A/EPHA4/PTPRM/ARHGEF2/PIK3R1/CAV3/MYH11/FLRT3/VPS33A/ANOS1/CAPN3/CASS4/LMOD3/FGFR2/CYFIP2/ARC/IFRD1/MYOZ1/MELTF/CASQ2/AMIGO1/NTRK3/MEF2C/LLPH/SHH/CFL1/ADGRB3/SNX1/SLC26A5/PTCH1/LAMB2/SEMA…	117	BP
GO:1901701	cellular response to oxygen-containing compound	128/1542	1068/17910	6.57951e-05	0.00159894	0.00131358	CCNA2/RAD51/LRRK2/CCNB1/CDC6/PTPRE/H2AZ1/CDK1/EDNRB/PLA2G1B/LPL/PRKCE/EIF4EBP1/RAPGEF2/AQP1/KIF18A/VAMP2/EZH2/BRCA1/ECT2/FBLN5/NOD1/AGER/TIMELESS/CDK2/KL/BLM/PCNA/UNC13B/MARS1/SORBS1/E2F1/ADCY9/KLF15/FOLR1/GHR/PRKAR1A/CPB2/EPHA4/CALCRL/KANK2/PENK/SPHK1/ADRB2/BRIP1/ARHGEF2/PIK3R1/SLC8A3/ZFP36/CTSG/ARRB1/DAPK1/FGFR2/FOS/CHEK2/NR4A1/CMA1/GNAQ/RAB11FIP2/AMIGO1/COLEC12/NTRK3/MEF2C/AGTR2/DNMT3B/ITPR2/P…	128	BP
GO:0072431	signal transduction involved in mitotic G1 DNA damage checkpoint	15/1542	57/17910	6.78163e-05	0.00163807	0.00134573	GTSE1/CCNB1/CDK1/CDC25C/E2F8/AURKA/E2F7/RGCC/CDK2/PCNA/BTG2/E2F1/RBL2/CHEK2/TFDP1	15	BP
GO:1902400	intracellular signal transduction involved in G1 DNA damage checkpoint	15/1542	57/17910	6.78163e-05	0.00163807	0.00134573	GTSE1/CCNB1/CDK1/CDC25C/E2F8/AURKA/E2F7/RGCC/CDK2/PCNA/BTG2/E2F1/RBL2/CHEK2/TFDP1	15	BP
GO:0034728	nucleosome organization	30/1542	165/17910	6.85536e-05	0.00164203	0.00134898	CENPA/OIP5/HJURP/CENPW/ASF1B/CENPU/MCM2/CENPK/CENPM/CENPN/CENPI/H2AX/CENPH/HMGA1/CENPO/CENPL/KNL1/CHAF1A/CHAF1B/MIS18A/HAT1/H3C2/H2BC17/HMGB2/KAT6B/RUVBL1/CENPP/H1-5/H1-4/ITGB3BP	30	BP
GO:0090231	regulation of spindle checkpoint	7/1542	14/17910	6.901e-05	0.00164203	0.00134898	NDC80/MAD2L1/CCNB1/CDT1/XRCC3/GEN1/DUSP1	7	BP
GO:0090266	regulation of mitotic cell cycle spindle assembly checkpoint	7/1542	14/17910	6.901e-05	0.00164203	0.00134898	NDC80/MAD2L1/CCNB1/CDT1/XRCC3/GEN1/DUSP1	7	BP
GO:1903504	regulation of mitotic spindle checkpoint	7/1542	14/17910	6.901e-05	0.00164203	0.00134898	NDC80/MAD2L1/CCNB1/CDT1/XRCC3/GEN1/DUSP1	7	BP
GO:1904814	regulation of protein localization to chromosome, telomeric region	7/1542	14/17910	6.901e-05	0.00164203	0.00134898	CCT6A/CCT5/DKC1/CCT4/TCP1/CCT7/CCT2	7	BP
GO:0072006	nephron development	27/1542	142/17910	7.05411e-05	0.0016685	0.00137072	TCF21/TEK/FAT4/IL6R/CD34/IRX2/HEYL/NUP107/KLF15/ANGPT1/IRX3/NUP85/NPNT/COL4A3/COL4A4/MEF2C/AGTR2/SHH/PTCH1/LAMB2/OSR1/HNF1B/IRX1/EGR1/WNT2B/PECAM1/BMP2	27	BP
GO:0140013	meiotic nuclear division	27/1542	142/17910	7.05411e-05	0.0016685	0.00137072	CDC20/PLK1/TTK/NCAPH/SGO1/ESPL1/TRIP13/SGO2/FBXO5/PSMC3IP/TOP2A/AURKA/KIF18A/RAD54B/ASPM/CKS2/FANCD2/FANCA/PRKAR1A/ACTR3/BRIP1/NDC1/MARF1/MASTL/SYCE2/SMC2/AGO4	27	BP
GO:0032984	protein-containing complex disassembly	46/1542	298/17910	7.39188e-05	0.00174321	0.0014321	KIF2C/KIF18B/KIF18A/HMGA1/FYCO1/MRPL47/MRPL11/CKAP2/DENR/MRPL37/STMN1/SEMA5A/ADRB2/ARHGEF2/VPS33A/MRPS17/MRPL13/LMOD3/MRPL21/MRPS22/FRAT1/CFL1/MRPS30/MRPL12/MRPS12/MRPL35/KIF24/MRPL3/SWAP70/LMOD1/MRPS11/LRP6/MRPL52/MRPL15/MRPS35/VTA1/ACTN2/PLEKHH2/APC/MRPL51/CLEC16A/MTIF2/MRPS10/EIF5AL1/EIF5A/MAP6D1	46	BP
GO:0002244	hematopoietic progenitor cell differentiation	29/1542	158/17910	7.54586e-05	0.00177428	0.00145762	TAL1/ANLN/TOP2A/ESCO2/PSMD14/PSMC4/PSMB2/PSMD2/PSMB3/SLC8A3/PSMD12/PSMD11/PSMA2/PSMA5/PSMA7/PSMC2/SHH/KIT/PSMB7/PSMD3/PSME2/PSMD7/PSMC3/LDB1/CHD2/TMEM91/PSMD9/NOTCH1/PSMB1	29	BP
GO:0005876	spindle microtubule	14/1592	53/18675	0.000101343	0.00181103	0.00142828	SKA3/PLK1/KIF4A/SKA1/KIF18B/PRC1/CDK1/PSRC1/AURKA/KIF11/KIF18A/CENPE/TUBG1/KNTC1	14	CC
GO:0051246	regulation of protein metabolic process	285/1542	2700/17910	7.74248e-05	0.00181516	0.00149121	CDC20/CDKN3/SNX25/PLK1/CRY2/TTK/BIRC5/GPD1L/NEDD9/MAD2L1/TPX2/LRRK2/CCNB1/CDC6/PKMYT1/FOXM1/CDK1/EDNRB/PSRC1/GAPDH/CDC25C/TAL1/UBE2S/CDC25A/PHACTR1/A2M/C7/DBF4/PLA2G1B/UBE2C/CHEK1/FANCI/MBIP/PRKCE/FBXO5/EIF4EBP1/RBPMS/LMO3/AURKA/RAPGEF2/TEK/AKAP13/AQP1/FAM107A/TYMS/CENPE/EDEM1/UHRF1/CKS1B/SFTPD/SPRY4/CDCA2/PTPN13/CLEC3B/IL6R/ITIH5/EZH2/BRCA1/FAM83D/VRK2/TGFBR2/EMP2/RGCC/ECT2/NEDD4L/PTTG1/NOD1/AGE…	285	BP
GO:0034655	nucleobase-containing compound catabolic process	79/1542	598/17910	8.13285e-05	0.00189694	0.0015584	RNASEH2A/GAPDH/FEN1/NUP37/NUDT1/TPI1/TBRG4/PSMD14/PSMC4/BTG2/IGF2BP3/GPI/RNASEH1/PSMB2/E2F1/PSMD2/UNG/ALDOA/HPRT1/DKC1/NUP107/EIF4A3/PSMB3/AXIN2/ADA/NUP85/ZFP36/NDC1/PSMD12/PSMD11/PKM/PFKP/NT5C3A/POP1/PGAM1/PSMA2/PSMA5/PSMA7/CIRBP/PSMC2/PDE8B/LSM5/RAE1/PGK1/HMGB2/LDHA/ACOT7/SIDT2/TRIM71/NUP62/CARHSP1/PSMB7/EXOSC3/PDE7B/SMUG1/FBP1/NT5C1A/CASP3/PSMD3/PSME2/PFKFB4/ENPP4/PSMD7/PSMC3/TDG/TNRC6C/RC3H1/…	79	BP
GO:0042221	response to chemical	452/1542	4520/17910	8.13893e-05	0.00189694	0.0015584	RFTN1/DPYSL2/ABCA3/INMT/CCNA2/SNX25/CRY2/RAD51/BIRC5/ITGA9/CTSV/LRRK2/CCNB1/RAD54L/CDC6/PTPRE/MYBL2/H2AZ1/MELK/CDT1/CDK1/TUBA1B/SLC2A1/EDNRB/CITED2/MCM2/GAPDH/NDNF/DTYMK/CCNE1/TRAIP/AFF3/AQP4/SLC22A3/ATP1A2/PLA2G1B/CISH/GFRA1/ROBO2/TCF21/SNRPA1/LPL/PRKCE/TESMIN/CYP4B1/VEGFD/EIF4EBP1/LIMD1/SLC41A1/LMO3/CYBRD1/PLA2G4F/RAPGEF2/NUDT1/TEK/AKAP13/AQP1/FAT4/FAM107A/KIF18A/TYMS/PRDM16/EDEM1/CHRDL1/RAN/SU…	452	BP
GO:0032212	positive regulation of telomere maintenance via telomerase	11/1542	34/17910	8.26312e-05	0.00191816	0.00157583	AURKB/NEK2/CCT6A/CCT5/DKC1/CCT4/TCP1/CCT7/CCT2/MAPKAPK5/PKIB	11	BP
GO:1903046	meiotic cell cycle process	28/1542	151/17910	8.27811e-05	0.00191816	0.00157583	CDC20/PLK1/TTK/NCAPH/SGO1/ESPL1/TRIP13/SGO2/FBXO5/PSMC3IP/TOP2A/AURKA/KIF18A/RAD54B/ASPM/CKS2/TUBG1/FANCD2/FANCA/PRKAR1A/ACTR3/BRIP1/NDC1/MARF1/MASTL/SYCE2/SMC2/AGO4	28	BP
GO:0071824	protein-DNA complex subunit organization	39/1542	240/17910	8.36302e-05	0.00193222	0.00158738	CENPA/OIP5/HJURP/CENPW/RAD51/ASF1B/CENPU/CDT1/MCM2/CENPK/CENPM/CENPN/CENPI/H2AX/CENPE/CENPH/HMGA1/CENPO/CENPL/KNL1/CHAF1A/HELLS/CHAF1B/MIS18A/XPC/CENPF/GMNN/HAT1/H3C2/H2BC17/RPA3/HMGB2/KAT6B/RUVBL1/CENPP/H1-5/HNF1B/H1-4/ITGB3BP	39	BP
GO:0009113	purine nucleobase biosynthetic process	5/1542	7/17910	8.5151e-05	0.00195125	0.00160301	GMPS/HPRT1/ADA/PAICS/PPAT	5	BP
GO:0051256	mitotic spindle midzone assembly	5/1542	7/17910	8.5151e-05	0.00195125	0.00160301	KIF4A/AURKB/KIF23/RACGAP1/KIF4B	5	BP
GO:0051345	positive regulation of hydrolase activity	88/1542	684/17910	8.51882e-05	0.00195125	0.00160301	NEDD9/LRRK2/NCAPH/DEPDC1/ATP1B2/DEPDC1B/RACGAP1/RANBP1/PLA2G1B/ARHGAP11A/RAPGEF2/UHRF1/EZH2/ECT2/ARHGAP44/DNAJC9/NOD1/AGER/CTSH/ARHGEF15/PSMD14/ARHGAP6/PGAM5/PCNA/ARHGAP31/DOCK9/FAM162A/EGLN3/PREX2/ADRA1A/GPIHBP1/DIABLO/RGS5/S1PR1/CYCS/PFN2/EPHA4/RASGRF1/DNAJB11/ARHGAP11B/ARRB1/NPNT/COL4A3/PREB/DAPK1/FGFR2/CYFIP2/HIP1/GNAQ/RAB11FIP2/ZC3H15/NTRK3/MEF2C/AGTR2/ADRM1/PERP/ADGRB3/PDCD5/HMGB2/ADRB1/SSB…	88	BP
GO:0044106	cellular amine metabolic process	24/1542	121/17910	8.7689e-05	0.00200278	0.00164534	PSMD14/PSMC4/MAOA/PSMB2/PSMD2/HPRT1/PSMB3/PSMD12/PSMD11/SMOX/SMS/PSMA2/PSMA5/PSMA7/PSMC2/PSMB7/ABAT/PSMD3/PSME2/PSMD7/PSMC3/PSMD9/PSMB1/SLC44A1	24	BP
GO:0097435	supramolecular fiber organization	74/1542	553/17910	8.99867e-05	0.00204938	0.00168363	KIF2C/SHROOM4/NEDD9/KIF18B/PSRC1/PHACTR1/PLA2G1B/CGNL1/PRKCE/FBXO5/TPPP/AKAP13/FAM107A/KIF18A/TNXB/EMP2/RGCC/FBLN5/ARHGEF15/MFAP4/ARHGAP6/TUBG1/CKAP2/DIAPH3/ELN/SORBS1/ALDOA/MYOC/STMN1/PRKAR1A/SEMA5A/ACTR3/S1PR1/PFN2/CORO2B/LIMCH1/ARHGEF2/PIK3R1/CAV3/DES/ARRB1/MYH11/CAPN3/LMOD3/TWF1/MYOZ1/CASQ2/MEF2C/SHH/FKBP4/COL14A1/CFL1/SLIT2/KIF24/SWAP70/LTBP2/MAD2L2/KANK1/LMOD1/CCL26/PAWR/ACTN2/MYH10/PKP2/PL…	74	BP
GO:0019985	translesion synthesis	12/1542	40/17910	9.07067e-05	0.0020599	0.00169227	RFC4/PCLAF/RFC5/RFC2/PCNA/DTL/RPA3/UFD1/RFC3/MAD2L2/REV3L/POLD2	12	BP
GO:0003206	cardiac chamber morphogenesis	25/1542	129/17910	9.36093e-05	0.00211977	0.00174146	CITED2/ROBO2/TEK/FOXF1/TGFBR2/TBX2/SLIT3/SHOX2/TBX5/HEYL/ADAMTS1/SMAD6/CAV3/TGFBR3/FGFR2/MEF2C/SLIT2/CCM2L/TNNC1/RYR2/SMAD7/PKP2/ENG/NOTCH1/LRP2	25	BP
GO:0019692	deoxyribose phosphate metabolic process	10/1542	29/17910	9.46199e-05	0.00213055	0.00175031	DTYMK/NUDT1/TYMS/UNG/ADA/DGUOK/SMUG1/TDG/DERA/PGM2	10	BP
GO:0060441	epithelial tube branching involved in lung morphogenesis	10/1542	29/17910	9.46199e-05	0.00213055	0.00175031	RSPO2/NKX2-1/FOXF1/CTSH/FGFR2/SHH/HHIP/WNT2B/SPRY1/SPRY2	10	BP
GO:0031399	regulation of protein modification process	191/1542	1718/17910	9.63292e-05	0.00216293	0.00177691	CDC20/CDKN3/SNX25/PLK1/CRY2/TTK/GPD1L/NEDD9/MAD2L1/TPX2/LRRK2/CCNB1/CDC6/PKMYT1/FOXM1/CDK1/EDNRB/PSRC1/CDC25C/TAL1/UBE2S/CDC25A/PHACTR1/DBF4/PLA2G1B/UBE2C/CHEK1/FANCI/MBIP/PRKCE/FBXO5/RBPMS/LMO3/RAPGEF2/TEK/AKAP13/FAM107A/CENPE/CKS1B/SPRY4/CDCA2/PTPN13/IL6R/EZH2/BRCA1/FAM83D/VRK2/TGFBR2/EMP2/RGCC/ECT2/NOD1/AGER/KIF14/PBK/NCAPG2/ALKAL2/KL/CKS2/BLM/GDF10/EED/MAGI3/FXYD1/MTBP/ITPKB/CLSPN/ADRA1A/MYOC…	191	BP
GO:0051493	regulation of cytoskeleton organization	65/1542	471/17910	9.6706e-05	0.00216529	0.00177885	SKA3/PLK1/TPX2/TACC3/SKA1/STIL/NEK2/PSRC1/CHEK1/PRKCE/AURKA/TEK/AKAP13/POC1A/KIF11/SPAG5/BORA/FAM107A/KIF18A/PLK4/BRCA1/RGCC/ECT2/ARHGEF15/ARHGAP6/CKAP2/ELN/MYOC/STMN1/SEMA5A/ACTR3/S1PR1/PFN2/CORO2B/LIMCH1/ARHGEF2/PIK3R1/CAV3/XRCC3/LMOD3/TWF1/NTRK3/MEF2C/RAE1/FKBP4/CFL1/CCNF/GEN1/SLIT2/SWAP70/NUP62/KANK1/KAT2B/LMOD1/CCL26/ACTN2/PLEKHH2/APC/ITGB1BP1/GPM6B/ARPC3/DIXDC1/CIT/MAP6D1/FSD1	65	BP
GO:0010557	positive regulation of macromolecule biosynthetic process	189/1542	1698/17910	9.8505e-05	0.00219939	0.00180687	RFC4/CCNA2/LRRK2/DLGAP5/MYBL2/H2AZ1/AURKB/CDT1/FOXM1/CDK1/NEK2/CITED2/DSCC1/PSRC1/HLF/CCNE1/TAL1/PLA2G1B/NFIX/CHEK1/TCF21/FHL5/E2F8/PSMC3IP/RBPMS/TOP2A/ERG/ATOH8/PRDM16/UHRF1/RFC5/RAN/NKX2-1/EPAS1/ITGA8/E2F7/PARM1/FOXF1/HMGA1/ALYREF/RFC2/PGR/BRCA1/CSRNP1/RGCC/AGER/CDK2/BLM/PCNA/CCT6A/ZBTB16/NFATC3/CKAP2/TBX5/E2F2/MARS1/CREBRF/ARNTL2/PPP1R3G/CDC7/SORBS1/E2F1/IL33/ACTL6A/MYOCD/CCT5/DKC1/HEYL/ERBB4/…	189	BP
GO:0031023	microtubule organizing center organization	24/1542	122/17910	0.000100399	0.0022345	0.00183571	PLK1/SGO1/STIL/CDK1/NEK2/PCLAF/CHEK1/AURKA/POC1A/KIF11/PLK4/BRCA1/CDK2/WDR62/SASS6/XRCC2/XRCC3/CCNF/GEN1/SLC16A1/SSX2IP/NUP62/KAT2B/CNTROB	24	BP
GO:0000132	establishment of mitotic spindle orientation	9/1542	24/17910	0.000100638	0.0022345	0.00183571	CENPA/PLK1/NDC80/MAD2L1/SPDL1/SAPCD2/ARHGEF2/SPRY1/SPRY2	9	BP
GO:0035567	non-canonical Wnt signaling pathway	27/1542	145/17910	0.000102211	0.00226312	0.00185922	DAAM2/PRICKLE2/PSMD14/PSMC4/PSMB2/PSMD2/MYOC/PSMB3/GPC4/PSMD12/PSMD11/PSMA2/PSMA5/PSMA7/PSMC2/AP2S1/PSMB7/AP2M1/PSMD3/PSME2/PSMD7/PSMC3/TNRC6C/PSMD9/FZD4/PSMB1/AGO4	27	BP
GO:0072413	signal transduction involved in mitotic cell cycle checkpoint	15/1542	59/17910	0.000104099	0.00228587	0.00187791	GTSE1/CCNB1/CDK1/CDC25C/E2F8/AURKA/E2F7/RGCC/CDK2/PCNA/BTG2/E2F1/RBL2/CHEK2/TFDP1	15	BP
GO:1902402	signal transduction involved in mitotic DNA damage checkpoint	15/1542	59/17910	0.000104099	0.00228587	0.00187791	GTSE1/CCNB1/CDK1/CDC25C/E2F8/AURKA/E2F7/RGCC/CDK2/PCNA/BTG2/E2F1/RBL2/CHEK2/TFDP1	15	BP
GO:1902403	signal transduction involved in mitotic DNA integrity checkpoint	15/1542	59/17910	0.000104099	0.00228587	0.00187791	GTSE1/CCNB1/CDK1/CDC25C/E2F8/AURKA/E2F7/RGCC/CDK2/PCNA/BTG2/E2F1/RBL2/CHEK2/TFDP1	15	BP
GO:0010035	response to inorganic substance	71/1542	528/17910	0.000106728	0.00233716	0.00192005	CCNA2/LRRK2/CCNB1/CDK1/DTYMK/TESMIN/SLC41A1/CYBRD1/NUDT1/AQP1/AQP3/EZH2/ECT2/NEDD4L/FBLN5/TIMELESS/CDK2/BLM/PCNA/GGH/ITPKB/MAPK10/CYB5A/CAT/EIF4A3/PENK/SPHK1/ADA/KCNA5/MT1H/CAPN3/FOS/FOSB/KCNK3/CASQ2/MEF2C/GSS/SHH/SLC26A5/PTCH1/KPNA4/OTC/DUSP1/GUCA1A/SOD3/CARF/KIT/NR4A3/KLF2/TRPC6/PDCD10/TRPA1/ABAT/GPR37L1/FBP1/TNNC1/RYR2/MTR/GCLC/PAWR/CASP3/CDK4/SLC25A23/CD36/MT1G/TFAP2A/GLRX2/PPIF/GPLD1/DDX11/S…	71	BP
GO:0006301	postreplication repair	13/1542	47/17910	0.000117967	0.00256916	0.00211064	RFC4/PCLAF/RFC5/RFC2/BRCA1/PCNA/DTL/RPA3/UFD1/RFC3/MAD2L2/REV3L/POLD2	13	BP
GO:0051438	regulation of ubiquitin-protein transferase activity	13/1542	47/17910	0.000117967	0.00256916	0.00211064	CDC20/PLK1/MAD2L1/UBE2S/UBE2C/FBXO5/TRIB3/MASTL/ARRDC3/MAGEC2/MAD2L2/SMAD7/MAGEA2	13	BP
GO:0042770	signal transduction in response to DNA damage	25/1542	131/17910	0.000121131	0.00263089	0.00216135	PLK1/GTSE1/CCNB1/FOXM1/CDK1/CDC25C/CHEK1/E2F8/AURKA/E2F7/BRCA1/RGCC/CDK2/PCNA/BTG2/DTL/E2F1/PRPF19/RBL2/CHEK2/MIF/MAD2L2/ATAD5/BID/TFDP1	25	BP
GO:0004003	ATP-dependent DNA helicase activity	11/1528	31/16967	4.72587e-05	0.00268829	0.00244329	PIF1/MCM6/MCM4/MCM7/RECQL4/BLM/BRIP1/RUVBL2/RUVBL1/CHD2/DDX11	11	MF
GO:0006302	double-strand break repair	35/1542	211/17910	0.00012485	0.0027043	0.00222167	RAD51/CDCA5/RAD51AP1/AUNIP/RAD54L/PARPBP/FOXM1/FEN1/TRIP13/CHEK1/H2AX/POLQ/ESCO2/RAD54B/NABP2/BRCA1/TIMELESS/PSMD14/BLM/PRPF19/BRIP1/XRCC2/CYREN/MARF1/XRCC3/RPA3/CHEK2/PPP4C/CGAS/GEN1/TONSL/TDP1/MCM8/MAD2L2/DDX11	35	BP
GO:0000287	magnesium ion binding	37/1528	209/16967	5.014e-05	0.00274656	0.00249625	PLK1/LRRK2/RPS6KA2/ATP8A1/MTHFD2/ATP11A/PIF1/TOP2A/RAN/PGM5/CDK2/RNASEH1/HPRT1/ENOPH1/SNRK/SPHK1/PKM/NT5C3A/GSS/GEM/PSPH/GEN1/MAST4/PRTFDC1/FARSB/NME1/CDC42BPA/OPA1/PGP/EPHX2/NT5C1A/HPGDS/GCLC/ATP9B/YDJC/TDG/PGM2	37	MF
GO:0000076	DNA replication checkpoint	6/1542	11/17910	0.000127472	0.00275361	0.00226217	CDC45/CDC6/CDT1/TICRR/CLSPN/TIPIN	6	BP
GO:0007143	female meiotic nuclear division	10/1542	30/17910	0.000131041	0.00281712	0.00231435	PLK1/TTK/NCAPH/TRIP13/FBXO5/TOP2A/AURKA/PRKAR1A/MARF1/MASTL	10	BP
GO:0009968	negative regulation of signal transduction	146/1542	1266/17910	0.000131119	0.00281712	0.00231435	SNX25/CRY2/GPD1L/LRRK2/PTPRE/FOXM1/TRAIP/WIF1/DDIAS/CGNL1/TCF21/MBIP/LIMD1/LMO3/PRDM16/CHRDL1/NKX2-1/WWC3/SPRY4/EZH2/BRCA1/TGFBR2/PBK/PSMD14/SLIT3/PSMC4/RNF34/SCAI/PSMB2/CREBRF/ADRA1A/PSMD2/MYOCD/MYOC/HEYL/RGS5/TSKU/EIF4A3/STMN1/PSMB3/RRM2B/WWP2/KANK2/AXIN2/ADRB2/SMAD6/ARHGEF2/ADA/CAV3/RBMS3/PSMD12/ARRB1/PSMD11/ZNF366/TGFBR3/PER1/MYOZ1/PSMA2/MECOM/PSMA5/PSMA7/FRZB/PSMC2/CASQ2/UFD1/AGTR2/MGRN1/C1Q…	146	BP
GO:0003013	circulatory system process	71/1542	532/17910	0.000134694	0.00288613	0.00237105	CACNA2D2/SCN4B/GPD1L/ATP1B2/CELF2/EDNRB/ATP1A2/TEK/AKAP13/EPAS1/NPR1/CD34/EMP2/NEDD4L/AGER/TBX2/FXYD1/SCN2B/ADRA1A/KCND3/ELN/CORO2B/ANGPT1/PTPRM/IRX5/ADA/CAV3/SLC8A3/KCNA5/CTSG/DES/COL4A3/ABCC9/CMA1/KCNK3/CASQ2/AGTR2/ITPR2/ITPR1/ADRB1/SLIT2/HSPB7/MEOX2/AR/TMEM38B/CPA3/SLC6A4/RAMP3/ACSM3/EPHX2/PCSK5/NCALD/ABAT/GPR37L1/CACNA1D/TNNC1/RYR2/SMAD7/GCLC/NISCH/ADM/RAMP2/PKP2/ATP1A1/AGTR1/RCAN1/ACVRL1/CAC…	71	BP
GO:1901657	glycosyl compound metabolic process	25/1542	132/17910	0.000137425	0.00293677	0.00241265	LRRK2/DTYMK/TK1/UCK2/RAN/AK4/MOCS1/MAGI3/GMPS/HPRT1/FUCA2/ENOPH1/MACROD2/ADA/DGUOK/NT5C3A/PPAT/UMPS/PRTFDC1/NME1/OPA1/CTPS1/NT5C1A/ENPP4/DERA	25	BP
GO:0042278	purine nucleoside metabolic process	16/1542	67/17910	0.00013832	0.00294798	0.00242186	LRRK2/RAN/AK4/MOCS1/MAGI3/GMPS/HPRT1/ENOPH1/MACROD2/ADA/DGUOK/PRTFDC1/NME1/OPA1/NT5C1A/ENPP4	16	BP
GO:0003684	damaged DNA binding	16/1528	60/16967	5.65169e-05	0.00298531	0.00271324	CRY2/AUNIP/FEN1/FANCG/H2AX/POLQ/NEIL3/RECQL4/BRCA1/BLM/PCNA/UNG/XPC/RPA3/HMGB2/TDG	16	MF
GO:0002474	antigen processing and presentation of peptide antigen via MHC class I	20/1542	95/17910	0.00014197	0.00301771	0.00247914	PSMD14/PSMC4/PSMB2/PSMD2/PSMB3/PSMD12/PSMD11/PSMA2/PSMA5/PSMA7/PSMC2/CD207/PSMB7/PSMD3/PSME2/PSMD7/PSMC3/PSMD9/CD36/PSMB1	20	BP
GO:1900182	positive regulation of protein localization to nucleus	17/1542	74/17910	0.000144296	0.00305608	0.00251066	PLK1/GTSE1/CDK1/RAN/ECT2/CCT6A/CCT5/DKC1/PIK3R1/CCT4/TCP1/CCT7/NMD3/SHH/CCT2/ZPR1/MCRS1	17	BP
GO:0070848	response to growth factor	89/1542	704/17910	0.000144542	0.00305608	0.00251066	CCNA2/SNX25/CITED2/DTYMK/RAPGEF2/FAT4/PRDM16/CHRDL1/NKX2-1/ITGA8/MCM7/CLEC3B/TGFBR2/LEFTY2/SHCBP1/KL/GDF10/TMEM108/CDH5/MARS1/E2F1/MYOCD/HEYL/ERBB4/FOLR1/CAT/EIF4A3/PENK/SPHK1/SMAD6/CAV3/ZFP36/FLRT3/NPNT/TGFBR3/ANOS1/FGFR2/CYFIP2/FOS/NR4A1/NTRK3/MEF2C/AGTR2/DSTYK/SOSTDC1/PDCD5/VEPH1/ADAMTSL2/HHIP/SLIT2/PTN/CX3CR1/MMRN2/PDPK1/TRIM71/TMEM100/LTBP2/BMPER/EGR1/RYR2/SMAD7/GATA5/PTBP1/POLR2H/STRAP/GCLC…	89	BP
GO:0009790	embryo development	116/1542	968/17910	0.000145696	0.00307233	0.00252401	ADGRF5/CCNB2/ASF1B/CCNB1/TBX4/STIL/CENPU/CDK1/NEK2/RACGAP1/CITED2/TAL1/AFF3/RSPO2/HOPX/TCF21/E2F8/TOP2A/ATOH8/SLC34A2/PLK4/EPAS1/ITGA8/E2F7/GINS1/FOXF1/TGFBR2/TAPT1/GINS4/NCAPG2/TBX2/PSMC4/LAMA2/PLXNA2/ZBTB16/SHOX2/IRX2/TBX5/ACTL6A/PRPF19/ERBB4/FOLR1/EIF4A3/RAI2/PRKAR1A/ANGPT1/FBXW4/AXIN2/SMAD6/IRX5/IRX3/ADA/EIF2S2/XRCC2/TRIM15/FLRT3/FOXF2/FGFR2/EFEMP1/FRZB/MEF2C/PLCD1/SHH/CFL1/PTCH1/IFT140/INPP5…	116	BP
GO:0051293	establishment of spindle localization	11/1542	36/17910	0.000147751	0.00310744	0.00255286	CENPA/PLK1/NDC80/MAD2L1/NUSAP1/ESPL1/SPDL1/SAPCD2/ARHGEF2/SPRY1/SPRY2	11	BP
GO:0006338	chromatin remodeling	28/1542	156/17910	0.000148298	0.00311074	0.00255557	CENPA/OIP5/HJURP/CENPW/CENPU/CENPK/CENPM/CENPN/CHEK1/CENPI/CENPH/HMGA1/CENPO/CENPL/KNL1/HELLS/ACTL6A/MIS18A/RUVBL2/RUVBL1/CENPP/MTA2/SUV39H2/KAT2B/SMARCA2/SATB1/HDAC1/ITGB3BP	28	BP
GO:0060389	pathway-restricted SMAD protein phosphorylation	13/1542	48/17910	0.000149156	0.00311373	0.00255802	SNX25/TTK/RBPMS/TGFBR2/GDF10/SMAD6/TGFBR3/BMPER/SMAD7/STRAP/ENG/ACVRL1/BMP2	13	BP
GO:0031503	protein-containing complex localization	38/1542	238/17910	0.000149261	0.00311373	0.00255802	BIRC5/HASPIN/NUP37/RAN/ALYREF/ARHGAP44/CEP112/SRSF9/DDX39A/CPSF3/MAPK10/NUP107/EIF4A3/GPC4/DYNLL1/NUP85/NDC1/XPOT/ARC/HIP1/RAE1/NMD3/FKBP4/IFT140/SSX2IP/OPHN1/IFT57/NUP62/MZT1/SMAD7/RCC2/CPSF4/U2AF2/MAGOHB/DYNC2H1/TUB/EIF5A/SLBP	38	BP
GO:0031398	positive regulation of protein ubiquitination	22/1542	110/17910	0.000149612	0.00311373	0.00255802	CDC20/PLK1/LRRK2/UBE2S/UBE2C/FANCI/FAM107A/BRCA1/SKP2/ANGPT1/SPHK1/ADRB2/ARRB1/RNF180/TRIB3/NMI/MASTL/ARRDC3/MAGEC2/SMAD7/AIMP2/MAGEA2	22	BP
GO:0051056	regulation of small GTPase mediated signal transduction	47/1542	316/17910	0.000154046	0.00319765	0.00262697	RHOBTB2/FOXM1/DEPDC1B/RACGAP1/A2M/ARHGEF17/CGNL1/ARHGAP11A/AKAP13/ARHGEF39/ECT2/ARHGAP44/KIF14/ARHGEF15/ARHGAP6/ARHGAP31/SCAI/PREX2/ITPKB/ADRA1A/MYOC/STMN1/KANK2/RASGRF1/ARHGAP11B/ARHGEF2/ARRB1/RHOJ/INPP5B/SSX2IP/MYO9A/OPHN1/SLIT2/NUP62/KANK1/FBP1/ARHGEF9/STARD13/ARHGAP24/FGD5/RHOV/ARHGEF12/NOTCH1/RASGRP4/RALGPS1/RIPOR2/MCF2L2	47	BP
GO:0010638	positive regulation of organelle organization	77/1542	591/17910	0.000155927	0.00321795	0.00264365	CDCA5/LRRK2/CCNB1/DLGAP5/AURKB/NUSAP1/CDT1/NEK2/PSRC1/FEN1/ESPL1/TAL1/UBE2C/PRKCE/AURKA/TEK/POC1A/SPAG5/PLK4/NABP2/BRCA1/FYCO1/RGCC/TAPT1/ARHGEF15/EED/CCT6A/FAM162A/PPP1R13B/E2F1/CCT5/MYOC/DKC1/SEMA5A/ACTR3/PFN2/LIMCH1/SPHK1/ADRB2/CAV3/CCT4/ARRB1/LMOD3/TCP1/CCT7/STOML2/NTRK3/VPS13D/DNMT3B/CFL1/PDCD5/MOAP1/RUVBL2/NELFE/H1-5/SWAP70/NUP62/BIK/OPA1/LMOD1/MLLT11/CCL26/ACTN2/CCT2/MAPKAPK5/PKIB/CLEC16A/…	77	BP
GO:0032835	glomerulus development	15/1542	61/17910	0.000156235	0.00321795	0.00264365	TCF21/TEK/IL6R/CD34/HEYL/KLF15/ANGPT1/COL4A3/COL4A4/MEF2C/AGTR2/LAMB2/OSR1/EGR1/PECAM1	15	BP
GO:0048645	animal organ formation	15/1542	61/17910	0.000156235	0.00321795	0.00264365	CITED2/ROBO2/TGFBR2/TBX5/FOLR1/AXIN2/FGFR2/MEF2C/SHH/AR/GATA5/WNT2B/SPRY1/LRP2/SOX17	15	BP
GO:0004897	ciliary neurotrophic factor receptor activity	4/1528	4/16967	6.55421e-05	0.00334265	0.00303801	IL6R/IL6ST/LIFR/CNTFR	4	MF
GO:0044877	protein-containing complex binding	119/1528	938/16967	6.90348e-05	0.00340341	0.00309324	CDC20/SHROOM4/PLK1/CDCA5/TTK/ITGA9/CTSV/LRRK2/SYNE1/H2AZ1/ADAMTS8/UBE2S/LPL/FBXO5/PKNOX2/CENPE/UHRF1/RAN/CENPH/TNXB/EZH2/EMP2/FBLN5/NOD1/AGER/VRK1/PSMD14/PGAM5/PCNA/VWF/NDUFA9/SPDL1/SCARF1/CLSPN/PCSK2/SORBS1/UNG/GPIHBP1/ACTL6A/FCER1A/MS4A2/XPC/TUBB/EIF4A3/CENPF/SNRPD1/ACTR3/CORO2B/ADRB2/PIK3R1/CAV3/ARRB1/MYH11/NPNT/PKM/COL4A3/PFKP/TGFBR3/UTRN/HIP1/SNRPB/UFD1/COLEC12/FCGRT/NMD3/ADRM1/COL14A1/CFL1/…	119	MF
GO:0035690	cellular response to drug	52/1542	362/17910	0.000173406	0.00356242	0.00292664	CCNA2/RAD51/LRRK2/CDK1/PRKCE/EIF4EBP1/AQP1/EZH2/BRCA1/ECT2/NOD1/TIMELESS/CDK2/BLM/PCNA/FOLR1/SPHK1/ARHGEF2/CHEK2/GNAQ/CASQ2/AMIGO1/MEF2C/AGTR2/DNMT3B/ITPR2/PPAT/KLF9/UMPS/EFTUD2/SLIT2/NME1/NR4A3/TMEM38B/KLF2/TRPC6/PDCD10/OPA1/EGR1/GPR37L1/FBP1/GJB2/RYR2/MTR/GCLC/PAWR/CFTR/CDK4/FBXO32/PPIF/GPLD1/DDX11	52	BP
GO:0000313	organellar ribosome	18/1592	84/18675	0.000210806	0.00363264	0.0028649	MRPL47/MRPL11/MRPL37/MRPS17/MRPL13/MRPL21/MRPS22/MRPS30/MRPL12/MRPS12/MRPL35/MRPL3/MRPS11/MRPL52/MRPL15/MRPS35/MRPL51/MRPS10	18	CC
GO:0005761	mitochondrial ribosome	18/1592	84/18675	0.000210806	0.00363264	0.0028649	MRPL47/MRPL11/MRPL37/MRPS17/MRPL13/MRPL21/MRPS22/MRPS30/MRPL12/MRPS12/MRPL35/MRPL3/MRPS11/MRPL52/MRPL15/MRPS35/MRPL51/MRPS10	18	CC
GO:0032886	regulation of microtubule-based process	33/1542	199/17910	0.000193217	0.00394906	0.00324427	SKA3/PLK1/TPX2/TACC3/SKA1/STIL/NEK2/PSRC1/CHEK1/AURKA/POC1A/KIF11/SPAG5/BORA/FAM107A/KIF18A/PLK4/BRCA1/CKAP2/STMN1/ARHGEF2/CAV3/XRCC3/RAE1/FKBP4/CCNF/GEN1/NUP62/KAT2B/APC/DIXDC1/MAP6D1/FSD1	33	BP
GO:0048762	mesenchymal cell differentiation	33/1542	199/17910	0.000193217	0.00394906	0.00324427	EDNRB/TCF21/NKX2-1/EZH2/FAM83D/TGFBR2/RGCC/TAPT1/TBX5/HEYL/ERBB4/FOLR1/AXIN2/TGFBR3/FOXF2/FGFR2/FRZB/MEF2C/SHH/CFL1/RANBP3L/OSR1/TMEM100/MAD2L2/LRP6/SMAD7/GATA5/STRAP/ENG/SPRY1/NOTCH1/EPB41L5/BMP2	33	BP
GO:1904358	positive regulation of telomere maintenance via telomere lengthening	11/1542	37/17910	0.000194035	0.00395564	0.00324968	AURKB/NEK2/CCT6A/CCT5/DKC1/CCT4/TCP1/CCT7/CCT2/MAPKAPK5/PKIB	11	BP
GO:0046677	response to antibiotic	48/1542	328/17910	0.000195014	0.00396545	0.00325774	LRRK2/CDK1/PRKCE/EIF4EBP1/PLA2G4F/AQP1/TYMS/EZH2/AOC3/ECT2/TIMELESS/PSMD14/PCNA/GGH/ALPL/CAT/PENK/SPHK1/ADA/KCNA5/RSRC1/FGFR2/CA3/ZC3H8/CLDN18/NTRK3/MEF2C/ITPR2/SLC26A5/CDO1/KPNA4/DUSP1/NR4A3/KLF2/TRPC6/PDCD10/OPA1/EGR1/TRPA1/ABAT/GPR37L1/GJB2/PAWR/CASP3/CFTR/GLRX2/PPIF/DDX11	48	BP
GO:0022616	DNA strand elongation	7/1542	16/17910	0.000197124	0.00398801	0.00327627	RFC4/GINS2/FEN1/GINS3/GINS1/GINS4/RFC3	7	BP
GO:0051382	kinetochore assembly	7/1542	16/17910	0.000197124	0.00398801	0.00327627	CENPA/CENPW/CENPK/CENPN/CENPE/CENPH/CENPF	7	BP
GO:0031982	vesicle	375/1592	3756/18675	0.000239106	0.00401119	0.00316345	ADGRF5/RFTN1/DPYSL2/SFTPB/ABCA3/SUSD2/SFTA3/SNX25/DAAM2/GPD1L/NAPSA/CTSV/LRRK2/ATP8A1/KIFC1/H2AZ1/PEBP4/CDK1/TMPRSS2/SLC2A1/RACGAP1/TUBA1C/GAPDH/A2M/ATP1A2/C7/B3GNT8/PLA2G1B/GFRA1/ROBO2/SCGB3A2/TMEM163/ATP11A/SLC26A9/VEGFD/SCNN1B/SELENBP1/HSD17B6/SFTPA1/GRIA1/CYBRD1/H2AX/HMCN1/RAPGEF2/NUDT1/PTPRB/AQP1/FAT4/RAN/SLC34A2/SFTPD/PTPN13/SFTPA2/PARM1/CLEC3B/TNXB/ALOX15B/VAMP2/ALYREF/TPI1/CLIC5/PLOD2/CD3…	375	CC
GO:0005663	DNA replication factor C complex	4/1592	5/18675	0.000245244	0.00401119	0.00316345	RFC4/RFC5/RFC2/RFC3	4	CC
GO:0097208	alveolar lamellar body	4/1592	5/18675	0.000245244	0.00401119	0.00316345	ABCA3/NAPSA/LAMP3/CTSH	4	CC
GO:0048869	cellular developmental process	409/1542	4088/17910	0.000203029	0.00409707	0.00336587	ADGRF5/CACNA2D2/DPYSL2/CDC20/DAAM2/NEDD9/ASF1B/CTSV/LRRK2/SYNE1/CCNB1/FOXM1/CDK1/RACGAP1/EDNRB/CITED2/HLF/NDNF/DTYMK/TAL1/WIF1/FBXO45/TRIP13/A2M/RSPO2/CHEK1/SLC46A2/HOPX/GFRA1/ROBO2/TCF21/ANLN/LPL/TESMIN/VEGFD/FBXO5/FANCG/E2F8/LIMD1/TOP2A/LMO3/H2AX/AURKA/RAPGEF2/TEK/AKAP13/POC1A/FAT4/ATOH8/ESCO2/TYMS/PRDM16/MFSD2A/CHRDL1/RAN/SUV39H1/NKX2-1/PLK4/AQP3/EPAS1/ITGA8/E2F7/IL6R/FOXF1/ALOX15B/HMGA1/ALYRE…	409	BP
GO:0099081	supramolecular polymer	102/1592	851/18675	0.000256767	0.00412968	0.00325689	DPYSL2/KIF2C/SHROOM4/SKA3/PLK1/GTSE1/TPX2/KIF4A/SYNE1/SKA1/KIF18B/PRC1/CDK1/NEK2/TUBA1B/SLC2A1/RACGAP1/TUBA1C/PSRC1/TPPP/AURKA/TEK/AKAP13/KIF11/SPAG5/SCTR/KIF18A/CENPE/PGM5/ASPM/FBLN5/KIF14/KNSTRN/MFAP4/ARHGAP6/CCT6A/TUBG1/CKAP2/INCENP/LMNB1/ADRA1A/ELN/LMNB2/KNTC1/PPP1R12B/CCT5/TUBB/ALDOA/STMN1/MTUS1/DYNLL1/ARHGEF2/CAV3/SRPRB/SLC8A3/CCT4/PBXIP1/KCNA5/DES/RMDN2/MYH11/NPNT/COL4A3/PPP2R5A/ABCC9/CAPN…	102	CC
GO:0007264	small GTPase mediated signal transduction	63/1542	465/17910	0.000207404	0.0041748	0.00342973	RHOBTB2/CCNA2/FOXM1/DEPDC1B/RACGAP1/A2M/ARHGEF17/CGNL1/ARHGAP11A/RAPGEF2/AKAP13/ARHGEF39/RAPGEF5/ECT2/ARHGAP44/KIF14/ARHGEF15/CDK2/ARHGAP6/ARHGAP31/DOCK9/SCAI/PREX2/ITPKB/ADRA1A/IQGAP3/MYOC/STMN1/KANK2/RASGRF1/ARHGAP11B/ARHGEF2/ARRB1/RHOJ/CFL1/INPP5B/SSX2IP/MYO9A/OPHN1/SLIT2/KNDC1/NUP62/KANK1/FBP1/NISCH/ARHGEF9/STARD13/ARHGAP24/FGD5/MAPKAPK5/RHOV/ARHGEF12/SH2D3C/AGTR1/RGL1/ELMO1/NOTCH1/RASGRP4/RA…	63	BP
GO:0099080	supramolecular complex	102/1592	852/18675	0.000267966	0.00423913	0.00334321	DPYSL2/KIF2C/SHROOM4/SKA3/PLK1/GTSE1/TPX2/KIF4A/SYNE1/SKA1/KIF18B/PRC1/CDK1/NEK2/TUBA1B/SLC2A1/RACGAP1/TUBA1C/PSRC1/TPPP/AURKA/TEK/AKAP13/KIF11/SPAG5/SCTR/KIF18A/CENPE/PGM5/ASPM/FBLN5/KIF14/KNSTRN/MFAP4/ARHGAP6/CCT6A/TUBG1/CKAP2/INCENP/LMNB1/ADRA1A/ELN/LMNB2/KNTC1/PPP1R12B/CCT5/TUBB/ALDOA/STMN1/MTUS1/DYNLL1/ARHGEF2/CAV3/SRPRB/SLC8A3/CCT4/PBXIP1/KCNA5/DES/RMDN2/MYH11/NPNT/COL4A3/PPP2R5A/ABCC9/CAPN…	102	CC
GO:0071417	cellular response to organonitrogen compound	73/1542	559/17910	0.000213381	0.00428427	0.00351966	CCNA2/RAD51/LRRK2/CDC6/PTPRE/PLA2G1B/LPL/EIF4EBP1/RAPGEF2/AQP1/VAMP2/EZH2/BRCA1/NOD1/AGER/TIMELESS/KL/BLM/MARS1/SORBS1/ADCY9/KLF15/FOLR1/GHR/PRKAR1A/EPHA4/PENK/ADRB2/BRIP1/ARHGEF2/PIK3R1/CAV3/SLC8A3/NR4A1/CASQ2/AMIGO1/MEF2C/AGTR2/ITPR2/PPAT/TRIB3/SLIT2/PDPK1/NR4A3/TMEM38B/PDK2/PID1/KLF2/SOCS2/SLC6A4/OPA1/EGR1/KANK1/VWA2/KAT2B/GJB2/RYR2/GCLC/ACTN2/CASP3/CFTR/CDK4/RANGAP1/APC/RAB10/AGTR1/CPEB4/CD36…	73	BP
GO:0072359	circulatory system development	131/1542	1128/17910	0.000217306	0.00435213	0.00357541	ADGRF5/CCNB1/TBX4/STIL/CDK1/CITED2/NDNF/TAL1/ROBO2/TCF21/E2F8/RAPGEF2/TEK/PTPRB/AKAP13/AQP1/FAT4/EPAS1/E2F7/NPR1/IL6R/FOXF1/CD34/BRCA1/TGFBR2/EMP2/RGCC/CTSH/ARHGEF15/TBX2/CLEC14A/SLIT3/PCNA/ROBO4/NFATC3/SHOX2/CDH5/TBX5/E2F2/ADRA1A/ELN/MYOCD/HEYL/HSPB6/ERBB4/FOLR1/PRKAR1A/SEMA5A/S1PR1/ANGPT1/CALCRL/MAP3K3/PTPRM/SPHK1/AXIN2/ADAMTS1/SMAD6/CAV3/MYH11/FLRT3/PKM/COL4A3/TGFBR3/FGFR2/RHOJ/NR4A1/CMA1/NTRK…	131	BP
GO:0016787	hydrolase activity	232/1528	2052/16967	9.34061e-05	0.00445638	0.00405024	DPYSL2/RFC4/CDKN3/RAD51/ABCA8/NAPSA/CTSV/LRRK2/GGTLC1/RAD54L/DLGAP5/PTPRE/ATP8A1/EXO1/RNASEH2A/KIFC1/ATP1B2/KIF18B/TMPRSS2/TUBA1B/TUBA1C/MCM2/DSCC1/FEN1/ADAMTS8/CDC25C/ESPL1/CDC25A/PGC/ATP1A2/KIF15/PLA2G1B/CGNL1/ADAMTSL3/MTHFD2/TNS2/LPL/PIF1/MCM6/TOP2A/POLQ/PLA2G4F/ERCC6L/NUDT1/PTPRB/MCM4/GANC/KIF18A/CENPE/EDEM1/RFC5/RAN/RAD54B/MCM7/NEIL3/PTPN13/RECQL4/RFC2/F11/CHIA/CTSH/KIF14/KL/PSMD14/BLM/PSMC4…	232	MF
GO:0048585	negative regulation of response to stimulus	179/1542	1620/17910	0.000223254	0.00446005	0.00366406	SNX25/CRY2/GPD1L/AUNIP/LRRK2/PTPRE/PARPBP/FOXM1/TRAIP/WIF1/DDIAS/A2M/CGNL1/ROBO2/TCF21/MBIP/LPL/FBXO5/LIMD1/LMO3/POLQ/TEK/PRDM16/CHRDL1/NKX2-1/WWC3/SPRY4/FOXF1/CD34/EZH2/BRCA1/TGFBR2/F11/AGER/PBK/PSMD14/SLIT3/PSMC4/RNF34/CDH5/SCAI/PSMB2/CREBRF/ADRA1A/PSMD2/IL33/MYOCD/MYOC/HEYL/RGS5/TSKU/EIF4A3/STMN1/SEMA5A/CPB2/PSMB3/RRM2B/WWP2/EPHA4/ANGPT1/CALCRL/KANK2/MAP3K3/AXIN2/ADRB2/SMAD6/ARHGEF2/ADA/CAV3/R…	179	BP
GO:0000780	condensed nuclear chromosome, centromeric region	7/1592	17/18675	0.00029184	0.00454235	0.00358235	CENPA/PLK1/NDC80/CCNB1/BUB1/SGO1/AURKB	7	CC
GO:0031571	mitotic G1 DNA damage checkpoint	15/1542	63/17910	0.000229649	0.00456492	0.00375022	GTSE1/CCNB1/CDK1/CDC25C/E2F8/AURKA/E2F7/RGCC/CDK2/PCNA/BTG2/E2F1/RBL2/CHEK2/TFDP1	15	BP
GO:0044819	mitotic G1/S transition checkpoint	15/1542	63/17910	0.000229649	0.00456492	0.00375022	GTSE1/CCNB1/CDK1/CDC25C/E2F8/AURKA/E2F7/RGCC/CDK2/PCNA/BTG2/E2F1/RBL2/CHEK2/TFDP1	15	BP
GO:0003689	DNA clamp loader activity	5/1528	7/16967	0.000105864	0.00462502	0.00420352	RFC4/DSCC1/RFC5/RFC2/RFC3	5	MF
GO:0033170	protein-DNA loading ATPase activity	5/1528	7/16967	0.000105864	0.00462502	0.00420352	RFC4/DSCC1/RFC5/RFC2/RFC3	5	MF
GO:0019901	protein kinase binding	78/1528	568/16967	0.000106322	0.00462502	0.00420352	ZBTB4/CCNA2/PLK1/NEDD9/TPX2/CCNB1/PRC1/FOXM1/RACGAP1/CDC25C/CDC25A/FBXO5/TOP2A/AURKA/KIF11/KIF20A/BORA/NPR1/FAM83D/TPRKB/STXBP1/VRK2/TGFBR2/EMP2/RGCC/KIF14/VRK1/ALKAL2/PCNA/PPP1R12B/E2F1/MYOC/GHR/PRKAR1A/EPHA4/ANGPT1/PIK3R1/ZFP36/KCNA5/STING1/ARRB1/CASS4/UTRN/CHEK2/PGAM1/TOM1L2/RAB11FIP2/TRIB3/MAPK6/DUSP1/BANK1/PTN/PDPK1/NR4A3/DBF4B/PDCD10/MAD2L2/KAT2B/RYR2/RCC2/PKP2/SKI/LDB3/ATP1A1/APC/TDG/PITPN…	78	MF
GO:0008015	blood circulation	69/1542	523/17910	0.000233831	0.0046289	0.00380278	CACNA2D2/SCN4B/GPD1L/ATP1B2/CELF2/EDNRB/ATP1A2/TEK/EPAS1/NPR1/CD34/EMP2/NEDD4L/AGER/TBX2/FXYD1/SCN2B/ADRA1A/KCND3/ELN/CORO2B/ANGPT1/PTPRM/IRX5/ADA/CAV3/SLC8A3/KCNA5/CTSG/DES/COL4A3/ABCC9/CMA1/KCNK3/CASQ2/AGTR2/ITPR2/ITPR1/ADRB1/SLIT2/HSPB7/MEOX2/AR/TMEM38B/CPA3/SLC6A4/ACSM3/EPHX2/PCSK5/NCALD/ABAT/GPR37L1/CACNA1D/TNNC1/RYR2/SMAD7/GCLC/NISCH/ADM/RAMP2/PKP2/ATP1A1/AGTR1/RCAN1/ACVRL1/CACNA1C/ITGB1BP1…	69	BP
GO:0031328	positive regulation of cellular biosynthetic process	197/1542	1809/17910	0.000234277	0.0046289	0.00380278	ADGRF5/RFC4/CCNA2/DLGAP5/MYBL2/H2AZ1/AURKB/CDT1/FOXM1/CDK1/NEK2/CITED2/DSCC1/PSRC1/HLF/CCNE1/TAL1/PLA2G1B/NFIX/CHEK1/TCF21/FHL5/E2F8/PSMC3IP/RBPMS/TOP2A/ERG/ATOH8/PRDM16/UHRF1/RFC5/RAN/NKX2-1/EPAS1/ITGA8/E2F7/PARM1/FOXF1/HMGA1/ALYREF/RFC2/PGR/BRCA1/CSRNP1/RGCC/AGER/CDK2/BLM/PCNA/CCT6A/ZBTB16/NFATC3/PTH1R/CKAP2/TBX5/E2F2/MARS1/CREBRF/ARNTL2/PPP1R3G/CDC7/SORBS1/E2F1/IL33/ACTL6A/MYOCD/CCT5/DKC1/HEYL…	197	BP
GO:1901361	organic cyclic compound catabolic process	86/1542	685/17910	0.000234656	0.0046289	0.00380278	RNASEH2A/GAPDH/FEN1/HSD17B6/NUP37/NUDT1/TPI1/TBRG4/PSMD14/PSMC4/BTG2/SCARF1/IGF2BP3/GPI/MAOA/RNASEH1/PSMB2/E2F1/PSMD2/UNG/ALDOA/HPRT1/DKC1/NUP107/EIF4A3/PSMB3/AXIN2/ADA/NUP85/ZFP36/NDC1/PSMD12/PSMD11/PKM/PFKP/NT5C3A/POP1/PGAM1/PSMA2/PSMA5/PSMA7/CIRBP/PSMC2/PDE8B/LSM5/RAE1/PGK1/HMGB2/LDHA/ACOT7/HSD17B11/SIDT2/TRIM71/NUP62/ALDH6A1/CARHSP1/PSMB7/EXOSC3/EPHX2/PDE7B/SMUG1/FBP1/NT5C1A/CASP3/PSMD3/PSME2…	86	BP
GO:0019219	regulation of nucleobase-containing compound metabolic process	387/1542	3853/17910	0.000236205	0.0046289	0.00380278	RFC4/ZBTB4/CDC45/CCNA2/PLK1/CRY2/RAD51/BIRC5/RAD51AP1/AUNIP/CCNB1/DLGAP5/CDC6/TBX4/DEPDC1/MYBL2/H2AZ1/PARPBP/AURKB/ORC1/CDT1/FOXM1/CDK1/NEK2/EDNRB/CITED2/DSCC1/PSRC1/HLF/KPNA2/CCNE1/TAL1/TRAIP/AFF3/TICRR/TRIP13/PLA2G1B/NFIX/CHEK1/HOPX/TCF21/FHL5/PIF1/FBXO5/E2F8/PSMC3IP/RBPMS/LIMD1/TOP2A/NUP37/ERG/H2AX/POLQ/DMRTC1B/PKNOX2/ATOH8/ESCO2/TYMS/PRDM16/CHRDL1/UHRF1/RFC5/RAN/SUV39H1/NKX2-1/CKS1B/EPAS1/WWC…	387	BP
GO:0046112	nucleobase biosynthetic process	6/1542	12/17910	0.000236352	0.0046289	0.00380278	GMPS/HPRT1/ADA/PAICS/PPAT/UMPS	6	BP
GO:0051299	centrosome separation	6/1542	12/17910	0.000236352	0.0046289	0.00380278	NEK2/CHEK1/AURKA/KIF11/NUP62/CNTROB	6	BP
GO:0051781	positive regulation of cell division	18/1542	84/17910	0.00023797	0.00464917	0.00381944	CDC6/AURKB/KIF23/RACGAP1/TAL1/PRKCE/VEGFD/ECT2/KIF14/CAT/FGFR2/SHH/PTN/NUP62/KIF20B/YBX1/ITGB1BP1/CIT	18	BP
GO:0030261	chromosome condensation	10/1542	32/17910	0.000239902	0.00467544	0.00384102	NCAPG/CDCA5/CCNB1/NCAPH/NUSAP1/CDK1/TOP2A/NCAPG2/NCAPD2/SMC2	10	BP
GO:0042127	regulation of cell proliferation	183/1542	1664/17910	0.000241183	0.00468896	0.00385212	CDC20/CDKN3/CCNA2/TTK/BIRC5/CIP2A/LRRK2/CCNB1/CDC6/RPS6KA2/PRC1/FOXM1/CDK1/EDNRB/ADAMTS8/TAL1/VIPR1/PLA2G1B/TNS2/VEGFD/FBXO5/RAPGEF2/TEK/AQP1/ATOH8/UHRF1/SFTPD/E2F7/NPR1/IL6R/FOXF1/ALOX15B/HMGA1/PGR/ASPM/EZH2/BRCA1/TGFBR2/EMP2/RGCC/SHCBP1/TBRG4/AGER/CTSH/KIF14/CDK2/TBX2/SLIT3/BTG2/ZBTB16/SHOX2/PTH1R/CDH5/EGLN3/HILPDA/SAPCD2/TBX5/CCL14/MTBP/ADRA1A/OGN/CDC7/ELN/E2F1/MYOCD/IQGAP3/FANCA/ERBB4/PRKAR1A…	183	BP
GO:0008037	cell recognition	24/1542	129/17910	0.000245545	0.00475387	0.00390545	ROBO2/ST6GALNAC6/CNTN4/CCT5/ALDOA/SEMA5A/EPHA4/CCT4/CRTAC1/CADM1/TCP1/CCT7/AMIGO1/COLEC12/NCAM2/CD81/CASP3/CCT2/PEAR1/CD36/PCDH12/PECAM1/TUB/MSN	24	BP
GO:0009891	positive regulation of biosynthetic process	200/1542	1842/17910	0.000245715	0.00475387	0.00390545	ADGRF5/RFC4/CCNA2/LRRK2/DLGAP5/MYBL2/H2AZ1/AURKB/CDT1/FOXM1/CDK1/NEK2/CITED2/DSCC1/PSRC1/HLF/CCNE1/TAL1/PLA2G1B/NFIX/CHEK1/TCF21/FHL5/E2F8/PSMC3IP/RBPMS/TOP2A/ERG/ATOH8/PRDM16/UHRF1/RFC5/RAN/NKX2-1/EPAS1/ITGA8/E2F7/PARM1/FOXF1/HMGA1/ALYREF/RFC2/PGR/BRCA1/CSRNP1/RGCC/AGER/CDK2/BLM/PCNA/CCT6A/ZBTB16/NFATC3/PTH1R/CKAP2/TBX5/E2F2/MARS1/CREBRF/ARNTL2/PPP1R3G/CDC7/SORBS1/E2F1/IL33/ACTL6A/MYOCD/CCT5/DKC…	200	BP
GO:0000122	negative regulation of transcription by RNA polymerase II	91/1542	735/17910	0.000252754	0.00487348	0.00400371	ZBTB4/PLK1/CRY2/AURKB/FOXM1/EDNRB/CITED2/CCNE1/TAL1/NFIX/TCF21/E2F8/PRDM16/UHRF1/SUV39H1/NKX2-1/WWC3/E2F7/FOXF1/EZH2/NEDD4L/TIMELESS/CDK2/TBX2/PCNA/BTG2/ZBTB16/NFATC3/IRX2/E2F1/MYOCD/HEYL/MAPK10/WWP2/CHCHD3/KANK2/PPID/ZFP36/CBX7/ZNF366/PER1/FGFR2/FOSB/MYOZ1/ZC3H8/ZBTB18/MEF2C/FNIP2/DNMT3B/SHH/DACH1/TRIB3/DRAP1/LYAR/PTCH1/PEG3/NELFE/H1-5/ID4/AR/NR4A3/ARID5B/OSR1/KLF2/ZNF536/HNF1B/IRX1/EGR1/MAD2L2/…	91	BP
GO:2001252	positive regulation of chromosome organization	29/1542	169/17910	0.000254563	0.00487348	0.00400371	LRRK2/CCNB1/DLGAP5/AURKB/CDT1/NEK2/FEN1/ESPL1/TAL1/NABP2/BRCA1/EED/CCT6A/CCT5/DKC1/CCT4/ARRB1/TCP1/CCT7/DNMT3B/RUVBL2/NELFE/H1-5/CCT2/MAPKAPK5/PKIB/PHF19/PPHLN1/DDX11	29	BP
GO:0072047	proximal/distal pattern formation involved in nephron development	4/1542	5/17910	0.000254954	0.00487348	0.00400371	IRX2/IRX3/OSR1/IRX1	4	BP
GO:0072081	specification of nephron tubule identity	4/1542	5/17910	0.000254954	0.00487348	0.00400371	IRX2/IRX3/OSR1/IRX1	4	BP
GO:0090666	scaRNA localization to Cajal body	4/1542	5/17910	0.000254954	0.00487348	0.00400371	DKC1/CCT4/TCP1/CCT2	4	BP
GO:0006928	movement of cell or subcellular component	216/1542	2012/17910	0.000259434	0.00494725	0.00406432	DPYSL2/KIF2C/SCN4B/GPD1L/ITGA9/GTSE1/NEDD9/LRRK2/KIF4A/DLGAP5/TNS1/ATP8A1/ATP1B2/KIF23/CDK1/DEPDC1B/RACGAP1/EDNRB/CITED2/NDNF/ESAM/FBXO45/PHACTR1/ATP1A2/KIF15/PLA2G1B/GFRA1/ROBO2/CFAP221/ANLN/PRKCE/VEGFD/FBXO5/LIMD1/RAPGEF2/TEK/KIF11/ARHGEF39/FAM107A/ATOH8/KIF18A/CENPE/NKX2-1/SFTPD/IL6R/FOXF1/ALOX15B/CD34/ASPM/LDB2/FAM83D/TGFBR2/FYCO1/EMP2/RGCC/NEDD4L/SELP/AGER/CTSH/KIF14/DAPK2/CLEC14A/JAM2/SLIT3…	216	BP
GO:1901699	cellular response to nitrogen compound	79/1542	620/17910	0.000262591	0.00499549	0.00410395	CCNA2/RAD51/LRRK2/CDC6/PTPRE/PLA2G1B/LPL/EIF4EBP1/RAPGEF2/AQP1/VAMP2/EZH2/BRCA1/NOD1/AGER/TIMELESS/CDK2/KL/BLM/MARS1/SORBS1/ADCY9/KLF15/FOLR1/GHR/PRKAR1A/EPHA4/PENK/ADRB2/BRIP1/ARHGEF2/PIK3R1/CAV3/SLC8A3/STING1/NR4A1/GNAQ/CASQ2/AMIGO1/COLEC12/MEF2C/AGTR2/CGAS/ITPR2/PPAT/TRIB3/SLIT2/PDPK1/NR4A3/TMEM38B/PDK2/PID1/KLF2/SOCS2/SLC6A4/OPA1/EGR1/KANK1/VWA2/KAT2B/GJB2/RYR2/MTR/GCLC/ACTN2/CASP3/CFTR/CDK4/…	79	BP
GO:0000209	protein polyubiquitination	43/1542	288/17910	0.000264552	0.00501102	0.00411671	UBE2S/UBE2T/UBE2C/BRCA1/NEDD4L/PSMD14/PSMC4/RNF34/PSMB2/DTL/PSMD2/PRPF19/PSMB3/SKP2/WWP2/ANAPC7/FBXW4/UBE2E3/FBXO38/PSMD12/PSMD11/MYLIP/RNF180/FOXF2/PSMA2/PSMA5/PSMA7/PSMC2/MGRN1/NMI/CCNF/THOP1/LONRF1/PSMB7/PSMD3/PSME2/PSMD7/PSMC3/RC3H1/RFFL/FBXO32/PSMD9/PSMB1	43	BP
GO:0031099	regeneration	32/1542	194/17910	0.000264665	0.00501102	0.00411671	CCNA2/CCNB1/CDK1/AURKA/TYMS/EZH2/TGFBR2/PCNA/SCARF1/ERBB4/FOLR1/CPB2/EPHA4/PKM/TGFBR3/CAPN3/IFRD1/MYOZ1/NTRK3/PPAT/PTCH1/LAMB2/MUSTN1/PTN/NR4A3/CD81/NINJ2/MTR/CPQ/SGCA/ADM/CDK4	32	BP
GO:0003697	single-stranded DNA binding	20/1528	90/16967	0.000119051	0.00503077	0.00457229	CRY2/RAD51/RAD51AP1/MCM6/MCM4/MCM7/NEIL3/NABP2/BLM/XPC/RPA3/HMGB2/NME1/TDP1/HMCES/HSPD1/SMC2/POLR2H/YBX1/DDX11	20	MF
GO:0032991	protein-containing complex	483/1592	4980/18675	0.000341031	0.00514491	0.00405756	RFTN1/RFC4/CENPA/CDC20/KIF2C/NCAPG/SPC25/CDCA8/HJURP/CCNA2/SKA3/CENPW/PLK1/RAD51/NDC80/CDCA5/TTK/SCN4B/BIRC5/GPD1L/ITGA9/RAD51AP1/MAD2L1/ASF1B/LRRK2/SYNE1/CCNB1/RAD54L/SKA1/BUB1/NCAPH/SGO1/DEPDC1/RNASEH2A/MYBL2/BUB1B/H2AZ1/ATP1B2/CENPU/AURKB/C1QTNF7/ORC1/CDT1/KIF23/CDK1/NEK2/NUF2/ORC6/RACGAP1/CITED2/MCM2/DSCC1/CENPK/GAPDH/FEN1/CENPM/CENPN/CCNE1/TAL1/SPC24/UBE2S/VIPR1/ATP1A2/C7/KIF15/ZWINT/CGNL1/U…	483	CC
GO:0098589	membrane region	46/1592	321/18675	0.000341217	0.00514491	0.00405756	RFTN1/LRRK2/CAVIN2/TUBA1B/SLC2A1/EDNRB/ATP1A2/TEK/KIF18A/TGFBR2/EMP2/MALL/FXYD1/ADRA1A/SORBS1/TUBB/PRKAR1A/S1PR1/ANGPT1/CAV3/KCNA5/ARC/STOML2/CD55/SHH/PGK1/EHD2/PTCH1/PLLP/NUP62/CDH15/KCNA3/SLC6A4/EFHD2/LRP6/PAG1/SGCA/CASP3/FADD/ATP1A1/CD36/STOM/PECAM1/GPM6B/EIF5A/VDAC1	46	CC
GO:0044783	G1 DNA damage checkpoint	15/1542	64/17910	0.00027639	0.00520829	0.00427877	GTSE1/CCNB1/CDK1/CDC25C/E2F8/AURKA/E2F7/RGCC/CDK2/PCNA/BTG2/E2F1/RBL2/CHEK2/TFDP1	15	BP
GO:0046128	purine ribonucleoside metabolic process	15/1542	64/17910	0.00027639	0.00520829	0.00427877	LRRK2/RAN/AK4/MOCS1/MAGI3/GMPS/HPRT1/ENOPH1/ADA/DGUOK/PRTFDC1/NME1/OPA1/NT5C1A/ENPP4	15	BP
GO:0001570	vasculogenesis	17/1542	78/17910	0.000283693	0.0053333	0.00438147	RAPGEF2/FOXF1/CD34/TGFBR2/EMP2/TBX5/MYOCD/TGFBR3/SHH/TMEM100/TIE1/ADM/RAMP2/ENG/NOTCH1/FZD4/SOX17	17	BP
GO:1902751	positive regulation of cell cycle G2/M phase transition	9/1542	27/17910	0.000284595	0.00533766	0.00438505	CCNB1/CDK1/FBXO5/DTL/CDC7/DBF4B/RCC2/CDK4/ATAD5	9	BP
GO:0046700	heterocycle catabolic process	81/1542	641/17910	0.000287586	0.00538109	0.00442073	RNASEH2A/GAPDH/FEN1/NUP37/NUDT1/TPI1/TBRG4/PSMD14/PSMC4/BTG2/IGF2BP3/GPI/RNASEH1/PSMB2/E2F1/PSMD2/UNG/ALDOA/HPRT1/DKC1/NUP107/EIF4A3/PSMB3/AXIN2/ADA/NUP85/ZFP36/NDC1/PSMD12/PSMD11/PKM/PFKP/NT5C3A/POP1/PGAM1/PSMA2/PSMA5/PSMA7/CIRBP/PSMC2/PDE8B/LSM5/RAE1/PGK1/HMGB2/LDHA/ACOT7/SIDT2/TRIM71/NUP62/ALDH6A1/CARHSP1/PSMB7/EXOSC3/PDE7B/SMUG1/FBP1/NT5C1A/CASP3/PSMD3/PSME2/PFKFB4/ENPP4/PSMD7/PSMC3/TDG/TNRC6…	81	BP
GO:0006415	translational termination	20/1542	100/17910	0.00029362	0.00548114	0.00450293	MRPL47/MRPL11/MRPL37/MRPS17/MRPL13/MRPL21/MRPS22/MRPS30/MRPL12/MRPS12/MRPL35/MRPL3/MRPS11/MRPL52/MRPL15/MRPS35/MRPL51/MRPS10/EIF5AL1/EIF5A	20	BP
GO:0044270	cellular nitrogen compound catabolic process	81/1542	642/17910	0.000302125	0.00562405	0.00462033	RNASEH2A/GAPDH/FEN1/NUP37/NUDT1/TPI1/TBRG4/PSMD14/PSMC4/BTG2/IGF2BP3/GPI/RNASEH1/PSMB2/E2F1/PSMD2/UNG/ALDOA/HPRT1/DKC1/NUP107/EIF4A3/PSMB3/AXIN2/ADA/NUP85/ZFP36/NDC1/PSMD12/PSMD11/PKM/PFKP/NT5C3A/POP1/PGAM1/PSMA2/PSMA5/PSMA7/CIRBP/PSMC2/PDE8B/LSM5/RAE1/PGK1/HMGB2/LDHA/ACOT7/SIDT2/TRIM71/NUP62/ALDH6A1/CARHSP1/PSMB7/EXOSC3/PDE7B/SMUG1/FBP1/NT5C1A/ACADL/CASP3/PSMD3/PSME2/PFKFB4/ENPP4/PSMD7/PSMC3/TDG…	81	BP
GO:0019752	carboxylic acid metabolic process	118/1542	1006/17910	0.000302687	0.00562405	0.00462033	GGTLC1/SLC2A1/GAPDH/HMMR/PLA2G1B/MTHFD2/LPL/PRKCE/ACADSB/ACOXL/NUP37/PLA2G4F/TYMS/ALOX15B/TPI1/ITIH5/PLOD2/BRCA1/ERO1A/PSMD14/PSMC4/CMAS/GMPS/EGLN3/GPI/MARS1/PSMB2/AASS/PSMD2/ALDOA/NUP107/ENOPH1/ASPA/FOLR1/CYB5A/TARS1/PSMB3/SLC27A3/LTA4H/NUP85/NDC1/PSMD12/PSMD11/PKM/PFKP/HSD17B4/SMS/PGAM1/PSMA2/PSMA5/PSMA7/PSMC2/SLC7A5/RAE1/IVD/PPAT/PTGES3/GSS/TRIB3/PGK1/PSPH/PDK1/CDO1/SLC16A1/OTC/LDHA/FARSB/ACOT…	118	BP
GO:0051640	organelle localization	79/1542	623/17910	0.000305358	0.00566048	0.00465026	ESYT3/CENPA/KIF2C/CDCA8/PLK1/NDC80/CDCA5/MAD2L1/LRRK2/CCNB1/DLGAP5/KIFC1/NUSAP1/CDT1/KIF23/CDK1/NEK2/PSRC1/ESPL1/GRIA1/AURKA/SPAG5/KIF18A/CENPE/RAN/PLK4/FOXF1/VAMP2/ASPM/FAM83D/STXBP1/FYCO1/KIF14/PLXNA2/TUBG1/SPDL1/SAPCD2/GRAMD2A/UNC13B/ADRA1A/TUBB/YKT6/FOLR1/CENPF/ACTR3/PFN2/DYNLL1/TFG/ARHGEF2/CAV3/VPS33A/PREB/PCDH17/NMD3/MYO19/GEM/INTS13/KIF24/KIT/PDPK1/NR4A3/NUP62/KIF1C/STX1A/PDCD10/OPA1/CACNA…	79	BP
GO:0003197	endocardial cushion development	12/1542	45/17910	0.000311768	0.00576591	0.00473687	ROBO2/FOXF1/TGFBR2/TBX2/TBX5/HEYL/TMEM100/GATA5/ENG/NOTCH1/ACVRL1/BMP2	12	BP
GO:1904666	regulation of ubiquitin protein ligase activity	8/1542	22/17910	0.000315654	0.00582425	0.0047848	CDC20/PLK1/MAD2L1/UBE2S/UBE2C/FBXO5/MASTL/MAD2L2	8	BP
GO:0051384	response to glucocorticoid	25/1542	139/17910	0.000317205	0.00583936	0.00479721	ABCA3/CTSV/EIF4EBP1/AKAP13/AQP1/FAM107A/TYMS/SLIT3/PCNA/CREBRF/ALPL/ZFP36/FOS/FOSB/NTRK3/AGTR2/DNMT3B/KLF9/CDO1/DUSP1/SLIT2/GJB2/ADM/CASP3/FBXO32	25	BP
GO:0055086	nucleobase-containing small molecule metabolic process	91/1542	740/17910	0.000318098	0.00584231	0.00479963	GPD1L/LRRK2/CCNB1/CDK1/GAPDH/DTYMK/TK1/ATP1A2/UCK2/NUP37/NUDT1/TYMS/RAN/NPR1/TPI1/AK4/MOCS1/SULT1C4/AK1/NDUFA9/MAGI3/GUCY1A2/GMPS/GPI/AASS/UNG/ADCY9/ALDOA/HPRT1/NUP107/ENOPH1/MACROD2/RRM2B/GNPNAT1/ADA/DGUOK/NUP85/NDC1/PKM/PFKP/HSD17B4/PAICS/NT5C3A/PGAM1/PDE8B/STOML2/RAE1/PPAT/PGK1/UMPS/FMO2/OLA1/PDK1/GUCA1A/PRTFDC1/LDHA/ACOT7/MDH1/NME1/NUP62/ALDH6A1/PDK2/PID1/RORA/NDUFS6/OPA1/PDE7B/SMUG1/SHMT2/ND…	91	BP
GO:0031960	response to corticosteroid	27/1542	155/17910	0.00031925	0.00584511	0.00480194	ABCA3/CTSV/EIF4EBP1/AKAP13/AQP1/FAM107A/TYMS/RAN/SLIT3/PCNA/CREBRF/ALPL/ZFP36/FOS/FOSB/NTRK3/AGTR2/DNMT3B/KLF9/CDO1/DUSP1/SLIT2/GJB2/ADM/CASP3/ENG/FBXO32	27	BP
GO:0009124	nucleoside monophosphate biosynthetic process	32/1542	196/17910	0.000319718	0.00584511	0.00480194	GAPDH/TK1/UCK2/NUP37/TYMS/TPI1/AK4/AK1/GMPS/GPI/ALDOA/HPRT1/NUP107/ADA/DGUOK/NUP85/NDC1/PKM/PFKP/PAICS/PGAM1/STOML2/RAE1/PPAT/PGK1/UMPS/LDHA/NUP62/PID1/FBP1/ATP5MC3/PFKFB4	32	BP
GO:0048589	developmental growth	79/1542	624/17910	0.00032096	0.00585441	0.00480957	CACNA2D2/DPYSL2/CCNB1/STIL/CDK1/RSPO2/TNS2/AURKA/AKAP13/POC1A/TYMS/WWC3/GINS1/ASPM/EZH2/TGFBR2/NEDD4L/GINS4/NCAPG2/TBX2/SLIT3/TMEM108/TBX5/ADRA1A/PRPF19/ERBB4/GHR/PRKAR1A/SEMA5A/S1PR1/ADRB2/CAV3/XRCC2/FLRT3/PKM/TGFBR3/CAPN3/FGFR2/CYFIP2/IFRD1/MYOZ1/NTRK3/MEF2C/LLPH/AGTR2/SHH/PTCH1/LAMB2/MUSTN1/SEMA3G/ADRB1/CDKL5/SLIT2/PTN/AR/ARID5B/TMEM38B/KLF2/HNF1B/SOCS2/SLC6A4/CD81/NDUFS6/ADARB1/CCM2L/NINJ2/CP…	79	BP
GO:0070125	mitochondrial translational elongation	18/1542	86/17910	0.000323718	0.00589122	0.00483981	MRPL47/MRPL11/MRPL37/MRPS17/MRPL13/MRPL21/MRPS22/MRPS30/MRPL12/MRPS12/MRPL35/MRPL3/MRPS11/MRPL52/MRPL15/MRPS35/MRPL51/MRPS10	18	BP
GO:0006753	nucleoside phosphate metabolic process	83/1542	663/17910	0.000328449	0.0059637	0.00489936	GPD1L/LRRK2/CCNB1/CDK1/GAPDH/DTYMK/TK1/ATP1A2/UCK2/NUP37/NUDT1/TYMS/RAN/NPR1/TPI1/AK4/MOCS1/SULT1C4/AK1/NDUFA9/MAGI3/GUCY1A2/GMPS/GPI/AASS/UNG/ADCY9/ALDOA/HPRT1/NUP107/RRM2B/ADA/DGUOK/NUP85/NDC1/PKM/PFKP/HSD17B4/PAICS/NT5C3A/PGAM1/PDE8B/STOML2/RAE1/PPAT/PGK1/UMPS/FMO2/OLA1/PDK1/GUCA1A/LDHA/ACOT7/MDH1/NME1/NUP62/PDK2/PID1/RORA/NDUFS6/OPA1/PDE7B/SMUG1/SHMT2/NDUFB4/CTPS1/FBP1/ACSL5/ATP5MC3/NT5C1A/RR…	83	BP
GO:0002028	regulation of sodium ion transport	16/1542	72/17910	0.000336047	0.00608779	0.00500131	SCN4B/GPD1L/ATP1B2/ATP1A2/PRKCE/NEDD4L/FXYD1/SCN2B/ADRB2/CAV3/PER1/UTRN/OSR1/PKP2/ATP1A1/STOM	16	BP
GO:0007568	aging	46/1542	318/17910	0.00034155	0.00617345	0.00507168	CTSV/LRRK2/RAD54L/AURKB/FOXM1/CDK1/EDNRB/CHEK1/FBXO5/H2AX/NUDT1/TYMS/HMGA1/TGFBR2/AGER/TBX2/KL/ERO1A/PTH1R/ADRA1A/CAT/MAP3K3/PENK/ADA/ECRG4/FOS/CHEK2/CGAS/GSS/CISD2/NUP62/BCL2L12/TRPC6/NDUFS6/OPA1/MIF/ABAT/GJB2/GCLC/PAWR/ADM/IRAK1/MAPKAPK5/ENG/GLRX2/MAGEA2	46	BP
GO:0001932	regulation of protein phosphorylation	149/1542	1324/17910	0.000344977	0.0062213	0.00511099	CDKN3/SNX25/PLK1/TTK/GPD1L/NEDD9/TPX2/LRRK2/CCNB1/CDC6/PKMYT1/FOXM1/CDK1/EDNRB/PSRC1/CDC25C/TAL1/CDC25A/DBF4/PLA2G1B/MBIP/PRKCE/RBPMS/LMO3/RAPGEF2/TEK/AKAP13/CENPE/CKS1B/SPRY4/PTPN13/IL6R/EZH2/FAM83D/VRK2/TGFBR2/EMP2/RGCC/ECT2/NOD1/AGER/KIF14/PBK/NCAPG2/ALKAL2/KL/CKS2/BLM/GDF10/MAGI3/ITPKB/CLSPN/ADRA1A/MYOCD/ADCY9/IQGAP3/MYOC/MAPK10/ERBB4/GHR/PRKAR1A/RSPO1/PFN2/EPHA4/LIMCH1/ANGPT1/MAP3K3/SPHK1/AX…	149	BP
GO:0099503	secretory vesicle	108/1592	923/18675	0.000419946	0.00623458	0.00491694	SFTPB/ABCA3/SFTA3/NAPSA/CTSV/LRRK2/ATP8A1/RACGAP1/A2M/PLA2G1B/TMEM163/ATP11A/VEGFD/SFTPA1/GRIA1/NUDT1/PTPRB/SFTPA2/CLEC3B/VAMP2/STXBP1/LEFTY2/SELP/LAMP3/CTSH/PSMD14/KNL1/VWF/SFTPC/NPC2/HILPDA/GPI/GGH/LGI3/DSN1/PCSK2/PSMD2/TUBB/ALDOA/FUCA2/CAT/RAB3B/DYNLL1/PENK/KCMF1/LTA4H/CTSG/PSMD12/STING1/PSMD11/PKM/ASAH1/ARC/CD93/PA2G4/CMA1/PGAM1/PSMA2/PSMA5/TCP1/PSMC2/MMRN1/CD55/ACRV1/OLA1/SLC18A2/ITPR1/METTL…	108	CC
GO:0006915	apoptotic process	205/1542	1907/17910	0.000352387	0.00634057	0.00520898	PLK1/BIRC5/MAD2L1/TPX2/LRRK2/RPS6KA2/BUB1/MYBL2/BUB1B/STIL/AURKB/MELK/CDK1/EDNRB/CITED2/MCM2/GAPDH/NDNF/ESPL1/TRAIP/DDIAS/ARHGEF17/CHEK1/SLC46A2/ROBO2/ZNF385B/PRKCE/TOP2A/AURKA/RAPGEF2/TEK/AKAP13/PNMA2/AQP1/IL6R/ALOX15B/BRCA1/CSRNP1/STXBP1/TGFBR2/RGCC/ECT2/CHIA/DRAM1/NOD1/LAMP3/CTSH/KIF14/DAPK2/ERO1A/SLIT3/BTG2/ZBTB16/MAGI3/RNF34/FAM162A/PPP1R13B/EGLN3/CKAP2/E2F2/UNC13B/ITPKB/ADRA1A/E2F1/IL33/UNG…	205	BP
GO:0030036	actin cytoskeleton organization	72/1542	559/17910	0.000353602	0.00634812	0.00521517	SHROOM4/DAAM2/NEDD9/KIF23/RACGAP1/PHACTR1/ARHGEF17/PLA2G1B/CGNL1/PRKCE/TEK/AKAP13/AQP1/FAM107A/RAN/TNXB/EMP2/RGCC/ECT2/ARHGEF15/ARHGAP6/DIAPH3/ELN/SORBS1/ALDOA/MYOC/STMN1/PRKAR1A/SEMA5A/ACTR3/S1PR1/PFN2/CORO2B/LIMCH1/ARHGEF2/PIK3R1/CAV3/ARRB1/MYH11/CAPN3/LMOD3/TWF1/RHOJ/MYOZ1/ARPC1A/CASQ2/NTRK3/MEF2C/CFL1/EHD2/SLIT2/KIT/CDC42BPA/PDPK1/SWAP70/MAD2L2/KANK1/LMOD1/CCL26/NISCH/PAWR/ACTN2/MYH10/FGD5/PL…	72	BP
GO:0071347	cellular response to interleukin-1	27/1542	156/17910	0.00035503	0.0063582	0.00522346	VRK2/NOD1/PSMD14/PSMC4/PSMB2/PSMD2/PSMB3/MAP3K3/PSMD12/PSMD11/PSMA2/PSMA5/PSMA7/PSMC2/KLF2/RORA/PSMB7/EGR1/IL1R1/PSMD3/IRAK1/PSME2/PSMD7/PSMC3/RC3H1/PSMD9/PSMB1	27	BP
GO:0019439	aromatic compound catabolic process	82/1542	655/17910	0.000355759	0.0063582	0.00522346	RNASEH2A/GAPDH/FEN1/NUP37/NUDT1/TPI1/TBRG4/PSMD14/PSMC4/BTG2/IGF2BP3/GPI/MAOA/RNASEH1/PSMB2/E2F1/PSMD2/UNG/ALDOA/HPRT1/DKC1/NUP107/EIF4A3/PSMB3/AXIN2/ADA/NUP85/ZFP36/NDC1/PSMD12/PSMD11/PKM/PFKP/NT5C3A/POP1/PGAM1/PSMA2/PSMA5/PSMA7/CIRBP/PSMC2/PDE8B/LSM5/RAE1/PGK1/HMGB2/LDHA/ACOT7/SIDT2/TRIM71/NUP62/CARHSP1/PSMB7/EXOSC3/EPHX2/PDE7B/SMUG1/FBP1/NT5C1A/CASP3/PSMD3/PSME2/PFKFB4/ENPP4/PSMD7/PSMC3/TDG/TN…	82	BP
GO:0099512	supramolecular fiber	100/1592	845/18675	0.000460679	0.00666559	0.00525685	DPYSL2/KIF2C/SHROOM4/SKA3/PLK1/GTSE1/TPX2/KIF4A/SYNE1/SKA1/KIF18B/PRC1/CDK1/NEK2/TUBA1B/SLC2A1/RACGAP1/TUBA1C/PSRC1/TPPP/AURKA/TEK/AKAP13/KIF11/SPAG5/SCTR/KIF18A/CENPE/PGM5/ASPM/FBLN5/KIF14/KNSTRN/MFAP4/ARHGAP6/CCT6A/TUBG1/CKAP2/INCENP/LMNB1/ADRA1A/ELN/LMNB2/KNTC1/PPP1R12B/CCT5/TUBB/ALDOA/STMN1/MTUS1/DYNLL1/ARHGEF2/CAV3/SRPRB/SLC8A3/CCT4/PBXIP1/KCNA5/DES/RMDN2/MYH11/NPNT/PPP2R5A/ABCC9/CAPN3/LMOD3…	100	CC
GO:0101002	ficolin-1-rich granule	30/1592	185/18675	0.000462792	0.00666559	0.00525685	CTSH/PSMD14/GPI/PSMD2/ALDOA/CAT/DYNLL1/KCMF1/LTA4H/PSMD12/PSMD11/PKM/ASAH1/CD93/PGAM1/PSMA2/PSMA5/PSMC2/CD55/PDAP1/PSMB7/MIF/PSMD3/ENPP4/PSMD7/PSMC3/DERA/PSMB1/NFASC/PGM2	30	CC
GO:1900180	regulation of protein localization to nucleus	22/1542	117/17910	0.000374871	0.00668477	0.00549174	PLK1/GTSE1/CDK1/RAN/ECT2/CCT6A/CCT5/DKC1/ANGPT1/PIK3R1/CCT4/TCP1/CCT7/CLDN18/AGTR2/NMD3/SHH/NUP62/CCT2/CD36/ZPR1/MCRS1	22	BP
GO:1901565	organonitrogen compound catabolic process	129/1542	1123/17910	0.000381589	0.00678939	0.00557769	CDC20/PLK1/MAD2L1/LRRK2/GGTLC1/CCNB1/BUB1B/AURKB/CDK1/UBE2S/FBXO45/HMMR/UBE2C/FBXO5/ACADSB/AURKA/NUDT1/EDEM1/UHRF1/FAM83D/NEDD4L/CHIA/PTTG1/LAMP3/CTSH/KIF14/PBK/CDK2/PSMD14/PSMC4/RNF34/MAOA/PSMB2/OGN/DTL/AASS/PSMD2/IL33/UNG/UCHL3/USP27X/BUB3/HPRT1/PRPF19/ASPA/PSMB3/SKP2/WWP2/ANAPC7/ZFAND2A/EPHA4/GPC4/FBXW4/SPHK1/LTA4H/ADA/CAV3/FBXO38/ECRG4/PSMD12/ARRB1/PSMD11/MYLIP/FOXF2/SMOX/CAPN3/ASAH1/NT5C3A/H…	129	BP
GO:1901681	sulfur compound binding	37/1528	221/16967	0.000165763	0.00681008	0.00618944	ADAMTS8/NDNF/RSPO2/LPL/CLEC3B/TNXB/CD34/F11/SELP/PRMT8/SEMA5A/RSPO1/ADAMTS1/CTSG/TGFBR3/ANOS1/FGFR2/HPSE2/GSS/PDCD5/PTCH1/SLIT2/SOD3/ACOT7/RCC1/PTN/ABI3BP/ALDH6A1/LTBP2/SUV39H2/RSPO4/RYR2/ACADL/SERPIND1/APLP2/ELANE/GREM2	37	MF
GO:0051294	establishment of spindle orientation	9/1542	28/17910	0.000387596	0.00686561	0.00564031	CENPA/PLK1/NDC80/MAD2L1/SPDL1/SAPCD2/ARHGEF2/SPRY1/SPRY2	9	BP
GO:0051443	positive regulation of ubiquitin-protein transferase activity	9/1542	28/17910	0.000387596	0.00686561	0.00564031	CDC20/PLK1/UBE2S/UBE2C/TRIB3/MASTL/ARRDC3/MAGEC2/MAGEA2	9	BP
GO:0055078	sodium ion homeostasis	12/1542	46/17910	0.000389134	0.00687757	0.00565014	ATP1B2/EDNRB/ATP1A2/C7/SCN7A/SCNN1B/NPR1/NEDD4L/AGTR2/SCNN1G/ATP1A1/AGTR1	12	BP
GO:0007155	cell adhesion	150/1542	1338/17910	0.000390927	0.00689398	0.00566362	TROAP/ITGA9/NEDD9/ATP1B2/CITED2/NDNF/ESAM/ROBO2/PRKCE/SPARCL1/TEK/RS1/FAT4/FAM107A/SFTPD/ITGA8/TNXB/SNED1/FOXF1/PGM5/CD34/STXBP1/TGFBR2/EMP2/RGCC/AOC3/FBLN5/SELP/COL6A6/AGER/KIF14/MFAP4/PDZD2/JAM2/ARHGAP6/BCAM/CNTN4/LAMA2/VWF/ZBTB16/SCARF1/MAGI1/ITPKB/CNTN6/SORBS1/ICAM5/MYOC/PEAK1/ICAM4/PRKAR1A/SEMA5A/S1PR1/CORO2B/EPHA4/LIMCH1/ANGPT1/GPC4/PTPRM/SMAD6/PIK3R1/EPDR1/ADA/PCDH20/FLRT3/NPNT/COL4A3/ANOS…	150	BP
GO:0061008	hepaticobiliary system development	24/1542	133/17910	0.000393722	0.00692794	0.00569151	CITED2/E2F8/AURKA/TYMS/E2F7/EZH2/AK4/PCNA/CPB2/GNPNAT1/ADA/PKM/TGFBR3/FRZB/PTCH1/OTC/ASNS/PTN/LIMS2/ARID5B/HNF1B/CEBPG/CIT/SOX17	24	BP
GO:0000792	heterochromatin	16/1592	75/18675	0.000489971	0.00695327	0.00548373	CENPA/H2AZ1/EME1/ESCO2/UHRF1/SUV39H1/HMGA1/WDR76/EED/HELLS/INCENP/TCP1/H1-5/SATB1/H1-4/HDAC1	16	CC
GO:0000790	nuclear chromatin	44/1592	309/18675	0.000520401	0.00708335	0.00558632	CENPA/RAD51/CDCA5/RAD51AP1/ASF1B/H2AZ1/CITED2/TAL1/EME1/ESCO2/UHRF1/EZH2/TIMELESS/EED/CHAF1A/CHAF1B/E2F1/ACTL6A/MYOCD/TIPIN/HAT1/CBX7/H3C2/TCP1/HMGB2/RUVBL2/RUVBL1/RCC1/H1-5/AR/KLF2/MTA2/CALCOCO1/SMARCA2/GATA5/BICRAL/PAWR/BUD31/SATB1/LDB1/H1-4/MCRS1/HDAC1/DDX11	44	CC
GO:0045121	membrane raft	44/1592	309/18675	0.000520401	0.00708335	0.00558632	RFTN1/LRRK2/CAVIN2/TUBA1B/SLC2A1/EDNRB/ATP1A2/TEK/KIF18A/TGFBR2/EMP2/MALL/FXYD1/ADRA1A/SORBS1/TUBB/PRKAR1A/S1PR1/ANGPT1/CAV3/KCNA5/ARC/STOML2/CD55/SHH/PGK1/EHD2/PTCH1/PLLP/CDH15/KCNA3/SLC6A4/EFHD2/LRP6/PAG1/SGCA/CASP3/FADD/ATP1A1/CD36/STOM/PECAM1/GPM6B/VDAC1	44	CC
GO:0016324	apical plasma membrane	43/1592	300/18675	0.000521158	0.00708335	0.00558632	SHROOM4/ATP1B2/SLC2A1/SLC26A9/SCNN1B/RAPGEF2/TEK/AQP1/SLC34A2/IL6R/CD34/CLIC5/ASPM/CD300LG/EMP2/NOD1/AGER/KL/ABCC6/DUOX1/PTH1R/FXYD1/SAPCD2/GPIHBP1/FOLR1/ADRB2/ECRG4/KCNA5/OCLN/SLC7A5/SCNN1G/DSTYK/CA4/PTPRH/CNTFR/CFTR/ATP1A1/NOTCH1/CD36/LRP2/RIPOR2/RAB27A/MSN	43	CC
GO:0006883	cellular sodium ion homeostasis	6/1542	13/17910	0.000406985	0.00712984	0.00585738	ATP1B2/ATP1A2/C7/NEDD4L/AGTR2/ATP1A1	6	BP
GO:0051386	regulation of neurotrophin TRK receptor signaling pathway	6/1542	13/17910	0.000406985	0.00712984	0.00585738	TMEM108/CYFIP2/NTRK3/AGTR2/SPRY1/SPRY2	6	BP
GO:0034645	cellular macromolecule biosynthetic process	455/1542	4634/17910	0.000421346	0.00736524	0.00605077	RFC4/ZBTB4/CDC45/CCNA2/PLK1/CRY2/RAD51/BIRC5/CCNB1/DLGAP5/CDC6/TBX4/DEPDC1/EXO1/RNASEH2A/MYBL2/H2AZ1/AURKB/GINS2/ORC1/CDT1/FOXM1/CDK1/NEK2/ORC6/EDNRB/CITED2/MCM2/DSCC1/PSRC1/GAPDH/FEN1/HLF/GINS3/CCNE1/TAL1/TRAIP/AFF3/TK1/TICRR/TRIP13/PCLAF/DBF4/B3GNT8/PLA2G1B/NFIX/CHEK1/HOPX/MCM10/TCF21/FHL5/PIF1/FBXO5/ST6GALNAC6/POLE2/EIF4EBP1/E2F8/MCM6/POLA2/LIMD1/TOP2A/ERG/POLQ/DMRTC1B/MCM4/PKNOX2/ATOH8/ESCO2/…	455	BP
GO:0098857	membrane microdomain	44/1592	310/18675	0.000557641	0.00747393	0.00589436	RFTN1/LRRK2/CAVIN2/TUBA1B/SLC2A1/EDNRB/ATP1A2/TEK/KIF18A/TGFBR2/EMP2/MALL/FXYD1/ADRA1A/SORBS1/TUBB/PRKAR1A/S1PR1/ANGPT1/CAV3/KCNA5/ARC/STOML2/CD55/SHH/PGK1/EHD2/PTCH1/PLLP/CDH15/KCNA3/SLC6A4/EFHD2/LRP6/PAG1/SGCA/CASP3/FADD/ATP1A1/CD36/STOM/PECAM1/GPM6B/VDAC1	44	CC
GO:0071383	cellular response to steroid hormone stimulus	37/1542	242/17910	0.000433129	0.00755465	0.00620637	CRY2/CCNE1/ATP1A2/TCF21/EIF4EBP1/LMO3/AKAP13/AQP1/FAM107A/RAN/NR3C2/PGR/BRCA1/CREBRF/HEYL/SKP2/KANK2/ZFP36/ZNF366/PER1/RXRG/NR4A1/AGTR2/DNMT3B/FKBP4/KLF9/AR/NR4A3/RORA/CALCOCO1/RORB/GJB2/BUD31/FOXP1/ATP1A1/FBXO32/HDAC1	37	BP
GO:0070126	mitochondrial translational termination	18/1542	88/17910	0.0004351	0.00757245	0.006221	MRPL47/MRPL11/MRPL37/MRPS17/MRPL13/MRPL21/MRPS22/MRPS30/MRPL12/MRPS12/MRPL35/MRPL3/MRPS11/MRPL52/MRPL15/MRPS35/MRPL51/MRPS10	18	BP
GO:0044421	extracellular region part	331/1592	3312/18675	0.000581162	0.00761384	0.0060047	RFTN1/DPYSL2/ABCA3/SUSD2/SFTA3/CDCA8/DAAM2/GPD1L/TPX2/NAPSA/LRRK2/KIF4A/ATP8A1/H2AZ1/PEBP4/KIF23/CDK1/TMPRSS2/SLC2A1/RACGAP1/GAPDH/ADAMTS8/NDNF/CEP55/PGC/A2M/ATP1A2/C7/B3GNT8/PLA2G1B/CHEK1/MTHFD2/GFRA1/ROBO2/LPL/SLC26A9/SCNN1B/SELENBP1/SPARCL1/CYBRD1/H2AX/HMCN1/NUDT1/PRG4/RS1/FAM184A/KIF20A/PKNOX2/AQP1/FAT4/RAN/PTPN13/CLEC3B/TNXB/ALOX15B/ALYREF/TPI1/CD34/CLIC5/ITIH5/PLOD2/STXBP1/F11/LEFTY2/NEDD4L…	331	CC
GO:0060205	cytoplasmic vesicle lumen	47/1592	338/18675	0.000583859	0.00761384	0.0060047	A2M/SCGB3A2/VEGFD/CLEC3B/LEFTY2/CTSH/PSMD14/VWF/NPC2/GPI/GGH/DSN1/PSMD2/TUBB/ALDOA/FUCA2/CAT/PENK/ADA/CTSG/PSMD12/PSMD11/PKM/PA2G4/PGAM1/PSMA2/PSMA5/PSMC2/MMRN1/OLA1/SELENOP/PSMB7/MIF/ACTN2/CCT2/PSMD3/NIT2/PSMD7/PSMC3/F8/GLA/HEBP2/DERA/ELANE/PSMB1/RAB27A/PGM2	47	CC
GO:0043129	surfactant homeostasis	5/1542	9/17910	0.000440795	0.00765486	0.0062887	ADGRF5/NAPSA/SFTPD/EPAS1/CTSH	5	BP
GO:0070110	ciliary neurotrophic factor receptor complex	3/1592	3/18675	0.000618441	0.00770997	0.00608051	IL6R/IL6ST/CNTFR	3	CC
GO:0097149	centralspindlin complex	3/1592	3/18675	0.000618441	0.00770997	0.00608051	KIF23/RACGAP1/ECT2	3	CC
GO:1903143	adrenomedullin receptor complex	3/1592	3/18675	0.000618441	0.00770997	0.00608051	CALCRL/RAMP3/RAMP2	3	CC
GO:0031983	vesicle lumen	47/1592	339/18675	0.00062319	0.00770997	0.00608051	A2M/SCGB3A2/VEGFD/CLEC3B/LEFTY2/CTSH/PSMD14/VWF/NPC2/GPI/GGH/DSN1/PSMD2/TUBB/ALDOA/FUCA2/CAT/PENK/ADA/CTSG/PSMD12/PSMD11/PKM/PA2G4/PGAM1/PSMA2/PSMA5/PSMC2/MMRN1/OLA1/SELENOP/PSMB7/MIF/ACTN2/CCT2/PSMD3/NIT2/PSMD7/PSMC3/F8/GLA/HEBP2/DERA/ELANE/PSMB1/RAB27A/PGM2	47	CC
GO:0045934	negative regulation of nucleobase-containing compound metabolic process	150/1542	1342/17910	0.000446127	0.0077306	0.00635093	ZBTB4/PLK1/CRY2/BIRC5/AUNIP/CDC6/DEPDC1/PARPBP/AURKB/FOXM1/EDNRB/CITED2/CCNE1/TAL1/NFIX/TCF21/PIF1/FBXO5/E2F8/LIMD1/POLQ/ATOH8/PRDM16/UHRF1/SUV39H1/NKX2-1/WWC3/E2F7/FOXF1/HMGA1/EZH2/BRCA1/NEDD4L/TIMELESS/CDK2/TBX2/SRSF9/BLM/PCNA/EED/BTG2/ZBTB16/NFATC3/HELLS/IRX2/SCAI/DONSON/E2F1/MYOCD/DKC1/HEYL/MAPK10/CENPF/ARID4A/WWP2/CHCHD3/GMNN/KANK2/AXIN2/PPID/HAT1/ZFP36/PBXIP1/CYREN/CBX7/H3C2/ZNF366/FOXF2/PE…	150	BP
GO:0034774	secretory granule lumen	45/1592	321/18675	0.000635022	0.00775691	0.00611753	A2M/VEGFD/CLEC3B/LEFTY2/CTSH/PSMD14/VWF/NPC2/GPI/GGH/DSN1/PSMD2/TUBB/ALDOA/FUCA2/CAT/PENK/CTSG/PSMD12/PSMD11/PKM/PA2G4/PGAM1/PSMA2/PSMA5/PSMC2/MMRN1/OLA1/SELENOP/PSMB7/MIF/ACTN2/CCT2/PSMD3/NIT2/PSMD7/PSMC3/F8/GLA/HEBP2/DERA/ELANE/PSMB1/RAB27A/PGM2	45	CC
GO:0101031	chaperone complex	7/1592	19/18675	0.000649392	0.00783329	0.00617777	CCT6A/CCT5/CCT4/TCP1/CCT7/PTGES3/CCT2	7	CC
GO:0009059	macromolecule biosynthetic process	470/1542	4806/17910	0.000461134	0.00797332	0.00655033	RFC4/ZBTB4/CDC45/CCNA2/PLK1/CRY2/RAD51/BIRC5/LRRK2/CCNB1/DLGAP5/CDC6/TBX4/DEPDC1/EXO1/RNASEH2A/MYBL2/H2AZ1/AURKB/GINS2/ORC1/CDT1/FOXM1/CDK1/NEK2/ORC6/EDNRB/CITED2/MCM2/DSCC1/PSRC1/GAPDH/FEN1/HLF/GINS3/CCNE1/TAL1/TRAIP/AFF3/TK1/TICRR/TRIP13/PCLAF/DBF4/B3GNT8/PLA2G1B/NFIX/CHEK1/HOPX/MCM10/TCF21/FHL5/PIF1/FBXO5/ST6GALNAC6/POLE2/EIF4EBP1/E2F8/MCM6/POLA2/PSMC3IP/RBPMS/LIMD1/TOP2A/ERG/POLQ/DMRTC1B/MCM4…	470	BP
GO:1901292	nucleoside phosphate catabolic process	29/1542	175/17910	0.000464088	0.00800703	0.00657802	GAPDH/NUP37/NUDT1/TPI1/GPI/UNG/ALDOA/HPRT1/NUP107/ADA/NUP85/NDC1/PKM/PFKP/PGAM1/PDE8B/RAE1/PGK1/LDHA/ACOT7/NUP62/PDE7B/SMUG1/FBP1/NT5C1A/PFKFB4/TDG/ENTPD3/PDE4C	29	BP
GO:0010648	negative regulation of cell communication	152/1542	1364/17910	0.000467113	0.00804181	0.00660659	SNX25/CRY2/GPD1L/LRRK2/PTPRE/FOXM1/TRAIP/WIF1/DDIAS/CGNL1/TCF21/MBIP/LIMD1/GRIA1/LMO3/PRDM16/CHRDL1/NKX2-1/WWC3/SPRY4/EZH2/BRCA1/STXBP1/TGFBR2/AGER/PBK/PSMD14/SLIT3/PSMC4/RNF34/SCAI/PSMB2/CREBRF/ADRA1A/PSMD2/MYOCD/MYOC/HEYL/RGS5/TSKU/EIF4A3/STMN1/PSMB3/RRM2B/WWP2/KANK2/AXIN2/ADRB2/SMAD6/ARHGEF2/ADA/CAV3/RBMS3/PSMD12/ARRB1/PSMD11/ZNF366/TGFBR3/PER1/PCDH17/ARC/MYOZ1/PSMA2/MECOM/PSMA5/PSMA7/FRZB/PSM…	152	BP
GO:0051234	establishment of localization	479/1542	4908/17910	0.000473913	0.00814129	0.00668832	CACNA2D2/RFTN1/DPYSL2/ESYT3/ABCA3/SUSD2/CENPA/KIF2C/CD302/CDCA8/SNX25/BTBD9/PLK1/CRY2/NDC80/CDCA5/SCN4B/GPD1L/GTSE1/MAD2L1/ABCA8/LRRK2/KIF4A/CCNB1/DLGAP5/ATP8A1/KIFC1/ATP1B2/NUSAP1/SNX30/CDT1/KIF23/TMPRSS2/TUBA1B/SLC2A1/RACGAP1/EDNRB/TUBA1C/PSRC1/GAPDH/ADAMTS8/KPNA2/ESPL1/CEP55/AQP4/SLC22A3/A2M/ATP1A2/RANBP1/KIF15/PLA2G1B/ZWINT/SLC46A2/SCN7A/SCGB3A2/TMEM163/LPL/PRKCE/ATP11A/SLC26A9/VEGFD/SCNN1B/S…	479	BP
GO:0042692	muscle cell differentiation	50/1542	359/17910	0.00047718	0.00817978	0.00671994	CACNA2D2/SYNE1/CCNB1/CDK1/EDNRB/AKAP13/ITGA8/FOXF1/EZH2/TBX2/NFATC3/SHOX2/TBX5/ADRA1A/MYOCD/PRKAR1A/CAV3/MYH11/NPNT/CAPN3/LMOD3/FGFR2/IFRD1/MYOZ1/CASQ2/TANC1/MEF2C/AGTR2/SHH/ADGRB3/EHD2/KIT/SPAG9/CDH15/RORA/CD81/PTBP1/ADM/ACTN2/CASP3/RAMP2/MYH10/ENG/SKI/LDB3/PRDM6/NOTCH1/YBX1/BMP2/RIPOR2	50	BP
GO:0048468	cell development	210/1542	1971/17910	0.00048118	0.00823066	0.00676174	ADGRF5/CACNA2D2/DPYSL2/CDC20/DAAM2/NEDD9/LRRK2/CCNB1/CDK1/EDNRB/NDNF/TAL1/FBXO45/TRIP13/GFRA1/ROBO2/FBXO5/FANCG/LIMD1/AURKA/RAPGEF2/TEK/AKAP13/POC1A/FAT4/TYMS/MFSD2A/RAN/NKX2-1/EPAS1/ITGA8/PGR/ASPM/EZH2/STXBP1/TGFBR2/ECT2/TAPT1/NEDD4L/AGER/KIF14/ALKAL2/SLIT3/KNL1/CNTN4/BTG2/LAMA2/ZBTB16/TMEM108/SHOX2/PTH1R/SCARF1/CDH5/PREX2/ADRA1A/E2F1/DOK6/MYOC/HPRT1/PRPF19/HEYL/ERBB4/DOK4/PEAK1/ASPA/FOLR1/TSKU/…	210	BP
GO:0022610	biological adhesion	150/1542	1345/17910	0.000492092	0.00839928	0.00690027	TROAP/ITGA9/NEDD9/ATP1B2/CITED2/NDNF/ESAM/ROBO2/PRKCE/SPARCL1/TEK/RS1/FAT4/FAM107A/SFTPD/ITGA8/TNXB/SNED1/FOXF1/PGM5/CD34/STXBP1/TGFBR2/EMP2/RGCC/AOC3/FBLN5/SELP/COL6A6/AGER/KIF14/MFAP4/PDZD2/JAM2/ARHGAP6/BCAM/CNTN4/LAMA2/VWF/ZBTB16/SCARF1/MAGI1/ITPKB/CNTN6/SORBS1/ICAM5/MYOC/PEAK1/ICAM4/PRKAR1A/SEMA5A/S1PR1/CORO2B/EPHA4/LIMCH1/ANGPT1/GPC4/PTPRM/SMAD6/PIK3R1/EPDR1/ADA/PCDH20/FLRT3/NPNT/COL4A3/ANOS…	150	BP
GO:0009119	ribonucleoside metabolic process	18/1542	89/17910	0.000502259	0.0085545	0.00702778	LRRK2/UCK2/RAN/AK4/MOCS1/MAGI3/GMPS/HPRT1/ENOPH1/ADA/DGUOK/UMPS/PRTFDC1/NME1/OPA1/CTPS1/NT5C1A/ENPP4	18	BP
GO:1903827	regulation of cellular protein localization	66/1542	509/17910	0.000510517	0.00867661	0.0071281	PLK1/NDC80/CDCA5/GPD1L/GTSE1/LRRK2/CDT1/CDK1/CCNE1/PRKCE/EDEM1/RAN/VAMP2/ECT2/ARHGAP44/NEDD4L/CCT6A/PPP1R13B/SAPCD2/SORBS1/E2F1/CCT5/CCNE2/DKC1/ERBB4/ANGPT1/GPC4/PIK3R1/CAV3/CCT4/PPP2R5A/RAB11FIP2/TCP1/CCT7/CLDN18/AGTR2/NMD3/SHH/PDCD5/PTN/PARL/AR/PDPK1/NUP62/PID1/CD81/PDCD10/RAMP3/AP2M1/DNAJC27/ACTN2/CCT2/KIF20B/RANGAP1/APC/BID/TFDP1/CD36/ITGB1BP1/ZPR1/MCRS1/STOM/GPM6B/YWHAG/RIPOR2/MSN	66	BP
GO:0009262	deoxyribonucleotide metabolic process	9/1542	29/17910	0.000519435	0.0088063	0.00723464	DTYMK/NUDT1/TYMS/UNG/ADA/DGUOK/SMUG1/RRM1/TDG	9	BP
GO:2000649	regulation of sodium ion transmembrane transporter activity	11/1542	41/17910	0.000520357	0.0088063	0.00723464	SCN4B/GPD1L/ATP1A2/PRKCE/NEDD4L/FXYD1/SCN2B/CAV3/UTRN/OSR1/STOM	11	BP
GO:0046605	regulation of centrosome cycle	13/1542	54/17910	0.000526701	0.00889477	0.00730732	STIL/NEK2/CHEK1/AURKA/POC1A/KIF11/PLK4/BRCA1/XRCC3/CCNF/GEN1/NUP62/KAT2B	13	BP
GO:0023057	negative regulation of signaling	152/1542	1368/17910	0.000531467	0.00895628	0.00735786	SNX25/CRY2/GPD1L/LRRK2/PTPRE/FOXM1/TRAIP/WIF1/DDIAS/CGNL1/TCF21/MBIP/LIMD1/GRIA1/LMO3/PRDM16/CHRDL1/NKX2-1/WWC3/SPRY4/EZH2/BRCA1/STXBP1/TGFBR2/AGER/PBK/PSMD14/SLIT3/PSMC4/RNF34/SCAI/PSMB2/CREBRF/ADRA1A/PSMD2/MYOCD/MYOC/HEYL/RGS5/TSKU/EIF4A3/STMN1/PSMB3/RRM2B/WWP2/KANK2/AXIN2/ADRB2/SMAD6/ARHGEF2/ADA/CAV3/RBMS3/PSMD12/ARRB1/PSMD11/ZNF366/TGFBR3/PER1/PCDH17/ARC/MYOZ1/PSMA2/MECOM/PSMA5/PSMA7/FRZB/PSM…	152	BP
GO:0003203	endocardial cushion morphogenesis	10/1542	35/17910	0.000537757	0.00902413	0.0074136	ROBO2/TGFBR2/TBX2/HEYL/TMEM100/GATA5/ENG/NOTCH1/ACVRL1/BMP2	10	BP
GO:0045740	positive regulation of DNA replication	10/1542	35/17910	0.000537757	0.00902413	0.0074136	CDT1/CDK1/E2F8/E2F7/CDK2/PCNA/CDC7/STOML2/DBF4B/ATAD5	10	BP
GO:0042802	identical protein binding	191/1528	1670/16967	0.000228842	0.00907549	0.00824839	DPYSL2/ZBTB4/OIP5/HJURP/PLK1/RAD51/NDC80/TTK/BIRC5/GPD1L/MAD2L1/CIP2A/LRRK2/SYNE1/STIL/SLC2A1/GAPDH/TK1/TRIP13/ROBO2/MCM10/MBIP/LPL/VEGFD/E2F8/MCM6/RBPMS/TOP2A/AQP1/TYMS/UHRF1/PLK4/SFTPD/E2F7/IL6R/TPI1/PGR/BRCA1/STXBP1/AOC3/ECT2/FBLN5/NOD1/AGER/TIMELESS/DAPK2/BLM/PCNA/EED/PLXNA2/VWF/TUBG1/SFTPC/ZBTB16/PTH1R/DDX39A/CHAF1A/PRMT8/ALDOA/HPRT1/PRPF19/HEYL/HSPB6/ERBB4/PEAK1/ASPA/CAT/GHR/TARS1/CENPF/SKP…	191	MF
GO:0003678	DNA helicase activity	12/1528	42/16967	0.000233177	0.00907549	0.00824839	PIF1/MCM6/MCM4/RAD54B/MCM7/RECQL4/BLM/BRIP1/RUVBL2/RUVBL1/CHD2/DDX11	12	MF
GO:0051494	negative regulation of cytoskeleton organization	23/1542	128/17910	0.000548183	0.00917976	0.00754146	NEK2/BRCA1/ARHGAP6/CKAP2/MYOC/STMN1/S1PR1/PFN2/CORO2B/ARHGEF2/CAV3/LMOD3/TWF1/FKBP4/CCNF/SLIT2/SWAP70/KANK1/KAT2B/LMOD1/PLEKHH2/APC/MAP6D1	23	BP
GO:0061351	neural precursor cell proliferation	25/1542	144/17910	0.00055013	0.00919305	0.00755238	CIP2A/LRRK2/MELK/RACGAP1/ASPM/SHCBP1/KIF14/BTG2/ARHGEF2/FGFR2/SHH/HHIP/PTN/LIMS2/CX3CR1/ID4/TRIM71/RORA/SLC6A4/GPR37L1/RRM1/RAB10/HOOK3/LRP2/DIXDC1	25	BP
GO:0042562	hormone binding	18/1528	81/16967	0.000256129	0.00920072	0.00836221	EDNRB/VIPR1/ATP1A2/SCTR/NPR1/CTSH/PTH1R/GHR/CALCRL/PIK3R1/PKM/CHRNA2/AR/RAMP2/ATP1A1/UCN2/CRYM/SLC40A1	18	MF
GO:0031420	alkali metal ion binding	7/1528	16/16967	0.000261208	0.00920072	0.00836221	ATP1A2/SLC34A2/KCNA4/PKM/CAPN3/ATP1A1/TDG	7	MF
GO:0010997	anaphase-promoting complex binding	5/1528	8/16967	0.000261278	0.00920072	0.00836221	CDC20/PLK1/UBE2S/FBXO5/CLSPN	5	MF
GO:0031402	sodium ion binding	5/1528	8/16967	0.000261278	0.00920072	0.00836221	ATP1A2/SLC34A2/CAPN3/ATP1A1/TDG	5	MF
GO:0005838	proteasome regulatory particle	5/1592	10/18675	0.000782519	0.0093226	0.00735232	PSMD14/PSMD2/PSMD12/PSMD7/PSMD9	5	CC
GO:0034333	adherens junction assembly	18/1542	90/17910	0.000578175	0.00962153	0.00790438	TEK/FAM107A/ARHGAP6/SORBS1/MYOC/PEAK1/CORO2B/LIMCH1/PDPK1/SMAD7/RCC2/ACTN2/RAMP2/LDB1/ACVRL1/ITGB1BP1/GPM6B/EPB41L5	18	BP
GO:0009166	nucleotide catabolic process	28/1542	169/17910	0.000578185	0.00962153	0.00790438	GAPDH/NUP37/NUDT1/TPI1/GPI/UNG/ALDOA/HPRT1/NUP107/ADA/NUP85/NDC1/PKM/PFKP/PGAM1/PDE8B/RAE1/PGK1/LDHA/ACOT7/NUP62/PDE7B/SMUG1/FBP1/NT5C1A/PFKFB4/TDG/PDE4C	28	BP
GO:0000902	cell morphogenesis	103/1542	873/17910	0.000590781	0.00979281	0.00804509	DPYSL2/NEDD9/LRRK2/TAL1/FBXO45/GFRA1/ROBO2/LIMD1/AURKA/RAPGEF2/TEK/NKX2-1/ITGA8/STXBP1/ECT2/NEDD4L/KIF14/SLIT3/CNTN4/LAMA2/TMEM108/SHOX2/PREX2/DOK6/ALDOA/MYOC/HPRT1/DOK4/PEAK1/TSKU/STMN1/SEMA5A/EPHA4/PTPRM/ARHGEF2/PIK3R1/FLRT3/VPS33A/ANOS1/CASS4/FGFR2/CYFIP2/ARC/IFRD1/MELTF/AMIGO1/NTRK3/MEF2C/LLPH/SHH/CFL1/ADGRB3/SNX1/SLC26A5/PTCH1/LAMB2/SEMA3G/MYO9A/OPHN1/CDKL5/SLIT2/PALMD/PTN/KNDC1/KIT/AR/SIDT2…	103	BP
GO:0010038	response to metal ion	47/1542	335/17910	0.000590935	0.00979281	0.00804509	LRRK2/CCNB1/CDK1/DTYMK/TESMIN/SLC41A1/CYBRD1/NUDT1/AQP1/AQP3/ECT2/NEDD4L/PCNA/GGH/ITPKB/CYB5A/CAT/PENK/MT1H/CAPN3/FOS/FOSB/KCNK3/CASQ2/MEF2C/GSS/SHH/SLC26A5/OTC/DUSP1/GUCA1A/SOD3/CARF/KIT/ABAT/FBP1/TNNC1/RYR2/GCLC/CASP3/CDK4/SLC25A23/MT1G/TFAP2A/PPIF/GPLD1/SLC40A1	47	BP
GO:0021537	telencephalon development	37/1542	246/17910	0.000595524	0.00984839	0.00809075	LRRK2/SLC2A1/FBXO45/ROBO2/H2AX/AQP1/FAT4/MFSD2A/RAN/NKX2-1/ASPM/EZH2/KIF14/BTG2/TMEM108/HPRT1/WDR62/ERBB4/TSKU/ARHGAP11B/SLC8A3/CRTAC1/SHH/SLIT2/NME1/UBA6/ID4/NR4A3/CASP3/MYH10/SKI/NRGN/TRA2B/HDAC1/DIXDC1/NRG3/BMP2	37	BP
GO:0000079	regulation of cyclin-dependent protein serine/threonine kinase activity	17/1542	83/17910	0.000611007	0.0100835	0.00828391	CDKN3/PLK1/CCNB1/CDC6/PKMYT1/PSRC1/CDC25C/CDC25A/CKS1B/RGCC/CKS2/BLM/MYOCD/KAT2B/CASP3/CDK4/APC	17	BP
GO:0010971	positive regulation of G2/M transition of mitotic cell cycle	8/1542	24/17910	0.000621219	0.0101888	0.00837038	CCNB1/CDK1/FBXO5/DTL/CDC7/DBF4B/RCC2/CDK4	8	BP
GO:0051984	positive regulation of chromosome segregation	8/1542	24/17910	0.000621219	0.0101888	0.00837038	CCNB1/DLGAP5/CDC6/CDT1/FEN1/ESPL1/RCC2/DDX11	8	BP
GO:0072012	glomerulus vasculature development	8/1542	24/17910	0.000621219	0.0101888	0.00837038	TCF21/TEK/IL6R/CD34/ANGPT1/OSR1/EGR1/PECAM1	8	BP
GO:0003205	cardiac chamber development	28/1542	170/17910	0.000636552	0.0103636	0.00851401	CITED2/ROBO2/TEK/FOXF1/TGFBR2/TBX2/SLIT3/SHOX2/TBX5/MYOCD/HEYL/ADAMTS1/SMAD6/CAV3/TGFBR3/FGFR2/MEF2C/SLIT2/CCM2L/PCSK5/TNNC1/RYR2/SMAD7/MYH10/PKP2/ENG/NOTCH1/LRP2	28	BP
GO:0032954	regulation of cytokinetic process	3/1542	3/17910	0.00063708	0.0103636	0.00851401	ECT2/NUP62/KIF20B	3	BP
GO:0061364	apoptotic process involved in luteolysis	3/1542	3/17910	0.00063708	0.0103636	0.00851401	ROBO2/SLIT3/SLIT2	3	BP
GO:2000721	positive regulation of transcription from RNA polymerase II promoter involved in smooth muscle cell differentiation	3/1542	3/17910	0.00063708	0.0103636	0.00851401	ITGA8/MYOCD/NPNT	3	BP
GO:0051130	positive regulation of cellular component organization	134/1542	1189/17910	0.000647362	0.0105094	0.00863381	CDC20/CDCA5/NEDD9/LRRK2/CCNB1/DLGAP5/ATP8A1/AURKB/NUSAP1/CDT1/NEK2/PSRC1/FEN1/NDNF/ESPL1/TAL1/UBE2C/ROBO2/ANLN/PRKCE/TPPP/AURKA/RAPGEF2/TEK/POC1A/SPAG5/PLK4/SFTPD/NABP2/EZH2/BRCA1/FYCO1/RGCC/TAPT1/NEDD4L/ARHGEF15/ALKAL2/EED/CCT6A/SHOX2/FAM162A/SCARF1/PPP1R13B/UNC13B/PLEK2/E2F1/CCT5/MYOC/DKC1/SEMA5A/CPB2/ACTR3/PFN2/EPHA4/LIMCH1/ANGPT1/SPHK1/ADRB2/LRRN3/CAV3/FBXO38/CCT4/ARRB1/FLRT3/RPA3/CASS4/LMOD3…	134	BP
GO:0031226	intrinsic component of plasma membrane	136/1592	1231/18675	0.000898921	0.0105788	0.008343	ESYT3/SCN4B/ITGA9/ATP1B2/TMPRSS2/SLC2A1/EDNRB/AQP4/SLC22A3/VIPR1/ST3GAL5/ATP1A2/C7/SCNN1B/GRIA1/RAPGEF2/TEK/PTPRB/AQP1/MFSD2A/SLC34A2/ITGA8/IL6R/VAMP2/CD34/GPR19/MFSD2B/SELP/AGER/KL/JAM2/BCAM/PLXNA2/PTH1R/FXYD1/PRMT8/SCN2B/STEAP1/ADRA1A/KCND3/CNTN6/SORBS1/GPIHBP1/ADCY9/FCER1A/MS4A2/GRID1/SACM1L/YKT6/ERBB4/KCNA4/DIABLO/FOLR1/GHR/S1PR1/LRRN4/EPHA4/CALCRL/GPC4/PTPRM/ADRB2/SLC8A3/KCNA5/EDA2R/FLRT3/NP…	136	CC
GO:2001212	regulation of vasculogenesis	6/1542	14/17910	0.000660466	0.0107004	0.00879068	RAPGEF2/CD34/EMP2/TMEM100/ADM/RAMP2	6	BP
GO:0005839	proteasome core complex	7/1592	20/18675	0.000926026	0.0107664	0.00849102	PSMB2/PSMB3/PSMA2/PSMA5/PSMA7/PSMB7/PSMB1	7	CC
GO:0031012	extracellular matrix	60/1592	468/18675	0.000939178	0.0107894	0.0085091	ADAMTS8/NDNF/A2M/SPARCL1/HMCN1/PRG4/CLEC3B/TNXB/ITIH5/LEFTY2/FBLN5/COL6A6/CTSH/MFAP4/CLEC14A/GDF10/BCAM/LAMA2/VWF/OGN/ELN/ALPL/MYOC/GPC4/MGP/ADAMTS1/CTSG/FLRT3/NPNT/PKM/COL4A3/TGFBR3/ANOS1/FGFR2/HPSE2/CMA1/EFEMP1/COL4A4/MMRN1/SHH/COL14A1/GPC5/LAMB2/P3H2/ADAMTSL2/SOD3/PTN/ABI3BP/MMRN2/PODN/LTBP2/CPA3/TECTA/WNT2B/COL6A5/MEGF9/MMP28/SRPX/ELANE/GPLD1	60	CC
GO:0051093	negative regulation of developmental process	117/1542	1017/17910	0.000670456	0.0108402	0.00890553	DAAM2/LRRK2/FOXM1/EDNRB/TAL1/RSPO2/HOPX/ROBO2/FBXO5/LIMD1/RAPGEF2/TEK/NKX2-1/WWC3/NPR1/ASPM/EZH2/TGFBR2/RGCC/ARHGEF15/NCAPG2/TBX2/GDF10/CNTN4/ZBTB16/NFATC3/TBX5/E2F2/ITPKB/E2F1/MYOCD/ERBB4/SEMA5A/CPB2/EPHA4/MAP3K3/PTPRM/AXIN2/ADRB2/SMAD6/ARHGEF2/PIK3R1/IRX3/DGUOK/CAV3/ZFP36/MYLIP/COL4A3/EFEMP1/IFRD1/MYOZ1/MELTF/ZC3H8/FRZB/CLDN18/NTRK3/C1QL4/SHH/FKBP4/TRIB3/ADGRB3/SOSTDC1/PGK1/PTCH1/SEMA3G/ADRB1/S…	117	BP
GO:0051656	establishment of organelle localization	59/1542	448/17910	0.000671828	0.0108404	0.00890569	CENPA/KIF2C/CDCA8/PLK1/NDC80/CDCA5/MAD2L1/LRRK2/CCNB1/DLGAP5/KIFC1/NUSAP1/CDT1/KIF23/PSRC1/ESPL1/GRIA1/SPAG5/KIF18A/CENPE/RAN/FOXF1/VAMP2/FAM83D/STXBP1/FYCO1/KIF14/SPDL1/SAPCD2/UNC13B/ADRA1A/YKT6/FOLR1/CENPF/ACTR3/PFN2/TFG/ARHGEF2/PREB/NMD3/MYO19/GEM/KIT/PDPK1/NR4A3/NUP62/KIF1C/STX1A/PDCD10/OPA1/CACNA1D/MYH10/RIMS2/F8/HOOK3/KIF13A/SPRY1/SPRY2/RAB27A	59	BP
GO:0009141	nucleoside triphosphate metabolic process	47/1542	337/17910	0.000673718	0.0108489	0.0089127	LRRK2/CCNB1/CDK1/GAPDH/DTYMK/ATP1A2/UCK2/NUP37/NUDT1/TYMS/RAN/TPI1/AK4/MOCS1/AK1/NDUFA9/GPI/ALDOA/NUP107/RRM2B/ADA/DGUOK/NUP85/NDC1/PKM/PFKP/PGAM1/STOML2/RAE1/PGK1/OLA1/LDHA/NME1/NUP62/PID1/NDUFS6/OPA1/SHMT2/NDUFB4/CTPS1/FBP1/ATP5MC3/PFKFB4/SLC25A23/BID/ENTPD3/PPIF	47	BP
GO:0048754	branching morphogenesis of an epithelial tube	25/1542	146/17910	0.000678754	0.010908	0.00896122	RSPO2/TCF21/FAT4/NKX2-1/FOXF1/PGR/TGFBR2/CTSH/TIMELESS/CAV3/NPNT/FGFR2/AGTR2/SHH/PTCH1/HHIP/SLIT2/AR/HNF1B/ENG/NOTCH4/WNT2B/SPRY1/SPRY2/BMP2	25	BP
GO:0051336	regulation of hydrolase activity	131/1542	1160/17910	0.000685402	0.0109675	0.00901012	CRY2/BIRC5/NEDD9/LRRK2/NCAPH/DEPDC1/ATP1B2/PKMYT1/DEPDC1B/RACGAP1/MCM2/GAPDH/PHACTR1/A2M/RANBP1/PLA2G1B/LPL/ARHGAP11A/RAPGEF2/AQP1/UHRF1/ITIH5/EZH2/ECT2/ARHGAP44/PTTG1/DNAJC9/NOD1/AGER/LAMP3/CTSH/ARHGEF15/CPAMD8/PSMD14/ARHGAP6/PGAM5/PCNA/KNL1/ARHGAP31/RNF34/DOCK9/FAM162A/EGLN3/TMEM132D/PREX2/ADRA1A/GPIHBP1/IQGAP3/DIABLO/RGS5/S1PR1/CYCS/PFN2/EPHA4/RASGRF1/DNAJB11/ARHGAP11B/MARF1/ARRB1/NPNT/COL4A3/…	131	BP
GO:0001889	liver development	23/1542	130/17910	0.000686255	0.0109675	0.00901012	CITED2/E2F8/AURKA/TYMS/E2F7/EZH2/AK4/PCNA/CPB2/GNPNAT1/ADA/PKM/TGFBR3/FRZB/PTCH1/OTC/ASNS/PTN/LIMS2/ARID5B/HNF1B/CEBPG/CIT	23	BP
GO:0051973	positive regulation of telomerase activity	10/1542	36/17910	0.000687759	0.0109675	0.00901012	AURKB/NEK2/PARM1/DKC1/CCT4/TCP1/PTGES3/CCT2/MAPKAPK5/PKIB	10	BP
GO:0046386	deoxyribose phosphate catabolic process	7/1542	19/17910	0.000689337	0.0109675	0.00901012	NUDT1/UNG/ADA/SMUG1/TDG/DERA/PGM2	7	BP
GO:0070987	error-free translesion synthesis	7/1542	19/17910	0.000689337	0.0109675	0.00901012	RFC4/RFC5/RFC2/PCNA/RPA3/UFD1/RFC3	7	BP
GO:0045120	pronucleus	6/1592	15/18675	0.000968856	0.0109994	0.00867471	CCNA2/SLC2A1/AURKA/EZH2/EED/CENPF	6	CC
GO:0050821	protein stabilization	28/1542	171/17910	0.000700018	0.0111152	0.00913149	GTSE1/ATP1B2/GAPDH/STXBP1/CCT6A/GPIHBP1/CCT5/USP27X/PFN2/EPHA4/PIK3R1/CCT4/CHEK2/HIP1/GNAQ/TCP1/CCT7/PTGES3/PLPP3/H1-5/MCM8/PDCD10/HSPD1/SMAD7/CCT2/TMEM88/RASSF2/SOX17	28	BP
GO:0045177	apical part of cell	49/1592	365/18675	0.000994612	0.0111605	0.00880177	ADGRF5/SHROOM4/CTSV/ATP1B2/SLC2A1/SLC26A9/SCNN1B/RAPGEF2/TEK/AQP1/FAT4/SLC34A2/ITGA8/IL6R/CD34/CLIC5/ASPM/CD300LG/EMP2/NOD1/AGER/KL/ABCC6/TUBG1/DUOX1/PTH1R/FXYD1/SAPCD2/GPIHBP1/FOLR1/ADRB2/ECRG4/KCNA5/OCLN/SLC7A5/SCNN1G/DSTYK/CA4/PTPRH/CNTFR/CFTR/ATP1A1/NOTCH1/CD36/LRP2/DYNC2H1/RIPOR2/RAB27A/MSN	49	CC
GO:0070120	ciliary neurotrophic factor-mediated signaling pathway	4/1542	6/17910	0.000712465	0.0112904	0.00927539	IL6R/IL6ST/LIFR/CNTFR	4	BP
GO:0070647	protein modification by small protein conjugation or removal	120/1542	1050/17910	0.000736288	0.0116448	0.00956652	CDC20/CDCA3/CCNA2/PLK1/MAD2L1/LRRK2/CDK1/TRAIP/UBE2S/FBXO45/CDC25A/CISH/UBE2T/UBE2C/FANCI/PRKCE/FBXO5/NUP37/FAM107A/UHRF1/EPAS1/BRCA1/NEDD4L/LRR1/PSMD14/PSMC4/PCNA/ZBTB16/RNF34/MTBP/CLSPN/PSMB2/DTL/PSMD2/IL33/ACTL6A/UCHL3/USP27X/PRPF19/NUP107/PSMB3/SKP2/ATXN7/WWP2/ANAPC7/ANGPT1/FBXW4/SPHK1/KCMF1/ADRB2/UBE2E3/RNF145/NUP85/FBXO38/NDC1/PSMD12/ARRB1/PSMD11/MYLIP/RNF180/H2BC17/FOXF2/CAPN3/USP54/PSMA2/…	120	BP
GO:0007517	muscle organ development	54/1542	403/17910	0.000742022	0.0117122	0.00962193	CCNB1/CDK1/HLF/TCF21/FHL1/TGFBR2/TBX2/BTG2/LAMA2/SHOX2/TBX5/ELN/MYOCD/HEYL/ERBB4/CENPF/UNC45B/S1PR1/CAV3/TGFBR3/CAPN3/LMOD3/UTRN/FGFR2/FOS/MYOZ1/ZBTB18/MEF2C/SHH/MYL6B/DISP1/H1-5/MEOX2/ARID5B/JPH1/ADARB1/CCM2L/EGR1/CNTFR/TNNC1/RYR2/SMAD7/SGCA/PKP2/ENG/SKI/CHD2/PITX1/NOTCH1/LRP2/ETV1/BMP2/RIPOR2/SOX17	54	BP
GO:0060485	mesenchyme development	38/1542	258/17910	0.000761336	0.0119933	0.00985286	EDNRB/CITED2/ROBO2/TCF21/NKX2-1/FOXF1/EZH2/FAM83D/TGFBR2/RGCC/TAPT1/TBX2/TBX5/HEYL/ERBB4/FOLR1/AXIN2/TGFBR3/FOXF2/FGFR2/FRZB/MEF2C/SHH/CFL1/RANBP3L/OSR1/TMEM100/MAD2L2/LRP6/SMAD7/GATA5/STRAP/ENG/SPRY1/NOTCH1/ACVRL1/EPB41L5/BMP2	38	BP
GO:0007507	heart development	70/1542	556/17910	0.000800886	0.0125914	0.0103443	CCNB1/STIL/CDK1/CITED2/ROBO2/TEK/AKAP13/FAT4/FOXF1/TGFBR2/TBX2/SLIT3/PCNA/SHOX2/TBX5/ADRA1A/ELN/MYOCD/HEYL/ERBB4/FOLR1/PRKAR1A/S1PR1/CALCRL/AXIN2/ADAMTS1/SMAD6/CAV3/MYH11/FLRT3/TGFBR3/FGFR2/NTRK3/MEF2C/AGTR2/SHH/PTCH1/IFT140/SLIT2/HSPB7/PTN/IFT57/OSR1/GALNT11/TMEM100/CCM2L/PCSK5/KAT2B/TNNC1/RYR2/SMAD7/GATA5/ADM/ACTN2/CASP3/RAMP2/MYH10/PKP2/ENG/SETDB2/SPRY1/NOTCH1/ACVRL1/CACNA1C/CDKL1/LRP2/DYNC2H1…	70	BP
GO:0045892	negative regulation of transcription, DNA-templated	123/1542	1083/17910	0.000803863	0.0126134	0.0103623	ZBTB4/PLK1/CRY2/BIRC5/DEPDC1/AURKB/FOXM1/EDNRB/CITED2/CCNE1/TAL1/NFIX/TCF21/E2F8/LIMD1/ATOH8/PRDM16/UHRF1/SUV39H1/NKX2-1/WWC3/E2F7/FOXF1/HMGA1/EZH2/BRCA1/NEDD4L/TIMELESS/CDK2/TBX2/PCNA/EED/BTG2/ZBTB16/NFATC3/HELLS/IRX2/E2F1/MYOCD/HEYL/MAPK10/CENPF/ARID4A/WWP2/CHCHD3/GMNN/KANK2/PPID/HAT1/ZFP36/PBXIP1/CBX7/H3C2/ZNF366/FOXF2/PER1/CAPN3/FGFR2/PA2G4/FOSB/MYOZ1/MECOM/ZC3H8/ZBTB18/MEF2C/FNIP2/DNMT3B/SHH…	123	BP
GO:0006325	chromatin organization	87/1542	722/17910	0.000811924	0.0126998	0.0104333	CENPA/OIP5/HJURP/CCNA2/CENPW/ASF1B/LRRK2/CCNB1/CENPU/AURKB/CDK1/MCM2/CENPK/CENPM/CENPN/TAL1/CHEK1/MBIP/CENPI/HASPIN/H2AX/AURKA/PRDM16/UHRF1/SUV39H1/CENPH/HMGA1/EZH2/BRCA1/CENPO/CENPL/VRK1/CDK2/KNL1/EED/MKI67/CHAF1A/HELLS/PRMT8/CHAF1B/ACTL6A/MYOCD/MIS18A/ATXN7/ARID4A/RBL2/HAT1/CBX7/ARRB1/H3C2/H2BC17/PER1/ATAD2/MECOM/PWP1/DNMT3B/TCF7L1/HMGB2/KAT6B/RUVBL2/RUVBL1/CENPP/NELFE/H1-5/NAA50/NTMT1/MTA2/ZMY…	87	BP
GO:0044281	small molecule metabolic process	212/1542	2012/17910	0.000812556	0.0126998	0.0104333	GPD1L/LRRK2/GGTLC1/CCNB1/CDK1/SLC2A1/ADH1B/GAPDH/NDNF/DTYMK/TK1/HMMR/ATP1A2/PLA2G1B/MTHFD2/LPL/PRKCE/UCK2/ACADSB/ACOXL/NUP37/PLA2G4F/NUDT1/TYMS/RAN/NPR1/ALOX15B/PGM5/TPI1/ITIH5/PLOD2/BRCA1/AK4/ERO1A/PSMD14/PSMC4/MOCS1/SULT1C4/AK1/NDUFA9/MAGI3/NPC2/PTH1R/GUCY1A2/ADH1A/SCARF1/CMAS/GMPS/EGLN3/GPI/ITPKB/MARS1/PSMB2/OGN/PPP1R3G/SORBS1/AASS/PSMD2/UNG/ADCY9/ALDOA/AHCYL2/HPRT1/NUP107/FUCA2/ENOPH1/ASPA/FO…	212	BP
GO:0070601	centromeric sister chromatid cohesion	5/1542	10/17910	0.000819082	0.0127518	0.010476	SGO1/SGO2/AXIN2/NAA50/NAA10	5	BP
GO:2001214	positive regulation of vasculogenesis	5/1542	10/17910	0.000819082	0.0127518	0.010476	RAPGEF2/CD34/TMEM100/ADM/RAMP2	5	BP
GO:0045171	intercellular bridge	13/1592	59/18675	0.00117367	0.0130183	0.010267	CDCA8/TPX2/KIF4A/KIF23/CEP55/KIF20A/PKNOX2/CD34/CDC7/KIF4B/EHD2/GSTM5/RAB35	13	CC
GO:0009117	nucleotide metabolic process	80/1542	654/17910	0.000838195	0.0130239	0.0106995	GPD1L/LRRK2/CCNB1/CDK1/GAPDH/DTYMK/ATP1A2/UCK2/NUP37/NUDT1/TYMS/RAN/NPR1/TPI1/AK4/MOCS1/SULT1C4/AK1/NDUFA9/MAGI3/GUCY1A2/GMPS/GPI/AASS/UNG/ADCY9/ALDOA/HPRT1/NUP107/ADA/DGUOK/NUP85/NDC1/PKM/PFKP/HSD17B4/PAICS/NT5C3A/PGAM1/PDE8B/STOML2/RAE1/PPAT/PGK1/UMPS/FMO2/OLA1/PDK1/GUCA1A/LDHA/ACOT7/MDH1/NME1/NUP62/PDK2/PID1/RORA/NDUFS6/OPA1/PDE7B/SMUG1/SHMT2/NDUFB4/CTPS1/FBP1/ACSL5/ATP5MC3/NT5C1A/RRM1/PFKFB4/…	80	BP
GO:0030323	respiratory tube development	28/1542	173/17910	0.00084374	0.0130845	0.0107494	TBX4/RSPO2/TCF21/EIF4EBP1/NKX2-1/SFTPD/EPAS1/FOXF1/PGR/TGFBR2/CTSH/TIMELESS/TBX5/MYOCD/ADA/FGFR2/SHH/ADAMTSL2/HHIP/PTN/TMEM38B/KLF2/PCSK5/AIMP2/AARD/WNT2B/SPRY1/SPRY2	28	BP
GO:0006414	translational elongation	22/1542	124/17910	0.000854156	0.0132203	0.0108609	MRPL47/MRPL11/MRPL37/EIF4A3/MRPS17/MRPL13/MRPL21/MRPS22/MRPS30/MRPL12/MRPS12/MRPL35/MRPL3/MRPS11/MRPL52/MRPL15/MRPS35/MRPL51/CPEB3/MRPS10/EIF5AL1/EIF5A	22	BP
GO:0032467	positive regulation of cytokinesis	10/1542	37/17910	0.00087062	0.0134067	0.011014	CDC6/AURKB/KIF23/RACGAP1/PRKCE/ECT2/KIF14/NUP62/KIF20B/CIT	10	BP
GO:0032506	cytokinetic process	10/1542	37/17910	0.00087062	0.0134067	0.011014	AURKB/KIF23/RACGAP1/CEP55/KIF20A/ECT2/NUP62/SNX18/CNTROB/KIF20B	10	BP
GO:0031324	negative regulation of cellular metabolic process	251/1542	2432/17910	0.000871241	0.0134067	0.011014	ZBTB4/SNX25/PLK1/CRY2/BIRC5/GPD1L/MAD2L1/AUNIP/LRRK2/CCNB1/CDC6/DEPDC1/PARPBP/AURKB/PKMYT1/FOXM1/EDNRB/CITED2/GAPDH/CCNE1/TAL1/PHACTR1/A2M/NFIX/TCF21/MBIP/PRKCE/PIF1/FBXO5/EIF4EBP1/E2F8/LIMD1/LMO3/POLQ/RAPGEF2/AQP1/ATOH8/TYMS/PRDM16/UHRF1/SUV39H1/NKX2-1/SFTPD/WWC3/SPRY4/E2F7/PTPN13/FOXF1/HMGA1/CD34/ITIH5/EZH2/BRCA1/NEDD4L/PTTG1/LAMP3/PBK/TIMELESS/CDK2/TBX2/CPAMD8/SRSF9/BLM/PCNA/KNL1/EED/BTG2/ZBTB…	251	BP
GO:0000731	DNA synthesis involved in DNA repair	12/1542	50/17910	0.000879946	0.0134886	0.0110813	RFC4/PCLAF/RFC5/RFC2/PCNA/DTL/RPA3/UFD1/RFC3/MAD2L2/REV3L/POLD2	12	BP
GO:0060425	lung morphogenesis	12/1542	50/17910	0.000879946	0.0134886	0.0110813	RSPO2/TCF21/NKX2-1/FOXF1/TGFBR2/CTSH/FGFR2/SHH/HHIP/WNT2B/SPRY1/SPRY2	12	BP
GO:1901652	response to peptide	63/1542	491/17910	0.000887157	0.0135591	0.0111392	CCNA2/CDC6/PTPRE/SLC2A1/EDNRB/PLA2G1B/LPL/EIF4EBP1/TEK/VAMP2/NOD1/AGER/TIMELESS/KL/BTG2/GGH/MARS1/SORBS1/ADCY9/KLF15/CAT/GHR/PRKAR1A/EPHA4/ADRB2/BRIP1/ARHGEF2/PIK3R1/TGFBR3/NR4A1/AGTR2/PPAT/TRIB3/EIF2B1/CDO1/OTC/PDPK1/NR4A3/PDK2/PID1/KLF2/SOCS2/RAMP3/OPA1/EGR1/KANK1/VWA2/KAT2B/GJB2/LRP6/GCLC/ADM/ACTN2/CDK4/RANGAP1/APC/RAB10/AGTR1/CD36/CACNB1/YWHAG/GPLD1/DDX11	63	BP
GO:1903507	negative regulation of nucleic acid-templated transcription	128/1542	1137/17910	0.000889268	0.0135591	0.0111392	ZBTB4/PLK1/CRY2/BIRC5/DEPDC1/AURKB/FOXM1/EDNRB/CITED2/CCNE1/TAL1/NFIX/TCF21/E2F8/LIMD1/ATOH8/PRDM16/UHRF1/SUV39H1/NKX2-1/WWC3/E2F7/FOXF1/HMGA1/EZH2/BRCA1/NEDD4L/TIMELESS/CDK2/TBX2/PCNA/EED/BTG2/ZBTB16/NFATC3/HELLS/IRX2/SCAI/E2F1/MYOCD/HEYL/MAPK10/CENPF/ARID4A/WWP2/CHCHD3/GMNN/KANK2/PPID/HAT1/ZFP36/PBXIP1/CBX7/H3C2/ZNF366/FOXF2/PER1/CAPN3/FGFR2/PA2G4/FOSB/MYOZ1/MECOM/ZC3H8/ZBTB18/MEF2C/FNIP2/DNMT3…	128	BP
GO:0007548	sex differentiation	39/1542	269/17910	0.000889648	0.0135591	0.0111392	CTSV/CITED2/ROBO2/TCF21/FANCG/CDKL2/CENPI/NUDT1/KIF18A/NKX2-1/PGR/ASPM/SLIT3/FANCA/NUP107/ARID4A/BRIP1/ADAMTS1/IRX5/EIF2S2/ARRB1/HSD17B4/FOXF2/SHH/DACH1/FKBP4/HMGB2/SLIT2/KIT/AR/ARID5B/OSR1/CNTFR/RRM1/CASP3/WNT2B/FZD4/LRP2/AGO4	39	BP
GO:0007099	centriole replication	9/1542	31/17910	0.000893412	0.0135904	0.011165	STIL/PLK4/BRCA1/CDK2/WDR62/SASS6/NUP62/KAT2B/CNTROB	9	BP
GO:0043687	post-translational protein modification	49/1542	360/17910	0.000904899	0.013739	0.011287	DSCC1/CISH/SPARCL1/ESCO2/CHRDL1/EPAS1/LRR1/PSMD14/PSMC4/ZBTB16/PSMB2/DTL/PSMD2/UCHL3/FUCA2/PSMB3/SKP2/FBXW4/PENK/PSMD12/PSMD11/MELTF/PSMA2/PSMA5/PSMA7/PSMC2/COPS6/CCNF/LAMB2/UBE2F/ENAM/RNF7/SOCS2/PSMB7/UBE2M/SERPIND1/PSMD3/PSME2/AGBL1/APLP2/PSMD7/PSMC3/CKAP4/FBXO32/PSMD9/CALU/TMEM132A/PSMB1/GPLD1	49	BP
GO:0009314	response to radiation	57/1542	435/17910	0.000927279	0.014052	0.0115441	CRY2/RAD51/RAD51AP1/RAD54L/AURKB/FEN1/CDC25A/TICRR/ATP1A2/PCLAF/CHEK1/FANCG/H2AX/RS1/AQP1/NABP2/BRCA1/ECT2/PBK/MFAP4/BLM/PCNA/DTL/FANCD2/XPC/MAPK10/CAT/LRRN4/PENK/PIK3R1/PPID/TOPBP1/TIPIN/XRCC2/ARRB1/PER1/FOS/CHEK2/GNAQ/CIRBP/TANC1/DNMT3B/DUSP1/GUCA1A/RUVBL2/ASNS/PTN/KIT/EGR1/SYNPO/RRM1/CASP3/THBD/PPP1R1B/RDH11/RHNO1/ELANE	57	BP
GO:1902679	negative regulation of RNA biosynthetic process	128/1542	1139/17910	0.000951045	0.0143848	0.0118175	ZBTB4/PLK1/CRY2/BIRC5/DEPDC1/AURKB/FOXM1/EDNRB/CITED2/CCNE1/TAL1/NFIX/TCF21/E2F8/LIMD1/ATOH8/PRDM16/UHRF1/SUV39H1/NKX2-1/WWC3/E2F7/FOXF1/HMGA1/EZH2/BRCA1/NEDD4L/TIMELESS/CDK2/TBX2/PCNA/EED/BTG2/ZBTB16/NFATC3/HELLS/IRX2/SCAI/E2F1/MYOCD/HEYL/MAPK10/CENPF/ARID4A/WWP2/CHCHD3/GMNN/KANK2/PPID/HAT1/ZFP36/PBXIP1/CBX7/H3C2/ZNF366/FOXF2/PER1/CAPN3/FGFR2/PA2G4/FOSB/MYOZ1/MECOM/ZC3H8/ZBTB18/MEF2C/FNIP2/DNMT3…	128	BP
GO:1902531	regulation of intracellular signal transduction	195/1542	1838/17910	0.000958388	0.0144684	0.0118862	RHOBTB2/RFC4/GPD1L/TPX2/LRRK2/EXO1/AURKB/FOXM1/CDK1/DEPDC1B/RACGAP1/CEP55/DDIAS/A2M/ARHGEF17/PLA2G1B/CGNL1/CHEK1/MBIP/PRKCE/LIMD1/ARHGAP11A/LMO3/AURKA/RAPGEF2/TEK/AKAP13/ARHGEF39/SCTR/RFC5/WWC3/SPRY4/PTPN13/NPR1/IL6R/NR3C2/RFC2/EZH2/BRCA1/FAM83D/VRK2/ECT2/ARHGAP44/NOD1/SELP/AGER/KIF14/PBK/ARHGEF15/CDK2/DAPK2/ALKAL2/KL/ARHGAP6/BLM/ARHGAP31/MAGI3/RNF34/GUCY1A2/PPP1R13B/SCAI/PREX2/ITPKB/ADRA1A/IQGAP…	195	BP
GO:0004386	helicase activity	24/1528	128/16967	0.000421018	0.014481	0.0131613	RAD54L/MCM2/PIF1/MCM6/ERCC6L/MCM4/RAD54B/MCM7/RECQL4/BLM/DDX39A/HELLS/MCM5/EIF4A3/BRIP1/RUVBL2/RUVBL1/MCM3/MCM8/DDX47/SMARCA2/DDX55/CHD2/DDX11	24	MF
GO:0006082	organic acid metabolic process	125/1542	1109/17910	0.000973854	0.0146555	0.01204	GGTLC1/SLC2A1/GAPDH/NDNF/HMMR/PLA2G1B/MTHFD2/LPL/PRKCE/ACADSB/ACOXL/NUP37/PLA2G4F/TYMS/ALOX15B/TPI1/ITIH5/PLOD2/BRCA1/ERO1A/PSMD14/PSMC4/SULT1C4/CMAS/GMPS/EGLN3/GPI/MARS1/PSMB2/OGN/AASS/PSMD2/ALDOA/NUP107/ENOPH1/ASPA/FOLR1/CYB5A/GHR/TARS1/PSMB3/SLC27A3/ANGPT1/LTA4H/NUP85/NDC1/PSMD12/PSMD11/PKM/PFKP/HSD17B4/SMS/PGAM1/PSMA2/PSMA5/PSMA7/PSMC2/SLC7A5/RAE1/IVD/PPAT/PTGES3/GSS/TRIB3/PGK1/PSPH/FMO2/PDK1…	125	BP
GO:0030334	regulation of cell migration	105/1542	906/17910	0.000974461	0.0146555	0.01204	GTSE1/NEDD9/ATP8A1/CITED2/PRKCE/VEGFD/FBXO5/RAPGEF2/TEK/ARHGEF39/FAM107A/ATOH8/NKX2-1/IL6R/FOXF1/ALOX15B/LDB2/TGFBR2/EMP2/RGCC/SELP/AGER/CTSH/KIF14/DAPK2/LAMA2/PLXNA2/ROBO4/GPI/TBX5/SCAI/SEMA6D/IL33/MYOCD/MYOC/ERBB4/SEMA5A/S1PR1/PFN2/LIMCH1/ANGPT1/MAP3K3/PTPRM/SPHK1/ADAMTS1/ARHGEF2/PIK3R1/ADA/CASS4/RHOJ/NTRK3/MEF2C/AGTR2/SHH/DACH1/DUSP1/SLIT2/PLPP3/PTN/CXCL16/CX3CR1/MMRN2/MEOX2/PDPK1/SWAP70/NR4A3…	105	BP
GO:0007389	pattern specification process	54/1542	408/17910	0.000989997	0.0148611	0.0122089	DAAM2/STIL/CITED2/ROBO2/AURKA/NKX2-1/FOXF1/TGFBR2/TBX2/EED/BTG2/PLXNA2/ZBTB16/IRX2/TBX5/ERBB4/FOLR1/AXIN2/SMAD6/IRX3/XRCC2/FGFR2/ARC/MEF2C/SHH/SOSTDC1/PTCH1/IFT140/HHIP/DISP1/MEOX2/AR/IFT57/OSR1/GALNT11/HNF1B/IRX1/PCSK5/GATA5/ENG/SKI/LDB1/WNT2B/SETDB2/SPRY1/TRA2B/NOTCH1/LRP2/DYNC2H1/NRG3/EPB41L5/GREM2/BMP2/SOX17	54	BP
GO:0005720	nuclear heterochromatin	9/1592	33/18675	0.0013627	0.014869	0.0117265	CENPA/H2AZ1/EME1/ESCO2/EED/TCP1/H1-5/SATB1/H1-4	9	CC
GO:0031594	neuromuscular junction	13/1592	60/18675	0.00138334	0.014869	0.0117265	LAMA2/PRKAR1A/EPHA4/CAV3/SLC8A3/DES/UTRN/LAMB2/PTN/CDH15/MYH10/MUSK/TBC1D24	13	CC
GO:0062023	collagen-containing extracellular matrix	52/1592	399/18675	0.00138674	0.014869	0.0117265	ADAMTS8/A2M/SPARCL1/HMCN1/PRG4/CLEC3B/TNXB/ITIH5/LEFTY2/FBLN5/COL6A6/CTSH/MFAP4/CLEC14A/GDF10/BCAM/LAMA2/VWF/OGN/ELN/MYOC/GPC4/MGP/ADAMTS1/CTSG/NPNT/PKM/COL4A3/FGFR2/CMA1/EFEMP1/COL4A4/MMRN1/SHH/COL14A1/GPC5/LAMB2/P3H2/SOD3/PTN/ABI3BP/MMRN2/PODN/LTBP2/CPA3/TECTA/WNT2B/COL6A5/MEGF9/MMP28/SRPX/ELANE	52	CC
GO:0060393	regulation of pathway-restricted SMAD protein phosphorylation	11/1542	44/17910	0.000993857	0.014891	0.0122334	SNX25/TTK/RBPMS/GDF10/SMAD6/BMPER/SMAD7/STRAP/ENG/ACVRL1/BMP2	11	BP
GO:0030900	forebrain development	50/1542	371/17910	0.00100595	0.015044	0.0123591	LRRK2/STIL/SLC2A1/FBXO45/ROBO2/H2AX/RAPGEF2/AQP1/FAT4/MFSD2A/RAN/NKX2-1/ASPM/EZH2/KIF14/BTG2/TMEM108/E2F1/HPRT1/WDR62/ERBB4/TSKU/SEMA5A/ARHGAP11B/SLC8A3/CRTAC1/FGFR2/SHH/OPHN1/SLIT2/NME1/PTN/UBA6/ID4/NR4A3/RRM1/CASP3/MYH10/SKI/HOOK3/WNT2B/NRGN/PITX1/TRA2B/HDAC1/LRP2/DYNC2H1/DIXDC1/NRG3/BMP2	50	BP
GO:0006144	purine nucleobase metabolic process	6/1542	15/17910	0.00102093	0.0151825	0.0124729	GMPS/HPRT1/ADA/PAICS/PPAT/GMPR	6	BP
GO:0007076	mitotic chromosome condensation	6/1542	15/17910	0.00102093	0.0151825	0.0124729	NCAPG/CDCA5/NCAPH/NUSAP1/NCAPD2/SMC2	6	BP
GO:0009200	deoxyribonucleoside triphosphate metabolic process	6/1542	15/17910	0.00102093	0.0151825	0.0124729	DTYMK/NUDT1/TYMS/RRM2B/ADA/DGUOK	6	BP
GO:0007167	enzyme linked receptor protein signaling pathway	111/1542	968/17910	0.00102611	0.0152311	0.0125128	SNX25/TTK/PTPRE/CITED2/GFRA1/VEGFD/EIF4EBP1/RBPMS/RAPGEF2/TEK/FAT4/ATOH8/PRDM16/CHRDL1/NKX2-1/ITGA8/NPR1/CSRNP1/TGFBR2/LEFTY2/SHCBP1/KL/GDF10/TMEM108/CDH5/SORBS1/MYOCD/MYOC/ERBB4/FOLR1/GHR/STMN1/ACTR3/EPHA4/ANGPT1/ADRB2/SMAD6/PIK3R1/CAV3/FLRT3/NPNT/COL4A3/TGFBR3/ANOS1/FGFR2/CYFIP2/FOS/EFEMP1/HIP1/ARPC1A/NTRK3/AGTR2/SHH/DSTYK/SOSTDC1/VEPH1/AP2S1/IL6ST/ADAMTSL2/LIFR/HHIP/PTN/MMRN2/KIT/AR/PDPK1/TRIM…	111	BP
GO:0043436	oxoacid metabolic process	123/1542	1091/17910	0.00105807	0.0156168	0.0128297	GGTLC1/SLC2A1/GAPDH/NDNF/HMMR/PLA2G1B/MTHFD2/LPL/PRKCE/ACADSB/ACOXL/NUP37/PLA2G4F/TYMS/ALOX15B/TPI1/ITIH5/PLOD2/BRCA1/ERO1A/PSMD14/PSMC4/SULT1C4/CMAS/GMPS/EGLN3/GPI/MARS1/PSMB2/OGN/AASS/PSMD2/ALDOA/NUP107/ENOPH1/ASPA/FOLR1/CYB5A/TARS1/PSMB3/SLC27A3/ANGPT1/LTA4H/NUP85/NDC1/PSMD12/PSMD11/PKM/PFKP/HSD17B4/SMS/PGAM1/PSMA2/PSMA5/PSMA7/PSMC2/SLC7A5/RAE1/IVD/PPAT/PTGES3/GSS/TRIB3/PGK1/PSPH/PDK1/CDO1/SLC…	123	BP
GO:0030239	myofibril assembly	12/1542	51/17910	0.00106189	0.0156168	0.0128297	AKAP13/PRKAR1A/CAV3/MYH11/CAPN3/LMOD3/MYOZ1/CASQ2/MEF2C/ACTN2/MYH10/LDB3	12	BP
GO:0032206	positive regulation of telomere maintenance	12/1542	51/17910	0.00106189	0.0156168	0.0128297	AURKB/NEK2/NABP2/CCT6A/CCT5/DKC1/CCT4/TCP1/CCT7/CCT2/MAPKAPK5/PKIB	12	BP
GO:0072132	mesenchyme morphogenesis	12/1542	51/17910	0.00106189	0.0156168	0.0128297	ROBO2/FOXF1/TGFBR2/TBX2/HEYL/OSR1/TMEM100/GATA5/ENG/NOTCH1/ACVRL1/BMP2	12	BP
GO:1902305	regulation of sodium ion transmembrane transport	12/1542	51/17910	0.00106189	0.0156168	0.0128297	SCN4B/GPD1L/ATP1B2/ATP1A2/PRKCE/NEDD4L/FXYD1/SCN2B/CAV3/UTRN/OSR1/STOM	12	BP
GO:0030010	establishment of cell polarity	22/1542	126/17910	0.00106386	0.0156169	0.0128298	CENPA/PLK1/NDC80/MAD2L1/FOXF1/SPDL1/CDH5/SAPCD2/ARHGEF2/RAB11FIP2/SHH/CFL1/MYO9A/OPHN1/KANK1/KIF20B/RAB10/SPRY1/SPRY2/RIPOR2/MSN/FRMD4B	22	BP
GO:1904029	regulation of cyclin-dependent protein kinase activity	17/1542	87/17910	0.00106833	0.0156538	0.0128601	CDKN3/PLK1/CCNB1/CDC6/PKMYT1/PSRC1/CDC25C/CDC25A/CKS1B/RGCC/CKS2/BLM/MYOCD/KAT2B/CASP3/CDK4/APC	17	BP
GO:0097486	multivesicular body lumen	4/1592	7/18675	0.00149202	0.015822	0.0124781	SFTPB/NAPSA/CTSH/SFTPC	4	CC
GO:0042769	DNA damage response, detection of DNA damage	10/1542	38/17910	0.00109155	0.0159646	0.0131154	RFC4/RFC5/RFC2/PCNA/DTL/RPA3/RFC3/MRPS11/POLD2/MRPS35	10	BP
GO:0031647	regulation of protein stability	39/1542	272/17910	0.00110051	0.0160662	0.0131989	PLK1/GTSE1/LRRK2/ATP1B2/GAPDH/AURKA/FAM107A/STXBP1/NEDD4L/CTSH/CCT6A/GPIHBP1/CCT5/USP27X/PFN2/EPHA4/PIK3R1/CCT4/MYLIP/CAPN3/CHEK2/HIP1/GNAQ/TCP1/CCT7/PTGES3/PLPP3/H1-5/MCM8/CD81/PDCD10/HSPD1/SMAD7/CASP3/CCT2/TMEM88/RASSF2/BMP2/SOX17	39	BP
GO:0005635	nuclear envelope	54/1592	420/18675	0.00154284	0.0161016	0.0126986	MAD2L1/SYNE1/EDNRB/GAPDH/RANBP1/NUP37/NUDT1/AQP1/RAN/PRICKLE2/TMPO/SCAI/LMNB1/ADRA1A/DTL/LMNB2/TUBB/NUP107/CENPF/BRIP1/NUP85/NDC1/XPOT/RNF180/SMOX/NR4A1/GNAQ/FANCL/RAE1/OIT3/BANF1/KPNA4/ITPR1/SPAG4/RCC1/NRM/NUP62/TMEM38B/STX1A/NDUFB4/BCL2L10/RRM1/SLC16A3/CDK4/RANGAP1/TRA2B/YBX1/WDFY3/LRRC59/NOC4L/NEMP1/DNAJC2/EIF5AL1/EIF5A	54	CC
GO:0000781	chromosome, telomeric region	25/1592	156/18675	0.00156691	0.0161016	0.0126986	RAD51/ORC1/CDK1/MCM2/FEN1/CHEK1/PIF1/MCM6/H2AX/MCM4/MCM7/RECQL4/ALYREF/NABP2/EZH2/CDK2/BLM/PCNA/MCM5/HAT1/XRCC3/CHEK2/PTGES3/ORC5/MCM3	25	CC
GO:1902494	catalytic complex	122/1592	1103/18675	0.00156844	0.0161016	0.0126986	RFC4/CDC20/CCNA2/GPD1L/CCNB1/BUB1B/ATP1B2/CDK1/CCNE1/TAL1/UBE2S/ATP1A2/UBE2C/SNRPA1/MBIP/POLE2/ALYREF/EZH2/BRCA1/CDK2/PSMD14/PSMC4/PCNA/EED/NDUFA9/FXYD1/PSMB2/DTL/POP7/SORBS1/PSMD2/ACTL6A/CCNE2/DKC1/PRPF19/EIF4A3/SNRPD1/PRKAR1A/SNRPG/PSMB3/CYCS/SKP2/WWP2/PDSS1/ANAPC7/ZFAND2A/DYNLL1/FBXW4/PIK3R1/FBXO38/ZFP36/PSMD12/CBX7/PSMD11/SNRPF/PKM/PPP2R5A/POP1/PSMA2/MECOM/PSMA5/PSMA7/PPP4C/SNRPB/PSMC2/ADRM1/…	122	CC
GO:0051172	negative regulation of nitrogen compound metabolic process	235/1542	2271/17910	0.00112845	0.0163409	0.0134246	ZBTB4/SNX25/PLK1/CRY2/BIRC5/GPD1L/MAD2L1/AUNIP/LRRK2/CCNB1/CDC6/DEPDC1/PARPBP/AURKB/FOXM1/EDNRB/CITED2/GAPDH/CCNE1/TAL1/PHACTR1/A2M/NFIX/TCF21/MBIP/PRKCE/PIF1/FBXO5/EIF4EBP1/E2F8/LIMD1/LMO3/POLQ/AQP1/ATOH8/TYMS/PRDM16/UHRF1/SUV39H1/NKX2-1/SFTPD/WWC3/SPRY4/E2F7/PTPN13/FOXF1/HMGA1/CD34/ITIH5/EZH2/BRCA1/NEDD4L/PTTG1/LAMP3/PBK/TIMELESS/CDK2/TBX2/CPAMD8/SRSF9/BLM/PCNA/EED/BTG2/ZBTB16/NFATC3/RNF34/IGF2…	235	BP
GO:0042044	fluid transport	8/1542	26/17910	0.00112957	0.0163409	0.0134246	EDNRB/AQP4/AQP1/AQP3/AQP7/SLC14A1/ITPR1/CFTR	8	BP
GO:0060914	heart formation	8/1542	26/17910	0.00112957	0.0163409	0.0134246	ROBO2/TBX5/FOLR1/AXIN2/MEF2C/GATA5/LRP2/SOX17	8	BP
GO:0061437	renal system vasculature development	8/1542	26/17910	0.00112957	0.0163409	0.0134246	TCF21/TEK/IL6R/CD34/ANGPT1/OSR1/EGR1/PECAM1	8	BP
GO:0061440	kidney vasculature development	8/1542	26/17910	0.00112957	0.0163409	0.0134246	TCF21/TEK/IL6R/CD34/ANGPT1/OSR1/EGR1/PECAM1	8	BP
GO:1901653	cellular response to peptide	49/1542	364/17910	0.0011519	0.0166337	0.0136651	CCNA2/CDC6/PTPRE/PLA2G1B/LPL/EIF4EBP1/VAMP2/NOD1/AGER/TIMELESS/KL/MARS1/SORBS1/ADCY9/KLF15/GHR/PRKAR1A/EPHA4/ADRB2/BRIP1/ARHGEF2/PIK3R1/NR4A1/AGTR2/PPAT/TRIB3/PDPK1/NR4A3/PDK2/PID1/KLF2/SOCS2/OPA1/KANK1/VWA2/KAT2B/GJB2/GCLC/ACTN2/CDK4/RANGAP1/APC/RAB10/AGTR1/CD36/CACNB1/YWHAG/GPLD1/DDX11	49	BP
GO:0001823	mesonephros development	19/1542	103/17910	0.00116069	0.0167019	0.0137211	ROBO2/TCF21/FAT4/ZBTB16/CAT/SMAD6/NPNT/FGFR2/AGTR2/SHH/PTCH1/SLIT2/OSR1/BMPER/HNF1B/SMAD7/WNT2B/SPRY1/BMP2	19	BP
GO:0070727	cellular macromolecule localization	167/1542	1550/17910	0.00116081	0.0167019	0.0137211	RFTN1/CENPA/PLK1/NDC80/CDCA5/TTK/GPD1L/GTSE1/LRRK2/SYNE1/BUB1B/STIL/AURKB/CDT1/CDK1/KPNA2/CCNE1/PRKCE/HASPIN/NUP37/AURKA/RAPGEF2/SPAG5/ESCO2/EDEM1/RAN/VAMP2/ALYREF/NABP2/EZH2/FAM83D/STXBP1/EMP2/ECT2/ARHGAP44/NEDD4L/FBLN5/AGER/SRSF9/KNL1/CCT6A/ZBTB16/SPDL1/DDX39A/PPP1R13B/SAPCD2/MTBP/SORBS1/E2F1/GPIHBP1/CCT5/BUB3/CCNE2/DKC1/PRPF19/CPSF3/MAPK10/NUP107/ERBB4/CAT/EIF4A3/DUOXA1/ANGPT1/GPC4/AXIN2/ARHGE…	167	BP
GO:0000904	cell morphogenesis involved in differentiation	77/1542	632/17910	0.00116403	0.016718	0.0137344	DPYSL2/NEDD9/LRRK2/TAL1/FBXO45/GFRA1/ROBO2/RAPGEF2/TEK/NKX2-1/ITGA8/STXBP1/KIF14/SLIT3/CNTN4/LAMA2/SHOX2/PREX2/DOK6/MYOC/HPRT1/DOK4/PEAK1/TSKU/STMN1/SEMA5A/EPHA4/PTPRM/PIK3R1/FLRT3/VPS33A/ANOS1/CASS4/FGFR2/ARC/IFRD1/MELTF/AMIGO1/NTRK3/MEF2C/SHH/CFL1/ADGRB3/PTCH1/LAMB2/SEMA3G/OPHN1/CDKL5/SLIT2/PTN/KNDC1/AR/NR4A3/GFRA2/TRPC6/ADARB1/OPA1/KANK1/SEMA4A/RCC2/CASP3/KIDINS220/ULK2/MYH10/NRXN3/NOTCH4/RAB1…	77	BP
GO:0072522	purine-containing compound biosynthetic process	41/1542	291/17910	0.00117737	0.0168792	0.0138668	GAPDH/NUP37/NPR1/TPI1/AK4/AK1/GUCY1A2/GMPS/GPI/ADCY9/ALDOA/HPRT1/NUP107/ADA/DGUOK/NUP85/NDC1/PKM/PFKP/PAICS/PGAM1/STOML2/RAE1/PPAT/PGK1/PDK1/GUCA1A/PRTFDC1/LDHA/ACOT7/NME1/NUP62/PDK2/PID1/FBP1/ACSL5/ATP5MC3/PFKFB4/ELOVL6/ACSS1/GMPR	41	BP
GO:0034622	cellular protein-containing complex assembly	109/1542	952/17910	0.00119617	0.0171179	0.0140629	CENPA/OIP5/HJURP/CENPW/RAD51/ASF1B/CENPU/CELF2/CDT1/MCM2/PSRC1/CENPK/CENPM/CENPN/UBE2S/TICRR/UBE2C/HOPX/ANLN/PRKCE/FBXO5/CENPI/LIMD1/TPPP/H2AX/FAM107A/CENPE/CENPH/STXBP1/CENPO/CENPL/ARHGAP6/SRSF9/KNL1/NDUFA9/CHAF1A/HELLS/UNC13B/DENR/CHAF1B/DIAPH3/ELN/MIS18A/XPC/PRPF19/NUP107/STMN1/CENPF/SNRPD1/SNRPG/ACTR3/PFN2/GMNN/ANGPT1/ADRB2/SMAD6/HAT1/CAV3/NDC1/PSMD11/MYH11/SNRPF/H3C2/H2BC17/TGFBR3/RPA3/LMOD3…	109	BP
GO:0042391	regulation of membrane potential	50/1542	374/17910	0.00120079	0.0171533	0.0140919	SCN4B/GPD1L/LRRK2/ATP1B2/ATP1A2/GRIA1/INSYN1/FHL1/NEDD4L/TMEM108/FXYD1/UNC13B/SCN2B/ADRA1A/KCND3/MYOC/GRID1/EIF4A3/WWP2/ADRB2/CAV3/SLC8A3/KCNA5/CHRNA2/CASQ2/STOML2/NTRK3/MEF2C/SLC26A5/ADRB1/PTN/PID1/STX1A/ABAT/CACNA1D/MLLT11/RYR2/SMAD7/IGSF9B/GCLC/ACTN2/FGF14/CFTR/PKP2/RIMS2/ATP1A1/HEBP2/BID/CACNA1C/CD36	50	BP
GO:0031327	negative regulation of cellular biosynthetic process	162/1542	1499/17910	0.00120733	0.0171922	0.0141239	ZBTB4/PLK1/CRY2/BIRC5/CDC6/DEPDC1/AURKB/FOXM1/EDNRB/CITED2/GAPDH/CCNE1/TAL1/NFIX/TCF21/PIF1/FBXO5/EIF4EBP1/E2F8/LIMD1/RAPGEF2/ATOH8/TYMS/PRDM16/UHRF1/SUV39H1/NKX2-1/SFTPD/WWC3/E2F7/FOXF1/HMGA1/CD34/EZH2/BRCA1/NEDD4L/TIMELESS/CDK2/TBX2/BLM/PCNA/EED/BTG2/ZBTB16/NFATC3/IGF2BP3/HELLS/IRX2/SCAI/DONSON/E2F1/MYOCD/HEYL/MAPK10/EIF4A3/CENPF/ARID4A/WWP2/CHCHD3/GMNN/KANK2/SPHK1/PPID/HAT1/ZFP36/PBXIP1/CBX7/H…	162	BP
GO:0003208	cardiac ventricle morphogenesis	15/1542	73/17910	0.00120917	0.0171922	0.0141239	FOXF1/TGFBR2/TBX5/HEYL/TGFBR3/FGFR2/MEF2C/CCM2L/TNNC1/RYR2/SMAD7/PKP2/ENG/NOTCH1/LRP2	15	BP
GO:2000045	regulation of G1/S transition of mitotic cell cycle	28/1542	177/17910	0.00120999	0.0171922	0.0141239	GTSE1/CCNB1/CDC6/CDK1/CDC25C/CCNE1/E2F8/AURKA/FAM107A/E2F7/EZH2/FHL1/RGCC/KIF14/CDK2/PCNA/BTG2/MTBP/E2F1/KANK2/RBL2/ADAMTS1/CTDSPL/KCNA5/CHEK2/CDK4/BID/TFDP1	28	BP
GO:0071396	cellular response to lipid	71/1542	575/17910	0.0012493	0.0177191	0.0145568	CCNA2/CRY2/CCNB1/H2AZ1/EDNRB/CCNE1/ATP1A2/TCF21/LPL/PRKCE/EIF4EBP1/LMO3/AKAP13/AQP1/FAM107A/KIF18A/RAN/NR3C2/PGR/BRCA1/CREBRF/E2F1/HEYL/SKP2/KANK2/PENK/ZFP36/CTSG/ZNF366/PER1/RXRG/FGFR2/NR4A1/NTRK3/MEF2C/AGTR2/DNMT3B/CD55/FKBP4/KLF9/PTCH1/HMGB2/RUVBL2/NME1/PTN/CX3CR1/AR/NR4A3/OSR1/PID1/RORA/SLC6A4/CALCOCO1/RAMP3/MIF/RORB/GJB2/LRP6/BUD31/IRAK1/FOXP1/CFTR/CDK4/ATP1A1/FBXO32/CD36/FZD4/HDAC1/FAM210B/…	71	BP
GO:0030324	lung development	27/1542	169/17910	0.00126168	0.0178629	0.0146749	TBX4/RSPO2/TCF21/EIF4EBP1/NKX2-1/SFTPD/EPAS1/FOXF1/PGR/TGFBR2/CTSH/TIMELESS/TBX5/MYOCD/ADA/FGFR2/SHH/ADAMTSL2/HHIP/PTN/TMEM38B/KLF2/AIMP2/AARD/WNT2B/SPRY1/SPRY2	27	BP
GO:0003179	heart valve morphogenesis	12/1542	52/17910	0.00127399	0.0179734	0.0147657	ROBO2/TGFBR2/SLIT3/TBX5/ELN/HEYL/SMAD6/MEF2C/SLIT2/GATA5/NOTCH1/BMP2	12	BP
GO:0090307	mitotic spindle assembly	12/1542	52/17910	0.00127399	0.0179734	0.0147657	CDC20/PLK1/TPX2/KIF4A/MYBL2/KIFC1/AURKB/KIF23/RACGAP1/KIF11/KIF4B/CHEK2	12	BP
GO:0034613	cellular protein localization	166/1542	1543/17910	0.00128082	0.0180379	0.0148187	RFTN1/CENPA/PLK1/NDC80/CDCA5/TTK/GPD1L/GTSE1/LRRK2/SYNE1/BUB1B/STIL/AURKB/CDT1/CDK1/KPNA2/CCNE1/PRKCE/HASPIN/NUP37/AURKA/RAPGEF2/SPAG5/ESCO2/EDEM1/RAN/VAMP2/ALYREF/NABP2/EZH2/FAM83D/STXBP1/EMP2/ECT2/ARHGAP44/NEDD4L/FBLN5/AGER/SRSF9/KNL1/CCT6A/ZBTB16/SPDL1/DDX39A/PPP1R13B/SAPCD2/MTBP/SORBS1/E2F1/GPIHBP1/CCT5/BUB3/CCNE2/DKC1/PRPF19/CPSF3/MAPK10/NUP107/ERBB4/CAT/EIF4A3/DUOXA1/ANGPT1/GPC4/AXIN2/ARHGE…	166	BP
GO:0051298	centrosome duplication	13/1542	59/17910	0.00128437	0.018056	0.0148335	STIL/POC1A/PLK4/BRCA1/CDK2/WDR62/SASS6/XRCC3/CCNF/GEN1/NUP62/KAT2B/CNTROB	13	BP
GO:0044449	contractile fiber part	29/1592	192/18675	0.00178716	0.0181537	0.0143171	SYNE1/SLC2A1/PGM5/ADRA1A/PPP1R12B/ALDOA/CAV3/KCNA5/DES/MYH11/NPNT/PPP2R5A/ABCC9/CAPN3/LMOD3/CASQ2/MYL6B/JPH1/KAT2B/LMOD1/CACNA1D/TNNC1/RYR2/ACTN2/LDB3/FBXO32/CACNA1C/PECAM1/MYH1	29	CC
GO:0034713	type I transforming growth factor beta receptor binding	5/1528	9/16967	0.000544192	0.0182923	0.0166252	SNX25/TGFBR2/SMAD6/SMAD7/ENG	5	MF
GO:1902806	regulation of cell cycle G1/S phase transition	30/1542	195/17910	0.00130439	0.0183051	0.0150382	SUSD2/GTSE1/CCNB1/CDC6/CDK1/CDC25C/CCNE1/E2F8/AURKA/FAM107A/E2F7/EZH2/FAM83D/FHL1/RGCC/KIF14/CDK2/PCNA/BTG2/MTBP/E2F1/KANK2/RBL2/ADAMTS1/CTDSPL/KCNA5/CHEK2/CDK4/BID/TFDP1	30	BP
GO:0007045	cell-substrate adherens junction assembly	16/1542	81/17910	0.00131312	0.0183629	0.0150857	TEK/FAM107A/ARHGAP6/SORBS1/MYOC/PEAK1/CORO2B/LIMCH1/PDPK1/RCC2/ACTN2/LDB1/ACVRL1/ITGB1BP1/GPM6B/EPB41L5	16	BP
GO:0048041	focal adhesion assembly	16/1542	81/17910	0.00131312	0.0183629	0.0150857	TEK/FAM107A/ARHGAP6/SORBS1/MYOC/PEAK1/CORO2B/LIMCH1/PDPK1/RCC2/ACTN2/LDB1/ACVRL1/ITGB1BP1/GPM6B/EPB41L5	16	BP
GO:1903322	positive regulation of protein modification by small protein conjugation or removal	22/1542	128/17910	0.0013164	0.0183765	0.0150969	CDC20/PLK1/LRRK2/UBE2S/UBE2C/FANCI/FAM107A/BRCA1/SKP2/ANGPT1/SPHK1/ADRB2/ARRB1/RNF180/TRIB3/NMI/MASTL/ARRDC3/MAGEC2/SMAD7/AIMP2/MAGEA2	22	BP
GO:0010565	regulation of cellular ketone metabolic process	28/1542	178/17910	0.00132065	0.0184036	0.0151191	PRKCE/BRCA1/PSMD14/PSMC4/PSMB2/PSMD2/PSMB3/PSMD12/PSMD11/PSMA2/PSMA5/PSMA7/PSMC2/TRIB3/PDK1/NR4A3/PDK2/PSMB7/EGR1/ACADL/ADM/PSMD3/PSME2/PSMD7/PSMC3/PSMD9/PSMB1/BMP2	28	BP
GO:1901575	organic substance catabolic process	202/1542	1925/17910	0.00133146	0.0185219	0.0152163	CDC20/SNX25/PLK1/GPD1L/MAD2L1/LRRK2/GGTLC1/CCNB1/RNASEH2A/BUB1B/AURKB/CDK1/GAPDH/FEN1/UBE2S/FBXO45/HMMR/PLA2G1B/UBE2C/LPL/PRKCE/FBXO5/ACADSB/ACOXL/HSD17B6/NUP37/AURKA/NUDT1/EDEM1/UHRF1/TPI1/FAM83D/NEDD4L/CHIA/PTTG1/TBRG4/LAMP3/CTSH/KIF14/PBK/CDK2/PSMD14/PSMC4/BTG2/SULT1C4/RNF34/SCARF1/IGF2BP3/GPI/MAOA/RNASEH1/PSMB2/OGN/DTL/AASS/E2F1/PSMD2/IL33/UNG/UCHL3/USP27X/ALDOA/BUB3/HPRT1/DKC1/PRPF19/PLCXD3/…	202	BP
GO:0007417	central nervous system development	107/1542	935/17910	0.00134497	0.0186772	0.0153439	DPYSL2/SHROOM4/DAAM2/LRRK2/STIL/SLC2A1/TAL1/FBXO45/ROBO2/H2AX/RAPGEF2/AQP1/FAT4/MFSD2A/RAN/NKX2-1/ITGA8/ASPM/EZH2/TGFBR2/AGER/KIF14/AK4/EED/CNTN4/BTG2/PLXNA2/ZBTB16/TMEM108/SEMA6D/CNTN6/E2F1/ACTL6A/FANCD2/HPRT1/PRPF19/WDR62/ERBB4/ASPA/TSKU/STMN1/CENPF/SEMA5A/S1PR1/MACROD2/EPHA4/DYNLL1/SPHK1/ARHGAP11B/SLC8A3/CRTAC1/FGFR2/CMA1/KCNK3/SNRPB/NTRK3/AGTR2/SHH/PTCH1/EIF2B1/LAMB2/IL6ST/OPHN1/SLIT2/NME1/SE…	107	BP
GO:0003015	heart process	40/1542	284/17910	0.00135086	0.0187265	0.0153844	CACNA2D2/SCN4B/GPD1L/ATP1B2/CELF2/ATP1A2/AKAP13/EPAS1/NPR1/NEDD4L/TBX2/FXYD1/SCN2B/ADRA1A/KCND3/IRX5/ADA/CAV3/SLC8A3/KCNA5/DES/ABCC9/KCNK3/CASQ2/AGTR2/ITPR2/ITPR1/ADRB1/HSPB7/TMEM38B/RAMP3/CACNA1D/TNNC1/RYR2/SMAD7/ADM/PKP2/ATP1A1/CACNA1C/CACNB1	40	BP
GO:0007063	regulation of sister chromatid cohesion	7/1542	21/17910	0.00136476	0.0188863	0.0155157	CDCA5/BUB1/FEN1/ESPL1/AXIN2/NAA10/DDX11	7	BP
GO:0043235	receptor complex	40/1592	292/18675	0.0019046	0.0191452	0.0150989	ITGA9/VIPR1/GRIA1/PTPRB/ITGA8/NPR1/IL6R/NR3C2/TGFBR2/PLXNA2/PTH1R/SORBS1/SACM1L/ERBB4/DIABLO/GHR/CALCRL/ADRB2/NPNT/TGFBR3/CHRNA2/STOML2/NTRK3/ITPR2/GPRC5C/IL6ST/LIFR/RAMP3/HSPD1/GPR37L1/CNTFR/IRAK1/RAMP2/MUSK/ENG/RFFL/NOTCH1/CD36/LRP2/BMP2	40	CC
GO:0007100	mitotic centrosome separation	5/1542	11/17910	0.00139542	0.0192106	0.0157821	NEK2/CHEK1/AURKA/KIF11/NUP62	5	BP
GO:0048875	chemical homeostasis within a tissue	5/1542	11/17910	0.00139542	0.0192106	0.0157821	ADGRF5/NAPSA/SFTPD/EPAS1/CTSH	5	BP
GO:0070278	extracellular matrix constituent secretion	5/1542	11/17910	0.00139542	0.0192106	0.0157821	RGCC/CPB2/TMEM38B/ENG/NOTCH1	5	BP
GO:0000315	organellar large ribosomal subunit	12/1592	55/18675	0.00195979	0.0192979	0.0152194	MRPL47/MRPL11/MRPL37/MRPL13/MRPL21/MRPS30/MRPL12/MRPL35/MRPL3/MRPL52/MRPL15/MRPL51	12	CC
GO:0005762	mitochondrial large ribosomal subunit	12/1592	55/18675	0.00195979	0.0192979	0.0152194	MRPL47/MRPL11/MRPL37/MRPL13/MRPL21/MRPS30/MRPL12/MRPL35/MRPL3/MRPL52/MRPL15/MRPL51	12	CC
GO:0007399	nervous system development	229/1542	2216/17910	0.00140959	0.0193721	0.0159148	DPYSL2/CDC20/SHROOM4/DAAM2/CTSV/LRRK2/STIL/CDK1/SLC2A1/RACGAP1/EDNRB/NDNF/TAL1/FBXO45/RSPO2/GFRA1/ROBO2/VEGFD/H2AX/AURKA/RAPGEF2/AQP1/FAT4/ATOH8/PRDM16/PRX/MFSD2A/CHRDL1/RAN/NKX2-1/ITGA8/RAPGEF5/ASPM/EZH2/STXBP1/TGFBR2/ECT2/NEDD4L/AGER/KIF14/ARHGEF15/AK4/ALKAL2/SLIT3/EED/CNTN4/BTG2/LAMA2/PLXNA2/ZBTB16/TMEM108/SHOX2/SCARF1/UNC13B/SCN2B/PREX2/PCSK2/SEMA6D/CNTN6/E2F1/IL33/DOK6/ACTL6A/FANCD2/MYOC/HPR…	229	BP
GO:0031396	regulation of protein ubiquitination	30/1542	196/17910	0.00141631	0.019431	0.0159632	CDC20/PLK1/MAD2L1/LRRK2/UBE2S/UBE2C/FANCI/PRKCE/FBXO5/FAM107A/BRCA1/MTBP/SKP2/ANGPT1/SPHK1/ADRB2/ARRB1/RNF180/FOXF2/TRIB3/NMI/MASTL/ARRDC3/MAGEC2/MAD2L2/SMAD7/GCLC/AIMP2/U2AF2/MAGEA2	30	BP
GO:0008016	regulation of heart contraction	36/1542	249/17910	0.00144326	0.0197667	0.0162389	CACNA2D2/SCN4B/GPD1L/ATP1B2/CELF2/ATP1A2/EPAS1/NPR1/TBX2/FXYD1/SCN2B/ADRA1A/KCND3/IRX5/ADA/CAV3/SLC8A3/KCNA5/DES/ABCC9/KCNK3/CASQ2/AGTR2/ITPR2/ITPR1/ADRB1/HSPB7/TMEM38B/CACNA1D/RYR2/SMAD7/ADM/PKP2/ATP1A1/CACNA1C/CACNB1	36	BP
GO:0090287	regulation of cellular response to growth factor stimulus	39/1542	276/17910	0.00144918	0.0198138	0.0162776	SNX25/CITED2/PRDM16/CHRDL1/NKX2-1/ITGA8/TGFBR2/TMEM108/MYOCD/FOLR1/SMAD6/CAV3/NPNT/TGFBR3/FGFR2/CYFIP2/NTRK3/AGTR2/DSTYK/SOSTDC1/VEPH1/ADAMTSL2/HHIP/SLIT2/MMRN2/PDPK1/BMPER/SMAD7/STRAP/ZNF423/ENG/SKI/SPRY1/NOTCH1/ACVRL1/FZD4/SPRY2/LRP2/GREM2	39	BP
GO:0051253	negative regulation of RNA metabolic process	134/1542	1214/17910	0.00145941	0.0199051	0.0163527	ZBTB4/PLK1/CRY2/BIRC5/DEPDC1/AURKB/FOXM1/EDNRB/CITED2/CCNE1/TAL1/NFIX/TCF21/E2F8/LIMD1/ATOH8/PRDM16/UHRF1/SUV39H1/NKX2-1/WWC3/E2F7/FOXF1/HMGA1/EZH2/BRCA1/NEDD4L/TIMELESS/CDK2/TBX2/SRSF9/PCNA/EED/BTG2/ZBTB16/NFATC3/HELLS/IRX2/SCAI/E2F1/MYOCD/DKC1/HEYL/MAPK10/CENPF/ARID4A/WWP2/CHCHD3/GMNN/KANK2/AXIN2/PPID/HAT1/ZFP36/PBXIP1/CBX7/H3C2/ZNF366/FOXF2/PER1/CAPN3/FGFR2/PA2G4/FOSB/MYOZ1/MECOM/CIRBP/ZC3H8/Z…	134	BP
GO:0010092	specification of animal organ identity	9/1542	33/17910	0.00146086	0.0199051	0.0163527	ROBO2/AXIN2/FGFR2/MEF2C/AR/GATA5/WNT2B/SPRY1/LRP2	9	BP
GO:0000217	DNA secondary structure binding	8/1528	23/16967	0.000606535	0.0199348	0.018118	NEIL3/RECQL4/BLM/XPC/XRCC2/XRCC3/GEN1/HMGB2	8	MF
GO:0045132	meiotic chromosome segregation	14/1542	67/17910	0.00146779	0.0199655	0.0164023	PLK1/TTK/NCAPH/SGO1/ESPL1/TRIP13/SGO2/FANCD2/ACTR3/BRIP1/NDC1/SYCE2/SMC2/AGO4	14	BP
GO:0006735	NADH regeneration	8/1542	27/17910	0.00148536	0.0200184	0.0164457	GAPDH/TPI1/GPI/ALDOA/PKM/PFKP/PGAM1/PGK1	8	BP
GO:0009394	2'-deoxyribonucleotide metabolic process	8/1542	27/17910	0.00148536	0.0200184	0.0164457	DTYMK/NUDT1/TYMS/UNG/ADA/DGUOK/SMUG1/TDG	8	BP
GO:0015949	nucleobase-containing small molecule interconversion	8/1542	27/17910	0.00148536	0.0200184	0.0164457	DTYMK/TYMS/AK4/AK1/RRM2B/NME1/CTPS1/RRM1	8	BP
GO:0061621	canonical glycolysis	8/1542	27/17910	0.00148536	0.0200184	0.0164457	GAPDH/TPI1/GPI/ALDOA/PKM/PFKP/PGAM1/PGK1	8	BP
GO:0061718	glucose catabolic process to pyruvate	8/1542	27/17910	0.00148536	0.0200184	0.0164457	GAPDH/TPI1/GPI/ALDOA/PKM/PFKP/PGAM1/PGK1	8	BP
GO:0031589	cell-substrate adhesion	44/1542	322/17910	0.00148675	0.0200184	0.0164457	NEDD9/NDNF/PRKCE/TEK/FAM107A/ITGA8/SNED1/FOXF1/CD34/EMP2/FBLN5/KIF14/ARHGAP6/BCAM/VWF/SORBS1/MYOC/PEAK1/CORO2B/LIMCH1/ANGPT1/SMAD6/PIK3R1/EPDR1/NPNT/CASS4/UTRN/MELTF/PTN/ABI3BP/PDPK1/KANK1/RCC2/ACTN2/TECTA/LDB1/NOTCH1/ACVRL1/CD36/ITGB1BP1/FZD4/PECAM1/GPM6B/EPB41L5	44	BP
GO:0009156	ribonucleoside monophosphate biosynthetic process	29/1542	188/17910	0.00149209	0.0200564	0.016477	GAPDH/UCK2/NUP37/TPI1/AK4/AK1/GMPS/GPI/ALDOA/HPRT1/NUP107/ADA/NUP85/NDC1/PKM/PFKP/PAICS/PGAM1/STOML2/RAE1/PPAT/PGK1/UMPS/LDHA/NUP62/PID1/FBP1/ATP5MC3/PFKFB4	29	BP
GO:0071158	positive regulation of cell cycle arrest	16/1542	82/17910	0.00150358	0.0201769	0.0165759	GTSE1/CCNB1/CDK1/CDC25C/E2F8/AURKA/E2F7/BRCA1/RGCC/CDK2/PCNA/BTG2/E2F1/RBL2/CHEK2/TFDP1	16	BP
GO:0045137	development of primary sexual characteristics	33/1542	223/17910	0.0015089	0.0202142	0.0166066	CTSV/CITED2/ROBO2/TCF21/FANCG/NUDT1/KIF18A/NKX2-1/PGR/ASPM/SLIT3/FANCA/NUP107/ARID4A/BRIP1/ADAMTS1/IRX5/EIF2S2/ARRB1/HSD17B4/DACH1/HMGB2/SLIT2/KIT/AR/ARID5B/OSR1/RRM1/CASP3/WNT2B/FZD4/LRP2/AGO4	33	BP
GO:0033262	regulation of nuclear cell cycle DNA replication	6/1542	16/17910	0.00151521	0.0202307	0.0166202	CDT1/CDC7/TIPIN/CHEK2/DACH1/DBF4B	6	BP
GO:0072224	metanephric glomerulus development	6/1542	16/17910	0.00151521	0.0202307	0.0166202	TCF21/CD34/AGTR2/LAMB2/OSR1/EGR1	6	BP
GO:0032210	regulation of telomere maintenance via telomerase	12/1542	53/17910	0.00151995	0.0202601	0.0166443	AURKB/NEK2/PIF1/CCT6A/CCT5/DKC1/CCT4/TCP1/CCT7/CCT2/MAPKAPK5/PKIB	12	BP
GO:0072521	purine-containing compound metabolic process	69/1542	560/17910	0.00153487	0.0203062	0.0166821	LRRK2/CCNB1/CDK1/GAPDH/ATP1A2/NUP37/NUDT1/RAN/NPR1/TPI1/AK4/MOCS1/SULT1C4/AK1/NDUFA9/MAGI3/GUCY1A2/GMPS/GPI/AASS/ADCY9/ALDOA/HPRT1/NUP107/ENOPH1/MACROD2/ADA/DGUOK/NUP85/NDC1/PKM/PFKP/HSD17B4/PAICS/PGAM1/PDE8B/STOML2/RAE1/PPAT/PGK1/OLA1/PDK1/GUCA1A/PRTFDC1/LDHA/ACOT7/NME1/NUP62/PDK2/PID1/RORA/NDUFS6/OPA1/PDE7B/SHMT2/NDUFB4/FBP1/ACSL5/ATP5MC3/NT5C1A/PFKFB4/ENPP4/SLC25A23/ELOVL6/ACSS1/BID/PDE4C/GMPR…	69	BP
GO:0001554	luteolysis	4/1542	7/17910	0.00154888	0.0203062	0.0166821	ROBO2/SLIT3/SLIT2/CASP3	4	BP
GO:0009120	deoxyribonucleoside metabolic process	4/1542	7/17910	0.00154888	0.0203062	0.0166821	DTYMK/ADA/DGUOK/DERA	4	BP
GO:0060462	lung lobe development	4/1542	7/17910	0.00154888	0.0203062	0.0166821	FOXF1/TGFBR2/FGFR2/SHH	4	BP
GO:0060463	lung lobe morphogenesis	4/1542	7/17910	0.00154888	0.0203062	0.0166821	FOXF1/TGFBR2/FGFR2/SHH	4	BP
GO:0090232	positive regulation of spindle checkpoint	4/1542	7/17910	0.00154888	0.0203062	0.0166821	NDC80/MAD2L1/XRCC3/GEN1	4	BP
GO:0090267	positive regulation of mitotic cell cycle spindle assembly checkpoint	4/1542	7/17910	0.00154888	0.0203062	0.0166821	NDC80/MAD2L1/XRCC3/GEN1	4	BP
GO:0097151	positive regulation of inhibitory postsynaptic potential	4/1542	7/17910	0.00154888	0.0203062	0.0166821	UNC13B/ABAT/IGSF9B/RIMS2	4	BP
GO:0097646	calcitonin family receptor signaling pathway	4/1542	7/17910	0.00154888	0.0203062	0.0166821	CALCRL/RAMP3/ADM/RAMP2	4	BP
GO:0098828	modulation of inhibitory postsynaptic potential	4/1542	7/17910	0.00154888	0.0203062	0.0166821	UNC13B/ABAT/IGSF9B/RIMS2	4	BP
GO:0050852	T cell receptor signaling pathway	28/1542	180/17910	0.00156846	0.020529	0.0168652	RFTN1/PSMD14/PSMC4/PSMB2/PSMD2/PSMB3/PIK3R1/ADA/PSMD12/PSMD11/PSMA2/PSMA5/PSMA7/PSMC2/STOML2/EIF2B1/PDPK1/CD81/PSMB7/PAG1/PAWR/PSMD3/PSME2/PSMD7/PSMC3/RC3H1/PSMD9/PSMB1	28	BP
GO:0019932	second-messenger-mediated signaling	48/1542	360/17910	0.00157318	0.0205571	0.0168883	ADGRD1/LRRK2/EDNRB/NDNF/ATP1A2/RAPGEF2/AKAP13/AQP1/SCTR/NPR1/SELP/PTH1R/GUCY1A2/ADCY9/JPH4/CALCRL/SPHK1/ADA/MYOZ1/RCAN2/CASQ2/AGTR2/CGAS/ITPR2/MGRN1/ITPR1/GUCA1A/ADRB1/ARRDC3/PDPK1/TMEM38B/PDK2/TMEM100/JPH1/RAMP3/NCALD/PTGDR2/RYR2/PTBP1/ADM/RAMP2/RIMS2/AGTR1/UCN2/RCAN1/CACNA1C/CD36/RAPGEF4	48	BP
GO:0090092	regulation of transmembrane receptor protein serine/threonine kinase signaling pathway	32/1542	215/17910	0.00160347	0.0209186	0.0171852	SNX25/TTK/CITED2/RBPMS/PRDM16/CHRDL1/NKX2-1/ITGA8/TGFBR2/GDF10/MYOCD/FOLR1/SMAD6/CAV3/NPNT/TGFBR3/SHH/SOSTDC1/VEPH1/ADAMTSL2/PDPK1/BMPER/SMAD7/STRAP/ZNF423/ENG/SKI/NOTCH1/ACVRL1/LRP2/GREM2/BMP2	32	BP
GO:0031100	animal organ regeneration	15/1542	75/17910	0.00161115	0.0209502	0.0172112	CCNA2/CDK1/AURKA/TYMS/EZH2/TGFBR2/PCNA/CPB2/PKM/TGFBR3/PPAT/PTCH1/NR4A3/ADM/CDK4	15	BP
GO:0051145	smooth muscle cell differentiation	15/1542	75/17910	0.00161115	0.0209502	0.0172112	EDNRB/ITGA8/FOXF1/NFATC3/MYOCD/NPNT/FGFR2/MEF2C/SHH/KIT/ADM/RAMP2/ENG/PRDM6/NOTCH1	15	BP
GO:1902807	negative regulation of cell cycle G1/S phase transition	22/1542	130/17910	0.00161863	0.0210132	0.017263	SUSD2/GTSE1/CCNB1/CDK1/CDC25C/E2F8/AURKA/FAM107A/E2F7/EZH2/FHL1/RGCC/CDK2/PCNA/BTG2/E2F1/KANK2/RBL2/CTDSPL/CHEK2/CDK4/TFDP1	22	BP
GO:0001657	ureteric bud development	18/1542	98/17910	0.00162592	0.0210736	0.0173126	ROBO2/TCF21/FAT4/CAT/SMAD6/NPNT/FGFR2/AGTR2/SHH/PTCH1/SLIT2/OSR1/BMPER/HNF1B/SMAD7/WNT2B/SPRY1/BMP2	18	BP
GO:0001701	in utero embryonic development	46/1542	342/17910	0.00163027	0.0210956	0.0173307	CCNB2/ASF1B/CCNB1/STIL/NEK2/HOPX/E2F8/SLC34A2/PLK4/EPAS1/E2F7/GINS1/FOXF1/TGFBR2/TAPT1/GINS4/NCAPG2/PSMC4/ACTL6A/PRPF19/ANGPT1/ADA/EIF2S2/XRCC2/FGFR2/PLCD1/PTCH1/INPP5B/AR/KLF2/TMEM100/HNF1B/TIE1/ADM/KIDINS220/MYH10/PSMC3/MBNL1/YBX1/ACVRL1/PCDH12/ZPR1/CERT1/EPB41L5/BMP2/SOX17	46	BP
GO:2000113	negative regulation of cellular macromolecule biosynthetic process	146/1542	1343/17910	0.00166738	0.0215408	0.0176964	ZBTB4/PLK1/CRY2/BIRC5/CDC6/DEPDC1/AURKB/FOXM1/EDNRB/CITED2/GAPDH/CCNE1/TAL1/NFIX/TCF21/PIF1/FBXO5/EIF4EBP1/E2F8/LIMD1/ATOH8/TYMS/PRDM16/UHRF1/SUV39H1/NKX2-1/WWC3/E2F7/FOXF1/HMGA1/EZH2/BRCA1/NEDD4L/TIMELESS/CDK2/TBX2/BLM/PCNA/EED/BTG2/ZBTB16/NFATC3/IGF2BP3/HELLS/IRX2/DONSON/E2F1/MYOCD/HEYL/MAPK10/EIF4A3/CENPF/ARID4A/WWP2/CHCHD3/GMNN/KANK2/PPID/HAT1/ZFP36/PBXIP1/CBX7/H3C2/ZNF366/FOXF2/PER1/DAPK1/CA…	146	BP
GO:0000307	cyclin-dependent protein kinase holoenzyme complex	8/1592	29/18675	0.00231098	0.0221269	0.0174505	CCNA2/CCNB1/CDK1/CCNE1/CDK2/PCNA/CCNE2/CDK4	8	CC
GO:0032133	chromosome passenger complex	3/1592	4/18675	0.00231587	0.0221269	0.0174505	CDCA8/BIRC5/AURKB	3	CC
GO:0071953	elastic fiber	3/1592	4/18675	0.00231587	0.0221269	0.0174505	FBLN5/MFAP4/ELN	3	CC
GO:0009890	negative regulation of biosynthetic process	163/1542	1522/17910	0.00171581	0.0221307	0.018181	ZBTB4/PLK1/CRY2/BIRC5/CDC6/DEPDC1/AURKB/FOXM1/EDNRB/CITED2/GAPDH/CCNE1/TAL1/NFIX/TCF21/PIF1/FBXO5/EIF4EBP1/E2F8/LIMD1/RAPGEF2/ATOH8/TYMS/PRDM16/UHRF1/SUV39H1/NKX2-1/SFTPD/WWC3/E2F7/FOXF1/HMGA1/CD34/EZH2/BRCA1/NEDD4L/TIMELESS/CDK2/TBX2/BLM/PCNA/EED/BTG2/ZBTB16/NFATC3/IGF2BP3/HELLS/IRX2/SCAI/DONSON/E2F1/MYOCD/HEYL/MAPK10/EIF4A3/CENPF/ARID4A/WWP2/CHCHD3/GMNN/KANK2/SPHK1/PPID/HAT1/ZFP36/PBXIP1/CBX7/H…	163	BP
GO:0008201	heparin binding	26/1528	148/16967	0.000702485	0.0225864	0.020528	ADAMTS8/NDNF/RSPO2/LPL/CLEC3B/TNXB/F11/SELP/RSPO1/ADAMTS1/CTSG/TGFBR3/ANOS1/FGFR2/PDCD5/PTCH1/SLIT2/SOD3/PTN/ABI3BP/LTBP2/RSPO4/SERPIND1/APLP2/ELANE/GREM2	26	MF
GO:0009260	ribonucleotide biosynthetic process	39/1542	279/17910	0.00177057	0.0227919	0.0187243	GAPDH/UCK2/NUP37/NPR1/TPI1/AK4/AK1/GUCY1A2/GMPS/GPI/ADCY9/ALDOA/HPRT1/NUP107/NUP85/NDC1/PKM/PFKP/PAICS/PGAM1/STOML2/RAE1/PPAT/PGK1/UMPS/PDK1/LDHA/ACOT7/NME1/NUP62/PDK2/PID1/CTPS1/FBP1/ACSL5/ATP5MC3/PFKFB4/ELOVL6/ACSS1	39	BP
GO:0003170	heart valve development	13/1542	61/17910	0.00177349	0.0227919	0.0187243	ROBO2/TGFBR2/SLIT3/SHOX2/TBX5/ELN/HEYL/SMAD6/MEF2C/SLIT2/GATA5/NOTCH1/BMP2	13	BP
GO:0031401	positive regulation of protein modification process	124/1542	1117/17910	0.00177566	0.0227919	0.0187243	CDC20/PLK1/TTK/NEDD9/TPX2/LRRK2/CCNB1/CDC6/CDK1/EDNRB/PSRC1/TAL1/UBE2S/DBF4/PLA2G1B/UBE2C/FANCI/PRKCE/RBPMS/RAPGEF2/TEK/AKAP13/FAM107A/CENPE/CKS1B/CDCA2/IL6R/EZH2/BRCA1/TGFBR2/EMP2/RGCC/ECT2/NOD1/AGER/KIF14/NCAPG2/ALKAL2/KL/CKS2/GDF10/EED/CLSPN/ADRA1A/ADCY9/IQGAP3/MAPK10/ERBB4/GHR/PRKAR1A/RSPO1/PFN2/SKP2/EPHA4/LIMCH1/ANGPT1/MAP3K3/SPHK1/AXIN2/ADRB2/ARHGEF2/ARRB1/EDA2R/NPNT/RNF180/PPP2R5A/CASS4/FG…	124	BP
GO:0001656	metanephros development	17/1542	91/17910	0.00178843	0.0229189	0.0188286	ROBO2/TCF21/FAT4/ITGA8/CD34/CTSH/IRX2/IRX3/AGTR2/SHH/PTCH1/LAMB2/OSR1/HNF1B/IRX1/EGR1/SPRY1	17	BP
GO:0001605	adrenomedullin receptor activity	3/1528	3/16967	0.000729086	0.0229429	0.020852	CALCRL/RAMP3/RAMP2	3	MF
GO:0009855	determination of bilateral symmetry	21/1542	123/17910	0.00182447	0.0233171	0.0191557	DAAM2/STIL/CITED2/FOXF1/TGFBR2/TBX2/FOLR1/MEF2C/SHH/SOSTDC1/IFT140/DISP1/IFT57/GALNT11/PCSK5/ENG/SETDB2/NOTCH1/DYNC2H1/GREM2/SOX17	21	BP
GO:0072163	mesonephric epithelium development	18/1542	99/17910	0.0018307	0.0233171	0.0191557	ROBO2/TCF21/FAT4/CAT/SMAD6/NPNT/FGFR2/AGTR2/SHH/PTCH1/SLIT2/OSR1/BMPER/HNF1B/SMAD7/WNT2B/SPRY1/BMP2	18	BP
GO:0072164	mesonephric tubule development	18/1542	99/17910	0.0018307	0.0233171	0.0191557	ROBO2/TCF21/FAT4/CAT/SMAD6/NPNT/FGFR2/AGTR2/SHH/PTCH1/SLIT2/OSR1/BMPER/HNF1B/SMAD7/WNT2B/SPRY1/BMP2	18	BP
GO:0051270	regulation of cellular component movement	117/1542	1046/17910	0.00183239	0.0233171	0.0191557	GTSE1/NEDD9/ATP8A1/CITED2/ATP1A2/PRKCE/VEGFD/FBXO5/RAPGEF2/TEK/ARHGEF39/FAM107A/ATOH8/NKX2-1/IL6R/FOXF1/ALOX15B/LDB2/TGFBR2/EMP2/RGCC/SELP/AGER/CTSH/KIF14/DAPK2/LAMA2/PLXNA2/ROBO4/DUOX1/GPI/TBX5/SCAI/SEMA6D/IL33/MYOCD/MYOC/ERBB4/STMN1/SEMA5A/S1PR1/PFN2/LIMCH1/ANGPT1/MAP3K3/PTPRM/SPHK1/ADAMTS1/ARHGEF2/PIK3R1/ADA/CAV3/TGFBR3/CASS4/RHOJ/NTRK3/MEF2C/AGTR2/SHH/DACH1/SLC26A5/SSX2IP/DUSP1/SLIT2/PLPP3/PT…	117	BP
GO:0007019	microtubule depolymerization	9/1542	34/17910	0.00183705	0.0233171	0.0191557	KIF2C/KIF18B/KIF18A/CKAP2/STMN1/ARHGEF2/KIF24/APC/MAP6D1	9	BP
GO:0048566	embryonic digestive tract development	9/1542	34/17910	0.00183705	0.0233171	0.0191557	TCF21/FOXF1/SHOX2/ADA/FOXF2/FGFR2/SHH/HNF1B/PCSK5	9	BP
GO:0032446	protein modification by small protein conjugation	100/1542	873/17910	0.0018524	0.0234733	0.019284	CDC20/CDCA3/PLK1/MAD2L1/LRRK2/TRAIP/UBE2S/FBXO45/CISH/UBE2T/UBE2C/FANCI/PRKCE/FBXO5/NUP37/FAM107A/UHRF1/EPAS1/BRCA1/NEDD4L/LRR1/PSMD14/PSMC4/PCNA/ZBTB16/RNF34/MTBP/PSMB2/DTL/PSMD2/UCHL3/PRPF19/NUP107/PSMB3/SKP2/WWP2/ANAPC7/ANGPT1/FBXW4/SPHK1/KCMF1/ADRB2/UBE2E3/RNF145/NUP85/FBXO38/NDC1/PSMD12/ARRB1/PSMD11/MYLIP/RNF180/H2BC17/FOXF2/CAPN3/PSMA2/PSMA5/PSMA7/FANCL/PSMC2/RAE1/MGRN1/TRIB3/TRIM59/NMI/FBX…	100	BP
GO:0051094	positive regulation of developmental process	149/1542	1378/17910	0.00185525	0.0234733	0.019284	CACNA2D2/CDC20/NEDD9/CCNB1/CDK1/CITED2/NDNF/TAL1/WIF1/ROBO2/LPL/FBXO5/LMO3/AURKA/RAPGEF2/TEK/AQP1/ATOH8/PRDM16/IL6R/ALOX15B/HMGA1/CD34/ASPM/EZH2/BRCA1/TGFBR2/RGCC/ECT2/TAPT1/NEDD4L/AGER/CTSH/TBX2/ALKAL2/KL/ZBTB16/SHOX2/SCARF1/CDH5/TBX5/ITPKB/E2F1/MYOCD/IQGAP3/MYOC/PRPF19/HEYL/HSPB6/ERBB4/ASPA/GHR/SEMA5A/EPHA4/DUOXA1/MAP3K3/SPHK1/AXIN2/ADRB2/RHEX/LRRN3/ARHGEF2/IRX3/ADA/CAV3/FBXO38/XRCC2/ZFP36/FLRT…	149	BP
GO:0060341	regulation of cellular localization	99/1542	863/17910	0.00186056	0.0235032	0.0193086	BTBD9/PLK1/NDC80/CDCA5/GPD1L/GTSE1/LRRK2/CDT1/CDK1/CCNE1/ATP1A2/PLA2G1B/PRKCE/SPAG5/EDEM1/RAN/FOXF1/VAMP2/STXBP1/ECT2/ARHGAP44/NEDD4L/CCT6A/PPP1R13B/SAPCD2/UNC13B/ADRA1A/SORBS1/E2F1/CCT5/CCNE2/DKC1/JPH4/ERBB4/RAB3B/PFN2/ANGPT1/GPC4/PIK3R1/CAV3/EIPR1/ZFP36/CCT4/ARRB1/PPP2R5A/CAPN3/PCDH17/ARC/RAB11FIP2/TCP1/CASQ2/CCT7/CLDN18/MEF2C/AGTR2/NMD3/SHH/EHD2/PDCD5/OPHN1/PTN/PARL/AR/PDPK1/SIDT2/NUP62/TMEM38…	99	BP
GO:0008406	gonad development	32/1542	217/17910	0.00186679	0.0235446	0.0193426	CTSV/CITED2/ROBO2/TCF21/FANCG/NUDT1/KIF18A/NKX2-1/PGR/ASPM/SLIT3/FANCA/NUP107/ARID4A/BRIP1/ADAMTS1/IRX5/EIF2S2/ARRB1/HSD17B4/HMGB2/SLIT2/KIT/AR/ARID5B/OSR1/RRM1/CASP3/WNT2B/FZD4/LRP2/AGO4	32	BP
GO:0005901	caveola	15/1592	79/18675	0.00250479	0.0236972	0.018689	LRRK2/CAVIN2/SLC2A1/ATP1A2/KIF18A/TGFBR2/FXYD1/ADRA1A/CAV3/KCNA5/EHD2/PTCH1/CDH15/LRP6/ATP1A1	15	CC
GO:0051129	negative regulation of cellular component organization	80/1542	673/17910	0.00189503	0.0238631	0.0196042	CDC20/PLK1/NDC80/TTK/MAD2L1/LRRK2/CCNB1/AURKB/CDT1/NEK2/MCM2/ESPL1/TRIP13/CHEK1/ROBO2/PIF1/FBXO5/EIF4EBP1/TOP2A/RAPGEF2/FAM107A/HMGA1/BRCA1/STXBP1/RGCC/KIF14/ARHGEF15/ARHGAP6/SPDL1/CKAP2/MTBP/MYOC/STMN1/CENPF/PRKAR1A/SEMA5A/S1PR1/PFN2/CORO2B/EPHA4/SMAD6/ARHGEF2/DGUOK/CAV3/MYLIP/XRCC3/LMOD3/TWF1/IFRD1/MELTF/TOM1L2/DNMT3B/FKBP4/CCNF/GEN1/SEMA3G/DUSP1/SLIT2/PTN/AR/SWAP70/TRPC6/OPA1/MAD2L2/KANK1/KAT2…	80	BP
GO:0003180	aortic valve morphogenesis	8/1542	28/17910	0.00192446	0.0240437	0.0197526	ROBO2/SLIT3/ELN/HEYL/SMAD6/SLIT2/GATA5/NOTCH1	8	BP
GO:0061615	glycolytic process through fructose-6-phosphate	8/1542	28/17910	0.00192446	0.0240437	0.0197526	GAPDH/TPI1/GPI/ALDOA/PKM/PFKP/PGAM1/PGK1	8	BP
GO:0061620	glycolytic process through glucose-6-phosphate	8/1542	28/17910	0.00192446	0.0240437	0.0197526	GAPDH/TPI1/GPI/ALDOA/PKM/PFKP/PGAM1/PGK1	8	BP
GO:0070198	protein localization to chromosome, telomeric region	8/1542	28/17910	0.00192446	0.0240437	0.0197526	NABP2/CCT6A/CCT5/DKC1/CCT4/TCP1/CCT7/CCT2	8	BP
GO:0071168	protein localization to chromatin	8/1542	28/17910	0.00192446	0.0240437	0.0197526	PLK1/CDCA5/ESCO2/EZH2/RUVBL2/H1-5/MCM8/PPHLN1	8	BP
GO:0009127	purine nucleoside monophosphate biosynthetic process	27/1542	174/17910	0.00195213	0.0243131	0.019974	GAPDH/NUP37/TPI1/AK4/AK1/GMPS/GPI/ALDOA/HPRT1/NUP107/ADA/NUP85/NDC1/PKM/PFKP/PAICS/PGAM1/STOML2/RAE1/PPAT/PGK1/LDHA/NUP62/PID1/FBP1/ATP5MC3/PFKFB4	27	BP
GO:0009168	purine ribonucleoside monophosphate biosynthetic process	27/1542	174/17910	0.00195213	0.0243131	0.019974	GAPDH/NUP37/TPI1/AK4/AK1/GMPS/GPI/ALDOA/HPRT1/NUP107/ADA/NUP85/NDC1/PKM/PFKP/PAICS/PGAM1/STOML2/RAE1/PPAT/PGK1/LDHA/NUP62/PID1/FBP1/ATP5MC3/PFKFB4	27	BP
GO:0048565	digestive tract development	22/1542	132/17910	0.00197816	0.024599	0.0202088	CCNB1/EDNRB/TCF21/FAT4/TYMS/FOXF1/TGFBR2/TBX2/SHOX2/MYOCD/ADA/FOXF2/FGFR2/CLDN18/SHH/OTC/KIT/HNF1B/PCSK5/GATA5/EPB41L5/SOX17	22	BP
GO:0009967	positive regulation of signal transduction	169/1542	1591/17910	0.00200644	0.0249117	0.0204657	DAAM2/TTK/LRRK2/CDK1/DEPDC1B/CITED2/RSPO2/PLA2G1B/ROBO2/PRKCE/RBPMS/LMO3/RAPGEF2/TEK/AKAP13/SCTR/ITGA8/NPR1/IL6R/NR3C2/ALOX15B/ASPM/EZH2/EMP2/ECT2/NOD1/SELP/AGER/CTSH/ALKAL2/KL/PSMD14/ARHGAP6/GDF10/PSMC4/TMEM108/SHOX2/GUCY1A2/FAM162A/PPP1R13B/UNC13B/MAOA/ITPKB/PSMB2/CREBRF/ADRA1A/CNTN6/SORBS1/E2F1/PSMD2/MYOCD/IQGAP3/MYOC/MAPK10/ERBB4/CAT/GHR/SEMA5A/PSMB3/RSPO1/SKP2/EPHA4/ANGPT1/MAP3K3/SPHK1/AXIN2…	169	BP
GO:0051240	positive regulation of multicellular organismal process	184/1542	1750/17910	0.00201441	0.0249146	0.0204681	CACNA2D2/CDC20/LRRK2/CCNB1/CDK1/EDNRB/CITED2/GAPDH/NDNF/TAL1/ROBO2/LPL/PRKCE/FBXO5/AURKA/RAPGEF2/TEK/AQP1/ATOH8/PRDM16/EPAS1/NPR1/IL6R/ALOX15B/CD34/ASPM/EZH2/BRCA1/TGFBR2/RGCC/ECT2/TAPT1/NEDD4L/CHIA/NOD1/SELP/AGER/CTSH/TBX2/ALKAL2/KL/ZBTB16/SHOX2/SCARF1/CDH5/HILPDA/GPI/TBX5/UNC13B/ITPKB/ADRA1A/E2F1/IL33/GPIHBP1/MYOCD/IQGAP3/PRPF19/HEYL/HSPB6/ERBB4/ASPA/GHR/SEMA5A/CPB2/EPHA4/DUOXA1/ANGPT1/MAP3K3/P…	184	BP
GO:0070555	response to interleukin-1	28/1542	183/17910	0.00201498	0.0249146	0.0204681	VRK2/NOD1/PSMD14/PSMC4/PSMB2/PSMD2/PSMB3/MAP3K3/PSMD12/PSMD11/PSMA2/PSMA5/PSMA7/PSMC2/KLF2/RORA/PSMB7/EGR1/IL1R1/GCLC/PSMD3/IRAK1/PSME2/PSMD7/PSMC3/RC3H1/PSMD9/PSMB1	28	BP
GO:0009799	specification of symmetry	21/1542	124/17910	0.0020223	0.0249146	0.0204681	DAAM2/STIL/CITED2/FOXF1/TGFBR2/TBX2/FOLR1/MEF2C/SHH/SOSTDC1/IFT140/DISP1/IFT57/GALNT11/PCSK5/ENG/SETDB2/NOTCH1/DYNC2H1/GREM2/SOX17	21	BP
GO:0035023	regulation of Rho protein signal transduction	21/1542	124/17910	0.0020223	0.0249146	0.0204681	ARHGEF17/AKAP13/ARHGEF39/ECT2/ARHGEF15/SCAI/PREX2/ADRA1A/MYOC/STMN1/KANK2/RASGRF1/ARHGEF2/ARRB1/OPHN1/KANK1/ARHGEF9/FGD5/ARHGEF12/RIPOR2/MCF2L2	21	BP
GO:2000134	negative regulation of G1/S transition of mitotic cell cycle	21/1542	124/17910	0.0020223	0.0249146	0.0204681	GTSE1/CCNB1/CDK1/CDC25C/E2F8/AURKA/FAM107A/E2F7/EZH2/FHL1/RGCC/CDK2/PCNA/BTG2/E2F1/KANK2/RBL2/CTDSPL/CHEK2/CDK4/TFDP1	21	BP
GO:0009163	nucleoside biosynthetic process	10/1542	41/17910	0.00204191	0.0251152	0.0206329	DTYMK/TK1/UCK2/GMPS/HPRT1/ADA/UMPS/PRTFDC1/NME1/CTPS1	10	BP
GO:0003002	regionalization	43/1542	318/17910	0.00204803	0.0251152	0.0206329	CITED2/ROBO2/AURKA/NKX2-1/FOXF1/EED/BTG2/PLXNA2/ZBTB16/IRX2/AXIN2/SMAD6/IRX3/XRCC2/FGFR2/ARC/MEF2C/SHH/SOSTDC1/PTCH1/IFT140/HHIP/DISP1/MEOX2/AR/IFT57/OSR1/HNF1B/IRX1/PCSK5/GATA5/SKI/LDB1/WNT2B/SETDB2/SPRY1/TRA2B/LRP2/DYNC2H1/EPB41L5/GREM2/BMP2/SOX17	43	BP
GO:1903829	positive regulation of cellular protein localization	43/1542	318/17910	0.00204803	0.0251152	0.0206329	PLK1/NDC80/GPD1L/GTSE1/CDT1/CDK1/PRKCE/EDEM1/RAN/VAMP2/ECT2/CCT6A/PPP1R13B/SORBS1/E2F1/CCT5/DKC1/ERBB4/PIK3R1/CCT4/RAB11FIP2/TCP1/CCT7/NMD3/SHH/PDCD5/PTN/PDPK1/NUP62/CD81/PDCD10/RAMP3/CCT2/KIF20B/APC/BID/TFDP1/ITGB1BP1/ZPR1/MCRS1/STOM/YWHAG/MSN	43	BP
GO:0071156	regulation of cell cycle arrest	19/1542	108/17910	0.00206555	0.0252911	0.0207774	GTSE1/CCNB1/FOXM1/CDK1/CDC25C/E2F8/AURKA/E2F7/BRCA1/RGCC/CDK2/PCNA/BTG2/E2F1/RBL2/CHEK2/MIF/CDK4/TFDP1	19	BP
GO:0032879	regulation of localization	271/1542	2688/17910	0.00209024	0.0255541	0.0209935	CACNA2D2/BTBD9/PLK1/CRY2/NDC80/CDCA5/SCN4B/GPD1L/GTSE1/NEDD9/LRRK2/ATP8A1/ATP1B2/CDT1/CDK1/SLC2A1/EDNRB/CITED2/GAPDH/CCNE1/ATP1A2/PLA2G1B/SCN7A/LPL/PRKCE/VEGFD/FBXO5/GRIA1/RAPGEF2/TEK/ARHGEF39/SPAG5/BORA/AQP1/FAM107A/ATOH8/EDEM1/RAN/NKX2-1/SFTPD/NPR1/IL6R/FOXF1/ALOX15B/VAMP2/CD34/CLIC5/LDB2/FHL1/STXBP1/TGFBR2/EMP2/RGCC/ECT2/ARHGAP44/NEDD4L/CHIA/SELP/AGER/CTSH/KIF14/DAPK2/ERO1A/LAMA2/PLXNA2/CCT6A/…	271	BP
GO:0035173	histone kinase activity	6/1528	14/16967	0.000840374	0.0255684	0.0232382	AURKB/CDK1/CHEK1/HASPIN/VRK1/CDK2	6	MF
GO:0043515	kinetochore binding	4/1528	6/16967	0.000847095	0.0255684	0.0232382	TTK/CENPE/CENPH/SPDL1	4	MF
GO:0045685	regulation of glial cell differentiation	15/1542	77/17910	0.00211916	0.0258284	0.0212188	DAAM2/CDK1/AGER/PRPF19/ASPA/EPHA4/NTRK3/SHH/IL6ST/PTN/ID4/GPR37L1/NOTCH1/HDAC1/BMP2	15	BP
GO:0060411	cardiac septum morphogenesis	15/1542	77/17910	0.00211916	0.0258284	0.0212188	CITED2/ROBO2/TGFBR2/TBX2/SLIT3/TBX5/HEYL/SMAD6/TGFBR3/FGFR2/SLIT2/SMAD7/ENG/NOTCH1/LRP2	15	BP
GO:0009142	nucleoside triphosphate biosynthetic process	27/1542	175/17910	0.00212354	0.0258297	0.0212199	GAPDH/DTYMK/UCK2/NUP37/TYMS/TPI1/AK4/AK1/GPI/ALDOA/NUP107/NUP85/NDC1/PKM/PFKP/PGAM1/STOML2/RAE1/PGK1/LDHA/NME1/NUP62/PID1/CTPS1/FBP1/ATP5MC3/PFKFB4	27	BP
GO:0051972	regulation of telomerase activity	11/1542	48/17910	0.00212898	0.0258297	0.0212199	AURKB/NEK2/PIF1/PARM1/DKC1/CCT4/TCP1/PTGES3/CCT2/MAPKAPK5/PKIB	11	BP
GO:0061647	histone H3-K9 modification	11/1542	48/17910	0.00212898	0.0258297	0.0212199	CHEK1/PRDM16/SUV39H1/BRCA1/ARID4A/MECOM/DNMT3B/H1-5/SUV39H2/KAT2B/SETDB2	11	BP
GO:0014704	intercalated disc	11/1592	50/18675	0.00278041	0.0260495	0.0205441	SCN4B/SLC2A1/ATP1A2/PGM5/FXYD1/CAV3/KCNA5/DES/PKP2/ATP1A1/MYH1	11	CC
GO:0034629	cellular protein-containing complex localization	6/1542	17/17910	0.00217245	0.0263023	0.0216081	HASPIN/RAN/NDC1/MZT1/SMAD7/RCC2	6	BP
GO:0060249	anatomical structure homeostasis	53/1542	413/17910	0.00217453	0.0263023	0.0216081	ADGRF5/RFC4/RAD51/NAPSA/EXO1/AURKB/NEK2/FEN1/CCNE1/PIF1/POLE2/POLA2/RFC5/SFTPD/EPAS1/RECQL4/RFC2/CD34/NABP2/LDB2/CTSH/BLM/PCNA/CCT6A/PRIM1/PTH1R/CCT5/ALDOA/CCNE2/DKC1/S1PR1/ADRB2/CAV3/CCT4/XRCC3/RPA3/CAPN3/TCP1/CCT7/CLDN18/PTGES3/RFC3/PCDH15/CACNA1D/POLD2/STRAP/CCT2/MAPKAPK5/LDB1/PKIB/POLE3/LCA5/TUB	53	BP
GO:0030154	cell differentiation	383/1542	3923/17910	0.002203	0.0266062	0.0218578	ADGRF5/CACNA2D2/DPYSL2/CDC20/DAAM2/NEDD9/ASF1B/CTSV/LRRK2/SYNE1/CCNB1/CDK1/RACGAP1/EDNRB/CITED2/HLF/NDNF/DTYMK/TAL1/WIF1/FBXO45/TRIP13/A2M/RSPO2/SLC46A2/HOPX/GFRA1/ROBO2/TCF21/ANLN/LPL/TESMIN/VEGFD/FBXO5/FANCG/E2F8/LIMD1/TOP2A/LMO3/AURKA/RAPGEF2/TEK/AKAP13/POC1A/FAT4/ATOH8/ESCO2/TYMS/PRDM16/MFSD2A/CHRDL1/RAN/SUV39H1/NKX2-1/PLK4/AQP3/EPAS1/ITGA8/E2F7/IL6R/FOXF1/ALOX15B/ALYREF/CD34/PGR/ASPM/EZH2/FA…	383	BP
GO:0048584	positive regulation of response to stimulus	237/1542	2322/17910	0.00221565	0.02669	0.0219267	RFTN1/DAAM2/TTK/LRRK2/FOXM1/CDK1/DEPDC1B/CITED2/PGC/A2M/RSPO2/C7/PLA2G1B/ROBO2/LPL/PRKCE/VEGFD/RBPMS/SFTPA1/LMO3/H2AX/RAPGEF2/TEK/AKAP13/SCTR/EDEM1/SFTPD/ITGA8/SFTPA2/NPR1/IL6R/NR3C2/ALOX15B/HMGA1/ASPM/EZH2/BRCA1/STXBP1/TGFBR2/EMP2/RGCC/ECT2/NOD1/SELP/AGER/CTSH/TIMELESS/DAPK2/ALKAL2/KL/PSMD14/ARHGAP6/GDF10/PSMC4/PCNA/DUOX1/TMEM108/SHOX2/GUCY1A2/FAM162A/SCARF1/PPP1R13B/UNC13B/MAOA/ITPKB/PSMB2/CREB…	237	BP
GO:0000212	meiotic spindle organization	5/1542	12/17910	0.00222333	0.02669	0.0219267	ESPL1/FBXO5/AURKA/ASPM/TUBG1	5	BP
GO:0007077	mitotic nuclear envelope disassembly	5/1542	12/17910	0.00222333	0.02669	0.0219267	CCNB2/PLK1/CCNB1/CDK1/VRK1	5	BP
GO:1904668	positive regulation of ubiquitin protein ligase activity	5/1542	12/17910	0.00222333	0.02669	0.0219267	CDC20/PLK1/UBE2S/UBE2C/MASTL	5	BP
GO:0005539	glycosaminoglycan binding	32/1528	199/16967	0.000903795	0.0267342	0.0242978	ADAMTS8/NDNF/HMMR/RSPO2/LPL/CLEC3B/TNXB/TGFBR2/F11/NOD1/SELP/SEMA5A/RSPO1/ADAMTS1/CTSG/TGFBR3/ANOS1/FGFR2/SHH/PDCD5/PTCH1/SLIT2/SOD3/PTN/ABI3BP/LTBP2/RSPO4/SERPIND1/APLP2/ENG/ELANE/GREM2	32	MF
GO:0043434	response to peptide hormone	52/1542	404/17910	0.00223371	0.0267453	0.0219721	CCNA2/CDC6/PTPRE/SLC2A1/EDNRB/PLA2G1B/LPL/EIF4EBP1/TEK/VAMP2/KL/BTG2/GGH/MARS1/SORBS1/ADCY9/KLF15/CAT/GHR/PRKAR1A/BRIP1/PIK3R1/TGFBR3/NR4A1/AGTR2/PPAT/TRIB3/EIF2B1/CDO1/OTC/PDPK1/NR4A3/PDK2/PID1/SOCS2/OPA1/EGR1/KANK1/VWA2/KAT2B/GJB2/LRP6/GCLC/ADM/ACTN2/CDK4/RANGAP1/APC/RAB10/AGTR1/YWHAG/GPLD1	52	BP
GO:0060541	respiratory system development	29/1542	193/17910	0.00223761	0.0267453	0.0219721	TBX4/RSPO2/TCF21/EIF4EBP1/NKX2-1/SFTPD/EPAS1/FOXF1/PGR/TGFBR2/CTSH/TIMELESS/TBX5/MYOCD/ADA/FGFR2/SHH/ADAMTSL2/HHIP/DISP1/PTN/TMEM38B/KLF2/AIMP2/SKI/AARD/WNT2B/SPRY1/SPRY2	29	BP
GO:0032543	mitochondrial translation	21/1542	125/17910	0.002238	0.0267453	0.0219721	MRPL47/MRPL11/MRPL37/MRPS17/MRPL13/MRPL21/MRPS22/MRPS30/MRPL12/MRPS12/MRPL35/MRPL3/SHMT2/YARS2/MRPS11/MRPL52/MRPL15/MRPS35/MRPL51/MTIF2/MRPS10	21	BP
GO:0071007	U2-type catalytic step 2 spliceosome	8/1592	30/18675	0.00291922	0.027087	0.0213623	SNRPA1/PRPF19/SNRPD1/SNRPG/SNRPF/SNRPB/EFTUD2/BUD31	8	CC
GO:0033144	negative regulation of intracellular steroid hormone receptor signaling pathway	9/1542	35/17910	0.00228681	0.0272062	0.0223507	CRY2/TCF21/BRCA1/HEYL/KANK2/ZNF366/PER1/FOXP1/HDAC1	9	BP
GO:0048710	regulation of astrocyte differentiation	9/1542	35/17910	0.00228681	0.0272062	0.0223507	AGER/PRPF19/EPHA4/NTRK3/IL6ST/ID4/GPR37L1/NOTCH1/BMP2	9	BP
GO:0098534	centriole assembly	9/1542	35/17910	0.00228681	0.0272062	0.0223507	STIL/PLK4/BRCA1/CDK2/WDR62/SASS6/NUP62/KAT2B/CNTROB	9	BP
GO:0072009	nephron epithelium development	19/1542	109/17910	0.00230423	0.0273318	0.022454	TCF21/FAT4/CD34/IRX2/HEYL/KLF15/IRX3/NPNT/MEF2C/AGTR2/SHH/PTCH1/LAMB2/OSR1/HNF1B/IRX1/WNT2B/PECAM1/BMP2	19	BP
GO:0050657	nucleic acid transport	27/1542	176/17910	0.00230766	0.0273318	0.022454	RFTN1/NUP37/RAN/ALYREF/TGFBR2/SRSF9/DDX39A/IGF2BP3/CPSF3/NUP107/EIF4A3/NUP85/ZFP36/NDC1/XPOT/ARC/RAE1/NMD3/SIDT2/NUP62/CPSF4/U2AF2/MAGOHB/EIF5AL1/EIF5A/IGF2BP2/SLBP	27	BP
GO:0050658	RNA transport	27/1542	176/17910	0.00230766	0.0273318	0.022454	RFTN1/NUP37/RAN/ALYREF/TGFBR2/SRSF9/DDX39A/IGF2BP3/CPSF3/NUP107/EIF4A3/NUP85/ZFP36/NDC1/XPOT/ARC/RAE1/NMD3/SIDT2/NUP62/CPSF4/U2AF2/MAGOHB/EIF5AL1/EIF5A/IGF2BP2/SLBP	27	BP
GO:0007266	Rho protein signal transduction	25/1542	159/17910	0.00234104	0.0276861	0.022745	ARHGEF17/AKAP13/ARHGEF39/ECT2/ARHGEF15/ARHGAP6/SCAI/PREX2/ADRA1A/MYOC/STMN1/KANK2/RASGRF1/ARHGEF2/ARRB1/CFL1/OPHN1/KANK1/ARHGEF9/FGD5/ARHGEF12/AGTR1/PECAM1/RIPOR2/MCF2L2	25	BP
GO:0000912	assembly of actomyosin apparatus involved in cytokinesis	3/1542	4/17910	0.00238406	0.0277827	0.0228243	KIF23/RACGAP1/ECT2	3	BP
GO:0000915	actomyosin contractile ring assembly	3/1542	4/17910	0.00238406	0.0277827	0.0228243	KIF23/RACGAP1/ECT2	3	BP
GO:0035564	regulation of kidney size	3/1542	4/17910	0.00238406	0.0277827	0.0228243	LRRK2/AGTR2/HNF1B	3	BP
GO:0051387	negative regulation of neurotrophin TRK receptor signaling pathway	3/1542	4/17910	0.00238406	0.0277827	0.0228243	AGTR2/SPRY1/SPRY2	3	BP
GO:0071962	mitotic sister chromatid cohesion, centromeric	3/1542	4/17910	0.00238406	0.0277827	0.0228243	SGO1/NAA50/NAA10	3	BP
GO:0072086	specification of loop of Henle identity	3/1542	4/17910	0.00238406	0.0277827	0.0228243	IRX2/IRX3/IRX1	3	BP
GO:0072268	pattern specification involved in metanephros development	3/1542	4/17910	0.00238406	0.0277827	0.0228243	IRX2/OSR1/IRX1	3	BP
GO:0090521	glomerular visceral epithelial cell migration	3/1542	4/17910	0.00238406	0.0277827	0.0228243	ANLN/KANK2/KANK1	3	BP
GO:1903416	response to glycoside	3/1542	4/17910	0.00238406	0.0277827	0.0228243	ATP1A2/CHEK2/ATP1A1	3	BP
GO:1990086	lens fiber cell apoptotic process	3/1542	4/17910	0.00238406	0.0277827	0.0228243	TGFBR2/E2F2/E2F1	3	BP
GO:0034332	adherens junction organization	22/1542	134/17910	0.00240336	0.0279666	0.0229755	TEK/FAM107A/ARHGAP6/CDH5/SORBS1/MYOC/PEAK1/CORO2B/LIMCH1/CADM1/PDPK1/CDH15/SMAD7/RCC2/ACTN2/RAMP2/LDB1/ACVRL1/ITGB1BP1/GPM6B/CDH24/EPB41L5	22	BP
GO:0070925	organelle assembly	82/1542	699/17910	0.0024192	0.0280693	0.0230598	CENPA/CDC20/CENPW/PLK1/TPX2/LRRK2/KIF4A/MYBL2/KIFC1/STIL/AURKB/KIF23/CDK1/NEK2/RACGAP1/CENPK/CENPN/CFAP221/ANLN/FBXO5/LIMD1/AURKA/AKAP13/POC1A/KIF11/SPAG5/CENPE/PLK4/CENPH/CD34/ASPM/BRCA1/TAPT1/CDK2/KNL1/TUBG1/TUBB/KIF4B/WDR62/SASS6/CENPF/PRKAR1A/ACTR3/DYNLL1/ARHGEF2/CAV3/STING1/MYH11/CAPN3/LMOD3/CHEK2/MYOZ1/CIRBP/CASQ2/NTRK3/MEF2C/IFT140/SSX2IP/CDKL5/MRTO4/RCC1/KIF24/IFT57/NUP62/SNF8/GALNT11/KAT…	82	BP
GO:0071241	cellular response to inorganic substance	29/1542	194/17910	0.00241993	0.0280693	0.0230598	CCNA2/LRRK2/CCNB1/SLC41A1/AQP1/ECT2/TIMELESS/CDK2/BLM/ITPKB/EIF4A3/MT1H/CAPN3/FOS/FOSB/KCNK3/MEF2C/SHH/GUCA1A/CARF/FBP1/MTR/SLC25A23/MT1G/TFAP2A/PPIF/GPLD1/DDX11/SLC40A1	29	BP
GO:0019693	ribose phosphate metabolic process	65/1542	531/17910	0.00242275	0.0280693	0.0230598	LRRK2/CCNB1/CDK1/GAPDH/ATP1A2/UCK2/NUP37/RAN/NPR1/TPI1/AK4/MOCS1/SULT1C4/AK1/NDUFA9/MAGI3/GUCY1A2/GMPS/GPI/AASS/ADCY9/ALDOA/HPRT1/NUP107/NUP85/NDC1/PKM/PFKP/HSD17B4/PAICS/PGAM1/PDE8B/STOML2/RAE1/PPAT/PGK1/UMPS/OLA1/PDK1/LDHA/ACOT7/NME1/NUP62/PDK2/PID1/RORA/NDUFS6/OPA1/PDE7B/SHMT2/NDUFB4/CTPS1/FBP1/ACSL5/ATP5MC3/PFKFB4/SLC25A23/ELOVL6/ACSS1/BID/DERA/PDE4C/PPIF/RPE/PGM2	65	BP
GO:0046390	ribose phosphate biosynthetic process	39/1542	284/17910	0.00244458	0.0282629	0.0232189	GAPDH/UCK2/NUP37/NPR1/TPI1/AK4/AK1/GUCY1A2/GMPS/GPI/ADCY9/ALDOA/HPRT1/NUP107/NUP85/NDC1/PKM/PFKP/PAICS/PGAM1/STOML2/RAE1/PPAT/PGK1/UMPS/PDK1/LDHA/ACOT7/NME1/NUP62/PDK2/PID1/CTPS1/FBP1/ACSL5/ATP5MC3/PFKFB4/ELOVL6/ACSS1	39	BP
GO:0009123	nucleoside monophosphate metabolic process	46/1542	349/17910	0.00244655	0.0282629	0.0232189	CCNB1/CDK1/GAPDH/DTYMK/TK1/ATP1A2/UCK2/NUP37/TYMS/TPI1/AK4/AK1/NDUFA9/MAGI3/GMPS/GPI/ALDOA/HPRT1/NUP107/ADA/DGUOK/NUP85/NDC1/PKM/PFKP/PAICS/PGAM1/STOML2/RAE1/PPAT/PGK1/UMPS/OLA1/LDHA/NUP62/PID1/NDUFS6/SHMT2/NDUFB4/FBP1/ATP5MC3/NT5C1A/PFKFB4/SLC25A23/BID/PPIF	46	BP
GO:0006297	nucleotide-excision repair, DNA gap filling	7/1542	23/17910	0.00246976	0.0283269	0.0232715	RFC4/RFC5/RFC2/PCNA/RPA3/RFC3/POLD2	7	BP
GO:0007064	mitotic sister chromatid cohesion	7/1542	23/17910	0.00246976	0.0283269	0.0232715	CDC20/CDCA5/SGO1/DSCC1/HASPIN/NAA50/NAA10	7	BP
GO:0007413	axonal fasciculation	7/1542	23/17910	0.00246976	0.0283269	0.0232715	CNTN4/SEMA5A/EPHA4/CRTAC1/AMIGO1/NCAM2/CASP3	7	BP
GO:0106030	neuron projection fasciculation	7/1542	23/17910	0.00246976	0.0283269	0.0232715	CNTN4/SEMA5A/EPHA4/CRTAC1/AMIGO1/NCAM2/CASP3	7	BP
GO:0060047	heart contraction	38/1542	275/17910	0.00246986	0.0283269	0.0232715	CACNA2D2/SCN4B/GPD1L/ATP1B2/CELF2/ATP1A2/EPAS1/NPR1/NEDD4L/TBX2/FXYD1/SCN2B/ADRA1A/KCND3/IRX5/ADA/CAV3/SLC8A3/KCNA5/DES/ABCC9/KCNK3/CASQ2/AGTR2/ITPR2/ITPR1/ADRB1/HSPB7/TMEM38B/CACNA1D/TNNC1/RYR2/SMAD7/ADM/PKP2/ATP1A1/CACNA1C/CACNB1	38	BP
GO:1901659	glycosyl compound biosynthetic process	10/1542	42/17910	0.00247663	0.0283638	0.0233017	DTYMK/TK1/UCK2/GMPS/HPRT1/ADA/UMPS/PRTFDC1/NME1/CTPS1	10	BP
GO:0086002	cardiac muscle cell action potential involved in contraction	12/1542	56/17910	0.00250199	0.0286132	0.0235066	SCN4B/GPD1L/NEDD4L/SCN2B/KCND3/CAV3/KCNA5/CACNA1D/RYR2/PKP2/ATP1A1/CACNA1C	12	BP
GO:0005372	water transmembrane transporter activity	5/1528	10/16967	0.0010077	0.0286613	0.0260493	AQP4/AQP1/AQP3/AQP7/SLC14A1	5	MF
GO:0046974	histone methyltransferase activity (H3-K9 specific)	5/1528	10/16967	0.0010077	0.0286613	0.0260493	PRDM16/SUV39H1/MECOM/SUV39H2/SETDB2	5	MF
GO:0000165	MAPK cascade	100/1542	882/17910	0.002546	0.0290748	0.0238858	LRRK2/FOXM1/CDK1/PLA2G1B/GFRA1/MBIP/PRKCE/LMO3/RAPGEF2/TEK/AKAP13/SPRY4/EZH2/FAM83D/VRK2/NOD1/AGER/CTSH/PBK/ALKAL2/KL/PSMD14/PSMC4/MAGI3/ITPKB/PSMB2/ADRA1A/PSMD2/IQGAP3/MYOC/MAPK10/ERBB4/GHR/PSMB3/EPHA4/ANGPT1/MAP3K3/SPHK1/RASGRF1/ADRB2/ROS1/CAV3/ZFP36/PSMD12/ARRB1/EDA2R/PSMD11/NPNT/PER1/FGFR2/PSMA2/MECOM/PSMA5/PSMA7/PSMC2/NTRK3/MEF2C/C1QL4/DSTYK/TRIB3/MAPK6/DUSP1/NELFE/BANK1/KIT/AR/NUP62/GFRA2/B…	100	BP
GO:0043240	Fanconi anaemia nuclear complex	5/1592	13/18675	0.00321567	0.0293807	0.0231713	FAAP24/FANCG/FANCB/FANCA/FANCL	5	CC
GO:0005887	integral component of plasma membrane	125/1592	1158/18675	0.00325419	0.0293807	0.0231713	ESYT3/SCN4B/ITGA9/ATP1B2/TMPRSS2/SLC2A1/EDNRB/AQP4/SLC22A3/VIPR1/ST3GAL5/ATP1A2/C7/SCNN1B/GRIA1/RAPGEF2/TEK/PTPRB/AQP1/MFSD2A/SLC34A2/ITGA8/IL6R/VAMP2/CD34/GPR19/MFSD2B/SELP/AGER/KL/JAM2/BCAM/PLXNA2/PTH1R/FXYD1/SCN2B/STEAP1/ADRA1A/KCND3/SORBS1/ADCY9/FCER1A/MS4A2/GRID1/SACM1L/YKT6/ERBB4/KCNA4/DIABLO/GHR/LRRN4/EPHA4/CALCRL/PTPRM/ADRB2/SLC8A3/KCNA5/EDA2R/FLRT3/NPNT/TGFBR3/CHRNA2/ABCC9/PCDH17/FGFR2/V…	125	CC
GO:0030136	clathrin-coated vesicle	27/1592	182/18675	0.00325776	0.0293807	0.0231713	SFTPB/SFTA3/SFTPA1/SFTPD/SFTPA2/VAMP2/MALL/VWF/SFTPC/FOLR1/ADRB2/VPS33A/HIP1/CD207/FCHO2/SLC18A2/AP2S1/AP2M1/NCALD/SNX18/GGA2/CFTR/RAB35/NRGN/FZD4/LRP2/RAB27A	27	CC
GO:0010558	negative regulation of macromolecule biosynthetic process	153/1542	1432/17910	0.00259863	0.02956	0.0242844	ZBTB4/PLK1/CRY2/BIRC5/CDC6/DEPDC1/AURKB/FOXM1/EDNRB/CITED2/GAPDH/CCNE1/TAL1/NFIX/TCF21/PIF1/FBXO5/EIF4EBP1/E2F8/LIMD1/ATOH8/TYMS/PRDM16/UHRF1/SUV39H1/NKX2-1/SFTPD/WWC3/E2F7/FOXF1/HMGA1/EZH2/BRCA1/NEDD4L/TIMELESS/CDK2/TBX2/BLM/PCNA/EED/BTG2/ZBTB16/NFATC3/IGF2BP3/HELLS/IRX2/SCAI/DONSON/E2F1/MYOCD/HEYL/MAPK10/EIF4A3/CENPF/ARID4A/WWP2/CHCHD3/GMNN/KANK2/PPID/HAT1/ZFP36/PBXIP1/CBX7/H3C2/ZNF366/FOXF2/PE…	153	BP
GO:0001568	blood vessel development	87/1542	751/17910	0.00259916	0.02956	0.0242844	ADGRF5/TBX4/NDNF/TAL1/ROBO2/TCF21/E2F8/RAPGEF2/TEK/PTPRB/AQP1/EPAS1/E2F7/NPR1/IL6R/FOXF1/CD34/BRCA1/TGFBR2/EMP2/RGCC/CTSH/TBX2/CLEC14A/ROBO4/CDH5/TBX5/E2F2/MYOCD/HSPB6/FOLR1/SEMA5A/S1PR1/ANGPT1/CALCRL/MAP3K3/PTPRM/SPHK1/SMAD6/PKM/COL4A3/TGFBR3/FGFR2/RHOJ/NR4A1/CMA1/MEF2C/PLCD1/SHH/ADGRB3/PGK1/DLX3/SLIT2/PTN/CX3CR1/MMRN2/MEOX2/PDPK1/OSR1/KLF2/TMEM100/RORA/BMPER/PDCD10/TIE1/EGR1/PCSK5/SMAD7/SEMA4A/…	87	BP
GO:0012501	programmed cell death	211/1542	2049/17910	0.00259962	0.02956	0.0242844	PLK1/BIRC5/MAD2L1/TPX2/CTSV/LRRK2/RPS6KA2/BUB1/MYBL2/BUB1B/STIL/AURKB/MELK/CDK1/EDNRB/CITED2/MCM2/GAPDH/NDNF/ESPL1/TRAIP/DDIAS/ARHGEF17/CHEK1/SLC46A2/ROBO2/ZNF385B/PRKCE/TOP2A/AURKA/RAPGEF2/TEK/AKAP13/PNMA2/AQP1/IL6R/ALOX15B/BRCA1/CSRNP1/STXBP1/TGFBR2/RGCC/ECT2/CHIA/DRAM1/NOD1/LAMP3/CTSH/KIF14/DAPK2/ERO1A/SLIT3/PGAM5/BTG2/ZBTB16/MAGI3/RNF34/FAM162A/PPP1R13B/EGLN3/CKAP2/E2F2/UNC13B/ITPKB/ADRA1A/E2…	211	BP
GO:0043292	contractile fiber	30/1592	209/18675	0.00331396	0.0296108	0.0233527	SYNE1/SLC2A1/PGM5/ADRA1A/PPP1R12B/ALDOA/CAV3/KCNA5/DES/MYH11/NPNT/PPP2R5A/ABCC9/CAPN3/LMOD3/TWF1/CASQ2/MYL6B/JPH1/KAT2B/LMOD1/CACNA1D/TNNC1/RYR2/ACTN2/LDB3/FBXO32/CACNA1C/PECAM1/MYH1	30	CC
GO:1903036	positive regulation of response to wounding	14/1542	71/17910	0.00261256	0.0296648	0.0243705	PRKCE/TGFBR2/SELP/DUOX1/SCARF1/CPB2/CAPN3/NTRK3/PLPP3/PTN/KANK1/ENPP4/THBD/CD36	14	BP
GO:0033993	response to lipid	100/1542	883/17910	0.00263569	0.0298849	0.0245513	ABCA3/CCNA2/CRY2/CTSV/CCNB1/H2AZ1/EDNRB/CCNE1/ATP1A2/TCF21/LPL/PRKCE/EIF4EBP1/LMO3/AKAP13/AQP1/FAM107A/KIF18A/TYMS/RAN/AQP3/NR3C2/PGR/EZH2/BRCA1/STXBP1/TGFBR2/SELP/CTSH/SLIT3/PCNA/CREBRF/E2F1/ALPL/HEYL/CAT/SKP2/KANK2/PENK/SMAD6/ZFP36/CTSG/ZNF366/TGFBR3/PER1/RXRG/FGFR2/FOS/FOSB/NR4A1/NTRK3/MEF2C/AGTR2/DNMT3B/CD55/FKBP4/KLF9/PSPH/PTCH1/CDO1/DUSP1/HMGB2/RUVBL2/SLIT2/NME1/PTN/CX3CR1/AR/NR4A3/OSR1/PID…	100	BP
GO:0038095	Fc-epsilon receptor signaling pathway	26/1542	169/17910	0.00264293	0.0299244	0.0245838	PSMD14/PSMC4/NFATC3/PSMB2/PSMD2/FCER1A/MS4A2/MAPK10/PSMB3/PIK3R1/PSMD12/PSMD11/FOS/PSMA2/PSMA5/PSMA7/PSMC2/PDPK1/NR4A3/PSMB7/PSMD3/PSME2/PSMD7/PSMC3/PSMD9/PSMB1	26	BP
GO:0072358	cardiovascular system development	91/1542	792/17910	0.00266454	0.0301264	0.0247497	ADGRF5/TBX4/NDNF/TAL1/ROBO2/TCF21/E2F8/RAPGEF2/TEK/PTPRB/AQP1/EPAS1/E2F7/NPR1/IL6R/FOXF1/CD34/BRCA1/TGFBR2/EMP2/RGCC/CTSH/ARHGEF15/TBX2/CLEC14A/ROBO4/NFATC3/CDH5/TBX5/E2F2/MYOCD/HSPB6/FOLR1/SEMA5A/S1PR1/ANGPT1/CALCRL/MAP3K3/PTPRM/SPHK1/SMAD6/PKM/COL4A3/TGFBR3/FGFR2/RHOJ/NR4A1/CMA1/MEF2C/PLCD1/SHH/ADGRB3/PGK1/DLX3/SLIT2/PTN/CX3CR1/MMRN2/KIT/MEOX2/PDPK1/OSR1/KLF2/TMEM100/RORA/BMPER/PDCD10/NDUFS6/TI…	91	BP
GO:0010647	positive regulation of cell communication	181/1542	1730/17910	0.00271469	0.0306499	0.0251798	DAAM2/TTK/LRRK2/CDK1/DEPDC1B/CITED2/RSPO2/PLA2G1B/ROBO2/PRKCE/RBPMS/LMO3/RAPGEF2/TEK/AKAP13/FAM107A/SCTR/ITGA8/NPR1/IL6R/NR3C2/ALOX15B/VAMP2/ASPM/EZH2/STXBP1/EMP2/ECT2/NOD1/SELP/AGER/CTSH/ALKAL2/KL/PSMD14/ARHGAP6/GDF10/PSMC4/LAMA2/TMEM108/SHOX2/GUCY1A2/FAM162A/PPP1R13B/UNC13B/MAOA/ITPKB/PSMB2/CREBRF/ADRA1A/CNTN6/SORBS1/E2F1/PSMD2/MYOCD/IQGAP3/MYOC/MAPK10/ERBB4/CAT/GHR/RAB3B/SEMA5A/PSMB3/RSPO1/SKP…	181	BP
GO:2000145	regulation of cell motility	108/1542	966/17910	0.00274758	0.0309773	0.0254488	GTSE1/NEDD9/ATP8A1/CITED2/PRKCE/VEGFD/FBXO5/RAPGEF2/TEK/ARHGEF39/FAM107A/ATOH8/NKX2-1/IL6R/FOXF1/ALOX15B/LDB2/TGFBR2/EMP2/RGCC/SELP/AGER/CTSH/KIF14/DAPK2/LAMA2/PLXNA2/ROBO4/DUOX1/GPI/TBX5/SCAI/SEMA6D/IL33/MYOCD/MYOC/ERBB4/SEMA5A/S1PR1/PFN2/LIMCH1/ANGPT1/MAP3K3/PTPRM/SPHK1/ADAMTS1/ARHGEF2/PIK3R1/ADA/CASS4/RHOJ/NTRK3/MEF2C/AGTR2/SHH/DACH1/SLC26A5/SSX2IP/DUSP1/SLIT2/PLPP3/PTN/CXCL16/CX3CR1/MMRN2/MEO…	108	BP
GO:0003156	regulation of animal organ formation	9/1542	36/17910	0.00281982	0.0317021	0.0260443	CITED2/ROBO2/TBX5/SHH/AR/GATA5/WNT2B/SPRY1/BMP2	9	BP
GO:0008038	neuron recognition	9/1542	36/17910	0.00281982	0.0317021	0.0260443	ROBO2/CNTN4/SEMA5A/EPHA4/CRTAC1/AMIGO1/NCAM2/CASP3/PCDH12	9	BP
GO:0019941	modification-dependent protein catabolic process	63/1542	515/17910	0.00284255	0.0319127	0.0262172	CDC20/PLK1/MAD2L1/LRRK2/CCNB1/BUB1B/AURKB/CDK1/UBE2S/FBXO45/UBE2C/FBXO5/AURKA/EDEM1/UHRF1/NEDD4L/PTTG1/KIF14/PBK/CDK2/PSMD14/PSMC4/RNF34/PSMB2/DTL/PSMD2/IL33/UCHL3/USP27X/BUB3/PSMB3/SKP2/WWP2/ANAPC7/ZFAND2A/FBXW4/CAV3/FBXO38/ECRG4/PSMD12/ARRB1/PSMD11/FOXF2/PSMA2/PSMA5/PSMA7/PSMC2/UFD1/SHH/CCNF/PCYOX1/UBA6/PSMB7/SMAD7/GCLC/PSMD3/PSME2/PSMD7/PSMC3/RFFL/CLEC16A/PSMD9/PSMB1	63	BP
GO:0005643	nuclear pore	12/1592	59/18675	0.00364398	0.0319676	0.0252115	MAD2L1/NUP37/RAN/NUP107/NUP85/NDC1/XPOT/RAE1/NUP62/RANGAP1/EIF5AL1/EIF5A	12	CC
GO:0045334	clathrin-coated endocytic vesicle	12/1592	59/18675	0.00364398	0.0319676	0.0252115	SFTPB/SFTA3/SFTPA1/SFTPD/SFTPA2/SFTPC/HIP1/CD207/AP2S1/AP2M1/RAB35/FZD4	12	CC
GO:0051169	nuclear transport	41/1542	305/17910	0.0028569	0.0320286	0.0263125	GTSE1/LRRK2/KPNA2/NUP37/AKAP13/RAN/HMGA1/ALYREF/ECT2/SRSF9/DDX39A/LSG1/CPSF3/NUP107/EIF4A3/SNRPD1/SNRPG/ANGPT1/PIK3R1/NUP85/NDC1/XPOT/SNRPF/RSRC1/SNRPB/AGTR2/RAE1/NMD3/SHH/BANF1/KPNA4/NUP62/DNAJC27/CPSF4/RANGAP1/U2AF2/CD36/ZPR1/MAGOHB/EIF5A/SLBP	41	BP
GO:0001944	vasculature development	90/1542	784/17910	0.00287696	0.0322082	0.02646	ADGRF5/TBX4/NDNF/TAL1/ROBO2/TCF21/E2F8/RAPGEF2/TEK/PTPRB/AQP1/EPAS1/E2F7/NPR1/IL6R/FOXF1/CD34/BRCA1/TGFBR2/EMP2/RGCC/CTSH/ARHGEF15/TBX2/CLEC14A/ROBO4/NFATC3/CDH5/TBX5/E2F2/MYOCD/HSPB6/FOLR1/SEMA5A/S1PR1/ANGPT1/CALCRL/MAP3K3/PTPRM/SPHK1/SMAD6/PKM/COL4A3/TGFBR3/FGFR2/RHOJ/NR4A1/CMA1/MEF2C/PLCD1/SHH/ADGRB3/PGK1/DLX3/SLIT2/PTN/CX3CR1/MMRN2/KIT/MEOX2/PDPK1/OSR1/KLF2/TMEM100/RORA/BMPER/PDCD10/TIE1/EGR1…	90	BP
GO:0042045	epithelial fluid transport	4/1542	8/17910	0.00288687	0.0322286	0.0264768	EDNRB/AQP1/ITPR1/CFTR	4	BP
GO:0072239	metanephric glomerulus vasculature development	4/1542	8/17910	0.00288687	0.0322286	0.0264768	TCF21/CD34/OSR1/EGR1	4	BP
GO:1903320	regulation of protein modification by small protein conjugation or removal	32/1542	223/17910	0.00289222	0.0322432	0.0264888	CDC20/PLK1/MAD2L1/LRRK2/UBE2S/UBE2C/FANCI/PRKCE/FBXO5/FAM107A/BRCA1/MTBP/SKP2/ANGPT1/SPHK1/ADRB2/ARRB1/RNF180/FOXF2/CAPN3/TRIB3/NMI/MASTL/ARRDC3/MAGEC2/EGR1/MAD2L2/SMAD7/GCLC/AIMP2/U2AF2/MAGEA2	32	BP
GO:0023014	signal transduction by protein phosphorylation	100/1542	886/17910	0.00292165	0.0325257	0.0267208	LRRK2/FOXM1/CDK1/PLA2G1B/GFRA1/MBIP/PRKCE/LMO3/RAPGEF2/TEK/AKAP13/SPRY4/EZH2/FAM83D/VRK2/NOD1/AGER/CTSH/PBK/ALKAL2/KL/PSMD14/PSMC4/MAGI3/ITPKB/PSMB2/ADRA1A/PSMD2/IQGAP3/MYOC/MAPK10/ERBB4/GHR/PSMB3/EPHA4/ANGPT1/MAP3K3/SPHK1/RASGRF1/ADRB2/ROS1/CAV3/ZFP36/PSMD12/ARRB1/EDA2R/PSMD11/NPNT/PER1/FGFR2/PSMA2/MECOM/PSMA5/PSMA7/PSMC2/NTRK3/MEF2C/C1QL4/DSTYK/TRIB3/MAPK6/DUSP1/NELFE/BANK1/KIT/AR/NUP62/GFRA2/B…	100	BP
GO:0046686	response to cadmium ion	12/1542	57/17910	0.00292572	0.0325257	0.0267208	CDK1/DTYMK/NUDT1/PCNA/CYB5A/CAT/MT1H/FOS/GSS/KIT/GCLC/MT1G	12	BP
GO:0007420	brain development	81/1542	694/17910	0.00293972	0.0325373	0.0267304	DPYSL2/SHROOM4/LRRK2/STIL/SLC2A1/FBXO45/ROBO2/H2AX/RAPGEF2/AQP1/FAT4/MFSD2A/RAN/NKX2-1/ITGA8/ASPM/EZH2/TGFBR2/KIF14/AK4/CNTN4/BTG2/PLXNA2/TMEM108/SEMA6D/E2F1/FANCD2/HPRT1/WDR62/ERBB4/TSKU/STMN1/CENPF/SEMA5A/S1PR1/MACROD2/DYNLL1/SPHK1/ARHGAP11B/SLC8A3/CRTAC1/FGFR2/CMA1/KCNK3/SNRPB/AGTR2/SHH/PTCH1/OPHN1/SLIT2/NME1/SELENOP/PTN/KNDC1/UBA6/ID4/NR4A3/RORA/HNF1B/SLC6A4/ABAT/GPR37L1/LRP6/RRM1/CASP3/MYH10…	81	BP
GO:0035265	organ growth	27/1542	179/17910	0.0029439	0.0325373	0.0267304	CACNA2D2/CCNB1/CDK1/RSPO2/AKAP13/POC1A/WWC3/TGFBR2/TBX2/TBX5/ADRA1A/ERBB4/PRKAR1A/S1PR1/CAV3/TGFBR3/FGFR2/MEF2C/AGTR2/SHH/AR/TMEM38B/SLC6A4/CCM2L/NOTCH1/SPRY2/WWC2	27	BP
GO:0038061	NIK/NF-kappaB signaling	27/1542	179/17910	0.0029439	0.0325373	0.0267304	NR3C2/NOD1/AGER/PSMD14/PSMC4/PSMB2/PSMD2/PSMB3/SPHK1/PSMD12/PSMD11/PSMA2/PSMA5/PSMA7/PPP4C/PSMC2/PSMB7/TNFSF15/PSMD3/IRAK1/PSME2/PSMD7/PSMC3/RC3H1/PSMD9/RASSF2/PSMB1	27	BP
GO:0051236	establishment of RNA localization	27/1542	179/17910	0.0029439	0.0325373	0.0267304	RFTN1/NUP37/RAN/ALYREF/TGFBR2/SRSF9/DDX39A/IGF2BP3/CPSF3/NUP107/EIF4A3/NUP85/ZFP36/NDC1/XPOT/ARC/RAE1/NMD3/SIDT2/NUP62/CPSF4/U2AF2/MAGOHB/EIF5AL1/EIF5A/IGF2BP2/SLBP	27	BP
GO:0048511	rhythmic process	39/1542	287/17910	0.00294718	0.0325373	0.0267304	BTBD9/CRY2/CDK1/HLF/ROBO2/TOP2A/TYMS/SUV39H1/NKX2-1/PGR/EZH2/TIMELESS/SLIT3/PCNA/NDUFA9/ARNTL2/DTL/MAPK10/ADAMTS1/ADA/ARRB1/PER1/GNAQ/NTRK3/KLF9/TEF/SLIT2/PTN/RORA/HNF1B/SLC6A4/EGR1/RORB/SUV39H2/KAT2B/CASP3/CDK4/FZD4/HDAC1	39	BP
GO:0003012	muscle system process	56/1542	448/17910	0.00297622	0.0328125	0.0269565	SCN4B/GPD1L/EDNRB/ATP1A2/SCN7A/AKAP13/EZH2/NEDD4L/FXYD1/SCN2B/ADRA1A/KCND3/PPP1R12B/SORBS1/MYOCD/ALDOA/MYOC/HSPB6/KLF15/CALCRL/SPHK1/ADA/CAV3/SLC8A3/KCNA5/DES/MYH11/NPNT/LMOD3/UTRN/TWF1/MYOZ1/CASQ2/MEF2C/AGTR2/IL6ST/MYL6B/KIT/NR4A3/TMEM38B/NDUFS6/ABAT/LMOD1/CACNA1D/TNNC1/RYR2/SMAD7/GATA5/SGCA/ACTN2/PKP2/ATP1A1/NOTCH1/CACNA1C/CERT1/MYH1	56	BP
GO:0032990	cell part morphogenesis	71/1542	595/17910	0.00301089	0.0331489	0.0272328	DPYSL2/LRRK2/FBXO45/GFRA1/ROBO2/AURKA/RAPGEF2/NKX2-1/STXBP1/NEDD4L/SLIT3/CNTN4/LAMA2/TMEM108/SHOX2/PREX2/DOK6/HPRT1/DOK4/TSKU/STMN1/SEMA5A/EPHA4/PTPRM/PIK3R1/FLRT3/ANOS1/FGFR2/CYFIP2/ARC/IFRD1/AMIGO1/NTRK3/LLPH/SHH/CFL1/ADGRB3/SNX1/PTCH1/LAMB2/SEMA3G/SSBP1/MYO9A/OPHN1/CDKL5/SLIT2/PTN/KNDC1/NR4A3/PID1/GFRA2/TRPC6/NDUFS6/ADARB1/OPA1/KANK1/SEMA4A/KIF20B/KIDINS220/ULK2/MYH10/NRXN3/RIMS2/RAB10/FZD4/PL…	71	BP
GO:0061458	reproductive system development	54/1542	429/17910	0.00301602	0.0331596	0.0272416	CTSV/CITED2/ROBO2/TCF21/FANCG/E2F8/NUDT1/KIF18A/NKX2-1/PLK4/EPAS1/E2F7/ALOX15B/PGR/ASPM/SLIT3/MYOCD/FANCA/NUP107/ARID4A/BRIP1/ADAMTS1/IRX5/ADA/EIF2S2/ARRB1/HSD17B4/FOXF2/FGFR2/PLCD1/SHH/FKBP4/PTCH1/DLX3/CCNF/HMGB2/SLIT2/PTN/ID4/KIT/AR/ARID5B/OSR1/NDUFS6/GJB2/RRM1/ADM/CASP3/WNT2B/SERPINB5/PCDH12/FZD4/LRP2/AGO4	54	BP
GO:0048557	embryonic digestive tract morphogenesis	6/1542	18/17910	0.00302362	0.0331973	0.0272726	TCF21/FOXF1/SHOX2/FGFR2/SHH/HNF1B	6	BP
GO:0009611	response to wounding	78/1542	665/17910	0.00305795	0.0335281	0.0275444	SFTA3/ITGA9/CCNB1/CDK1/NDNF/A2M/PRKCE/AURKA/FOXF1/CD34/EZH2/STXBP1/TGFBR2/F11/SELP/AGER/RBSN/VWF/DUOX1/DOCK9/SCARF1/ERBB4/FOLR1/PRKAR1A/CPB2/EPHA4/PIK3R1/CAV3/ZFP36/ARRB1/FLRT3/PKM/H3C2/CAPN3/FGFR2/IFRD1/MYOZ1/GNAQ/MMRN1/NTRK3/ITPR2/SHH/EHD2/LAMB2/MUSTN1/ITPR1/PTN/CX3CR1/GNA14/PLLP/PDPK1/TRPC6/CD81/PDCD10/CCM2L/KANK1/ABAT/NINJ2/GATA5/MTR/CPQ/SGCA/ADM/CASP3/SERPIND1/PEAR1/MYH10/ENPP4/RANGAP1/NOTCH…	78	BP
GO:0005759	mitochondrial matrix	55/1592	448/18675	0.00385679	0.0335297	0.0264434	RAD51/LRRK2/CCNB1/CDK1/DTYMK/MTHFD2/ACADSB/NUDT1/TYMS/MRPL47/TBRG4/AK4/NDUFA9/MRPL11/AASS/MRPL37/ERBB4/PDSS1/DGUOK/MRPS17/MRPL13/MRPL21/MRPS22/IVD/MRPS30/MRPL12/MRPS12/PDK1/MRPL35/OTC/PUS1/SSBP1/ALDH5A1/MRPL3/ALDH6A1/PDK2/ABAT/SHMT2/HSPD1/YARS2/MRPS11/ADHFE1/ACADL/MRPL52/MRPL15/MRPS35/AKR1B15/BTD/ACSS1/MRPL51/LRRC59/MRPS10/GLRX2/PPIF/VDAC1	55	CC
GO:0062012	regulation of small molecule metabolic process	55/1542	439/17910	0.00307143	0.0336296	0.0276277	CCNB1/CDK1/PRKCE/NUP37/RAN/BRCA1/PSMD14/PSMC4/PTH1R/PSMB2/PPP1R3G/SORBS1/PSMD2/NUP107/PSMB3/NUP85/NDC1/PSMD12/PSMD11/PGAM1/PSMA2/PSMA5/PSMA7/PSMC2/RAE1/TRIB3/PDK1/GUCA1A/KIT/NR4A3/NUP62/PDK2/PID1/RORA/PSMB7/EGR1/PGP/EPHX2/KAT2B/SHMT2/FBP1/ACADL/ADM/PSMD3/PSME2/PFKFB4/SLC25A23/ELOVL6/PSMD7/PSMC3/PSMD9/PSMB1/PPIF/BMP2/GPLD1	55	BP
GO:0043073	germ cell nucleus	6/1592	19/18675	0.00390341	0.0336321	0.0265241	TRIP13/H2AX/AURKA/RAN/TOPBP1/KIF6	6	CC
GO:0071560	cellular response to transforming growth factor beta stimulus	33/1542	233/17910	0.00310203	0.0338547	0.0278127	SNX25/CITED2/PRDM16/NKX2-1/ITGA8/CLEC3B/TGFBR2/LEFTY2/GDF10/CDH5/MYOCD/FOLR1/PENK/SMAD6/CAV3/NPNT/TGFBR3/FGFR2/FOS/MEF2C/PDCD5/VEPH1/ADAMTSL2/CX3CR1/PDPK1/LTBP2/SMAD7/STRAP/ENG/SKI/ACVRL1/SMAD9/EPB41L5	33	BP
GO:0046434	organophosphate catabolic process	32/1542	224/17910	0.00310309	0.0338547	0.0278127	GPD1L/GAPDH/NUP37/NUDT1/TPI1/GPI/UNG/ALDOA/HPRT1/NUP107/ADA/NUP85/NDC1/PKM/PFKP/PGAM1/PDE8B/RAE1/PGK1/LDHA/ACOT7/NUP62/PDE7B/SMUG1/FBP1/NT5C1A/PFKFB4/TDG/DERA/ENTPD3/PDE4C/PGM2	32	BP
GO:0031572	G2 DNA damage checkpoint	8/1542	30/17910	0.00310473	0.0338547	0.0278127	PLK1/CDK1/CHEK1/BRCA1/BLM/CLSPN/DTL/DONSON	8	BP
GO:0003151	outflow tract morphogenesis	15/1542	80/17910	0.00312513	0.0340306	0.0279572	CITED2/ROBO2/TGFBR2/TBX2/ELN/HEYL/FOLR1/SMAD6/TGFBR3/FGFR2/MEF2C/ENG/NOTCH1/LRP2/SOX17	15	BP
GO:0023056	positive regulation of signaling	181/1542	1736/17910	0.00314601	0.0342113	0.0281056	DAAM2/TTK/LRRK2/CDK1/DEPDC1B/CITED2/RSPO2/PLA2G1B/ROBO2/PRKCE/RBPMS/LMO3/RAPGEF2/TEK/AKAP13/FAM107A/SCTR/ITGA8/NPR1/IL6R/NR3C2/ALOX15B/VAMP2/ASPM/EZH2/STXBP1/EMP2/ECT2/NOD1/SELP/AGER/CTSH/ALKAL2/KL/PSMD14/ARHGAP6/GDF10/PSMC4/LAMA2/TMEM108/SHOX2/GUCY1A2/FAM162A/PPP1R13B/UNC13B/MAOA/ITPKB/PSMB2/CREBRF/ADRA1A/CNTN6/SORBS1/E2F1/PSMD2/MYOCD/IQGAP3/MYOC/MAPK10/ERBB4/CAT/GHR/RAB3B/SEMA5A/PSMB3/RSPO1/SKP…	181	BP
GO:0016853	isomerase activity	22/1528	122/16967	0.00122913	0.0342998	0.0311739	TOP2A/TPI1/DKC1/ENOPH1/PPID/HSD17B4/PGAM1/PTGES3/FKBP4/PUS1/PPIH/MIF/DSEL/HSPD1/HPGDS/CFTR/PUS10/PMM1/GLRX2/PPIF/RPE/PGM2	22	MF
GO:0007044	cell-substrate junction assembly	17/1542	96/17910	0.00322387	0.0349897	0.0287451	TNS1/TEK/FAM107A/ARHGAP6/SORBS1/MYOC/PEAK1/CORO2B/LIMCH1/PDPK1/RCC2/ACTN2/LDB1/ACVRL1/ITGB1BP1/GPM6B/EPB41L5	17	BP
GO:0060537	muscle tissue development	50/1542	392/17910	0.00322638	0.0349897	0.0287451	CCNB1/CDK1/HLF/TCF21/AKAP13/ITGA8/TGFBR2/TBX2/BTG2/SHOX2/TBX5/ADRA1A/ELN/MYOCD/HEYL/ERBB4/CENPF/PRKAR1A/S1PR1/CAV3/MYH11/TGFBR3/LMOD3/FGFR2/FOS/IFRD1/MYOZ1/ZBTB18/MEF2C/AGTR2/SHH/MYL6B/MEOX2/OSR1/CCM2L/EGR1/TNNC1/RYR2/SMAD7/ACTN2/MYH10/PKP2/ENG/SKI/PITX1/NOTCH1/LRP2/BMP2/RIPOR2/SOX17	50	BP
GO:0003181	atrioventricular valve morphogenesis	7/1542	24/17910	0.00323093	0.0349914	0.0287465	TGFBR2/SLIT3/TBX5/HEYL/SMAD6/NOTCH1/BMP2	7	BP
GO:0051649	establishment of localization in cell	198/1542	1919/17910	0.00323923	0.0350338	0.0287813	RFTN1/CENPA/KIF2C/CDCA8/BTBD9/PLK1/NDC80/CDCA5/GTSE1/MAD2L1/LRRK2/KIF4A/CCNB1/DLGAP5/KIFC1/NUSAP1/CDT1/KIF23/TUBA1B/TUBA1C/PSRC1/KPNA2/ESPL1/ATP1A2/RANBP1/PLA2G1B/ZWINT/PRKCE/GRIA1/NUP37/AKAP13/SPAG5/KIF18A/CENPE/EDEM1/RAN/FOXF1/HMGA1/VAMP2/ALYREF/FAM83D/STXBP1/FYCO1/EMP2/ECT2/ARHGAP44/KIF14/RBSN/ERO1A/SRSF9/TMEM108/NPC2/SPDL1/DDX39A/PPP1R13B/SAPCD2/UNC13B/ADRA1A/E2F1/GPIHBP1/TUBB/LSG1/YKT6/CPSF3…	198	BP
GO:0008092	cytoskeletal protein binding	97/1528	797/16967	0.00128968	0.0353228	0.0321037	DPYSL2/KIF2C/SHROOM4/PLK1/DAAM2/BIRC5/LRRK2/SYNE1/SKA1/TNS1/KIF18B/PRC1/KIF23/RACGAP1/PSRC1/GAPDH/PHACTR1/ANLN/PRKCE/TPPP/SPAG5/PKNOX2/FAM107A/KIF18A/CENPE/BRCA1/FAM83D/KIF14/MAGI1/DIAPH3/SORBS1/CCT5/IQGAP3/ALDOA/MYOC/STMN1/RAB3B/ACTR3/PFN2/CORO2B/LIMCH1/ARHGEF2/CAV3/KCNA5/DES/MYLIP/MYH11/CAPN3/LMOD3/UTRN/TWF1/MYOZ1/HIP1/ARPC1A/CCSER2/RAE1/FKBP4/CFL1/MYO19/PDCD5/SLC26A5/COBLL1/EPB41L4A/MYO9A/OPHN…	97	MF
GO:0006163	purine nucleotide metabolic process	64/1542	528/17910	0.00328001	0.0354268	0.0291042	LRRK2/CCNB1/CDK1/GAPDH/ATP1A2/NUP37/NUDT1/RAN/NPR1/TPI1/AK4/MOCS1/SULT1C4/AK1/NDUFA9/MAGI3/GUCY1A2/GMPS/GPI/AASS/ADCY9/ALDOA/HPRT1/NUP107/ADA/DGUOK/NUP85/NDC1/PKM/PFKP/HSD17B4/PAICS/PGAM1/PDE8B/STOML2/RAE1/PPAT/PGK1/OLA1/PDK1/GUCA1A/LDHA/ACOT7/NME1/NUP62/PDK2/PID1/RORA/NDUFS6/OPA1/PDE7B/SHMT2/NDUFB4/FBP1/ACSL5/ATP5MC3/NT5C1A/PFKFB4/SLC25A23/ELOVL6/ACSS1/BID/PDE4C/PPIF	64	BP
GO:0006165	nucleoside diphosphate phosphorylation	21/1542	129/17910	0.00330543	0.0356531	0.0292901	GAPDH/DTYMK/NUP37/TPI1/AK4/AK1/GPI/ALDOA/NUP107/NUP85/NDC1/PKM/PFKP/PGAM1/RAE1/PGK1/LDHA/NME1/NUP62/FBP1/PFKFB4	21	BP
GO:0032412	regulation of ion transmembrane transporter activity	33/1542	234/17910	0.0033209	0.0357714	0.0293873	SCN4B/GPD1L/ATP1B2/ATP1A2/PRKCE/GRIA1/VAMP2/FHL1/NEDD4L/FXYD1/SCN2B/JPH4/WWP2/RASGRF1/ADRB2/CAV3/DAPK1/UTRN/CASQ2/AMIGO1/MEF2C/GEM/OSR1/JPH1/TRPC6/CACNA1D/RYR2/ACTN2/FGF14/CFTR/LRRC52/STOM/PPIF	33	BP
GO:0001833	inner cell mass cell proliferation	5/1542	13/17910	0.00335855	0.0360795	0.0296404	GINS1/GINS4/NCAPG2/PRPF19/ZPR1	5	BP
GO:1900272	negative regulation of long-term synaptic potentiation	5/1542	13/17910	0.00335855	0.0360795	0.0296404	FAM107A/AGER/EPHA4/PTN/CX3CR1	5	BP
GO:0007163	establishment or maintenance of cell polarity	26/1542	172/17910	0.00337752	0.0362195	0.0297554	CENPA/KIF2C/PLK1/NDC80/MAD2L1/TEK/AQP1/FOXF1/SPDL1/CDH5/SAPCD2/ACTR3/ARHGEF2/RAB11FIP2/SHH/CFL1/MYO9A/OPHN1/KANK1/KIF20B/RAB10/SPRY1/SPRY2/RIPOR2/MSN/FRMD4B	26	BP
GO:0006164	purine nucleotide biosynthetic process	38/1542	280/17910	0.00338067	0.0362195	0.0297554	GAPDH/NUP37/NPR1/TPI1/AK4/AK1/GUCY1A2/GMPS/GPI/ADCY9/ALDOA/HPRT1/NUP107/ADA/NUP85/NDC1/PKM/PFKP/PAICS/PGAM1/STOML2/RAE1/PPAT/PGK1/PDK1/GUCA1A/LDHA/ACOT7/NME1/NUP62/PDK2/PID1/FBP1/ACSL5/ATP5MC3/PFKFB4/ELOVL6/ACSS1	38	BP
GO:0071384	cellular response to corticosteroid stimulus	12/1542	58/17910	0.00340577	0.0364395	0.0299361	EIF4EBP1/AKAP13/AQP1/FAM107A/RAN/CREBRF/ZFP36/AGTR2/DNMT3B/KLF9/GJB2/FBXO32	12	BP
GO:0048732	gland development	53/1542	422/17910	0.00343288	0.0366278	0.0300909	CCNB2/CITED2/SLC46A2/TCF21/E2F8/AURKA/TYMS/NKX2-1/E2F7/FOXF1/ALOX15B/PGR/EZH2/TGFBR2/TBX2/AK4/PCNA/IQGAP3/ERBB4/CPB2/GNPNAT1/ADA/CAV3/PKM/TGFBR3/FGFR2/FRZB/PPAT/SHH/FKBP4/SOSTDC1/UMPS/PTCH1/CDO1/OTC/NME1/ASNS/PTN/LIMS2/ID4/AR/ARID5B/HNF1B/SOCS2/FADD/NOTCH4/PITX1/CEBPG/SERPINB5/NRG3/CIT/BMP2/MSN	53	BP
GO:0040008	regulation of growth	78/1542	668/17910	0.00343768	0.0366278	0.0300909	CACNA2D2/RFTN1/DPYSL2/CCNB2/NEDD9/CCNB1/CDK1/PSRC1/CISH/FAM107A/WWC3/NPR1/ALOX15B/FHL1/TGFBR2/NEDD4L/FBLN5/KIF14/TBX2/KIAA1109/SLIT3/TBX5/ACTL6A/MYOCD/ERBB4/GHR/SEMA5A/SPHK1/ADRB2/ROS1/UBE2E3/CAV3/CTSG/TGFBR3/MT1H/CAPN3/FGFR2/IFRD1/MYOZ1/FRZB/NTRK3/MEF2C/AGTR2/MRGBP/PTCH1/SEMA3G/ADRB1/RUVBL2/RUVBL1/CDKL5/SLIT2/SELENOP/H1-5/CXCL16/AR/HNF1B/SOCS2/SLC6A4/MAD2L2/FBP1/SMARCA2/GNG4/ULK2/CDK4/MUSK/RIMS2…	78	BP
GO:0044257	cellular protein catabolic process	76/1542	648/17910	0.00343812	0.0366278	0.0300909	CDC20/PLK1/MAD2L1/LRRK2/CCNB1/BUB1B/AURKB/CDK1/UBE2S/FBXO45/UBE2C/FBXO5/AURKA/EDEM1/UHRF1/NEDD4L/PTTG1/LAMP3/KIF14/PBK/CDK2/PSMD14/PSMC4/RNF34/PSMB2/DTL/PSMD2/IL33/UCHL3/USP27X/BUB3/PRPF19/PSMB3/SKP2/WWP2/ANAPC7/ZFAND2A/EPHA4/FBXW4/CAV3/FBXO38/ECRG4/PSMD12/ARRB1/PSMD11/MYLIP/FOXF2/CHEK2/PSMA2/PSMA5/PSMA7/PSMC2/UFD1/SHH/SPATA18/CCNF/AP2S1/PCYOX1/UBA6/CD81/PSMB7/MAGEC2/AP2M1/SMAD7/GCLC/PSMD3/PSME2/…	76	BP
GO:0045214	sarcomere organization	9/1542	37/17910	0.00344635	0.0366278	0.0300909	AKAP13/PRKAR1A/CAV3/CAPN3/MYOZ1/CASQ2/MEF2C/ACTN2/LDB3	9	BP
GO:0051567	histone H3-K9 methylation	9/1542	37/17910	0.00344635	0.0366278	0.0300909	PRDM16/SUV39H1/BRCA1/ARID4A/MECOM/DNMT3B/H1-5/SUV39H2/SETDB2	9	BP
GO:0071695	anatomical structure maturation	24/1542	155/17910	0.00346695	0.0367977	0.0302304	LRRK2/CCNB1/EDNRB/TAL1/TRIP13/FBXO5/AURKA/FAT4/TYMS/PGR/SCARF1/CDH5/MYOC/S1PR1/RHEX/IRX5/CX3CR1/C1QL1/KLF2/OPA1/ACVRL1/FAM210B/BMP2/NFASC	24	BP
GO:0005741	mitochondrial outer membrane	25/1592	168/18675	0.00433939	0.0370576	0.0292257	LRRK2/BRI3BP/PGR/PGAM5/MAOA/MYOC/CYB5A/EPHA4/SLC8A3/STING1/TOMM40/SPATA18/TOMM5/MYO19/MOAP1/NME1/CISD2/OPA1/ACSL5/ATP5MC3/MTERF3/BID/FAM210B/SLC44A1/VDAC1	25	CC
GO:0002223	stimulatory C-type lectin receptor signaling pathway	19/1542	113/17910	0.00350335	0.0371346	0.0305072	PSMD14/PSMC4/PSMB2/PSMD2/PSMB3/PSMD12/PSMD11/PSMA2/PSMA5/PSMA7/PSMC2/PDPK1/PSMB7/PSMD3/PSME2/PSMD7/PSMC3/PSMD9/PSMB1	19	BP
GO:0006511	ubiquitin-dependent protein catabolic process	62/1542	510/17910	0.00352232	0.037286	0.0306316	CDC20/PLK1/MAD2L1/LRRK2/CCNB1/BUB1B/AURKB/CDK1/UBE2S/FBXO45/UBE2C/FBXO5/AURKA/EDEM1/UHRF1/NEDD4L/PTTG1/KIF14/PBK/CDK2/PSMD14/PSMC4/RNF34/PSMB2/DTL/PSMD2/IL33/UCHL3/USP27X/BUB3/PSMB3/SKP2/WWP2/ANAPC7/ZFAND2A/FBXW4/CAV3/FBXO38/ECRG4/PSMD12/ARRB1/PSMD11/FOXF2/PSMA2/PSMA5/PSMA7/PSMC2/UFD1/SHH/CCNF/UBA6/PSMB7/SMAD7/GCLC/PSMD3/PSME2/PSMD7/PSMC3/RFFL/CLEC16A/PSMD9/PSMB1	62	BP
GO:0045926	negative regulation of growth	34/1542	244/17910	0.00353229	0.0373102	0.0306514	PSRC1/WWC3/NPR1/ALOX15B/FHL1/TGFBR2/SLIT3/TBX5/SEMA5A/ADRB2/CAV3/CTSG/MT1H/IFRD1/MYOZ1/FRZB/AGTR2/PTCH1/SEMA3G/ADRB1/SLIT2/SOCS2/SLC6A4/FBP1/SMARCA2/GNG4/ULK2/NOTCH1/ACVRL1/CD36/MT1G/ELANE/SOX17/WWC2	34	BP
GO:0030278	regulation of ossification	29/1542	199/17910	0.00353396	0.0373102	0.0306514	FBXO5/LIMD1/IL6R/KL/GDF10/ZBTB16/S1PR1/MGP/AXIN2/ADRB2/SMAD6/NPNT/FGFR2/MEF2C/PTCH1/IL6ST/PTN/RANBP3L/ID4/OSR1/RORB/TOB2/SKI/NOTCH1/RASSF2/GPM6B/TFAP2A/KREMEN2/BMP2	29	BP
GO:0005684	U2-type spliceosomal complex	14/1592	76/18675	0.00456909	0.0378905	0.0298826	SNRPA1/PRPF19/EIF4A3/SNRPD1/SNRPG/SNRPF/SNRPB/LSM5/ISY1/EFTUD2/PRPF4/BUD31/U2AF2/SNRPC	14	CC
GO:0010369	chromocenter	5/1592	14/18675	0.00465421	0.0378905	0.0298826	OIP5/CDCA8/AURKB/ESCO2/INCENP	5	CC
GO:0000808	origin recognition complex	4/1592	9/18675	0.00467251	0.0378905	0.0298826	ORC1/ORC6/MCM2/ORC5	4	CC
GO:0014701	junctional sarcoplasmic reticulum membrane	4/1592	9/18675	0.00467251	0.0378905	0.0298826	JPH4/CASQ2/JPH1/RYR2	4	CC
GO:0031906	late endosome lumen	4/1592	9/18675	0.00467251	0.0378905	0.0298826	SFTPB/NAPSA/CTSH/SFTPC	4	CC
GO:0070938	contractile ring	4/1592	9/18675	0.00467251	0.0378905	0.0298826	PRC1/ANLN/UTRN/KIF20B	4	CC
GO:0042803	protein homodimerization activity	98/1528	809/16967	0.00141767	0.0381223	0.034648	ZBTB4/TTK/GPD1L/MAD2L1/CIP2A/LRRK2/SYNE1/LPL/VEGFD/E2F8/RBPMS/TOP2A/TYMS/IL6R/TPI1/AOC3/ECT2/FBLN5/NOD1/TIMELESS/BLM/VWF/ZBTB16/PTH1R/PRMT8/HPRT1/HEYL/HSPB6/ERBB4/CAT/GHR/TARS1/CENPF/ADRB2/STING1/FLRT3/HSD17B4/FGFR2/CADM1/CHEK2/HIP1/RAB11FIP2/CASQ2/GSS/SNX1/PSPH/SLC26A5/BANF1/GEN1/SLC16A1/IL6ST/PRTFDC1/RUVBL2/SLIT2/ACOT7/ALDH5A1/CARS1/CISD2/KIT/NR4A3/ANO2/PDK2/SNF8/TRPC6/HNF1B/SLC6A4/PDCD10/EPHX2…	98	MF
GO:0006090	pyruvate metabolic process	23/1542	147/17910	0.00364293	0.0384098	0.0315548	GAPDH/NUP37/TPI1/GPI/ALDOA/NUP107/NUP85/NDC1/PKM/PFKP/PGAM1/RAE1/PGK1/PDK1/SLC16A1/LDHA/NR4A3/NUP62/PDK2/FBP1/SLC16A3/PFKFB4/VDAC1	23	BP
GO:0014706	striated muscle tissue development	48/1542	376/17910	0.00378526	0.0398578	0.0327444	CCNB1/CDK1/HLF/TCF21/AKAP13/TGFBR2/TBX2/BTG2/SHOX2/TBX5/ADRA1A/ELN/MYOCD/HEYL/ERBB4/CENPF/PRKAR1A/S1PR1/CAV3/MYH11/TGFBR3/LMOD3/FGFR2/FOS/IFRD1/MYOZ1/ZBTB18/MEF2C/AGTR2/SHH/MYL6B/MEOX2/CCM2L/EGR1/TNNC1/RYR2/SMAD7/ACTN2/MYH10/PKP2/ENG/SKI/PITX1/NOTCH1/LRP2/BMP2/RIPOR2/SOX17	48	BP
GO:0017046	peptide hormone binding	10/1528	38/16967	0.00153862	0.0406359	0.0369326	EDNRB/VIPR1/SCTR/NPR1/PTH1R/GHR/CALCRL/PIK3R1/RAMP2/SLC40A1	10	MF
GO:0007368	determination of left/right symmetry	19/1542	114/17910	0.00387305	0.0406599	0.0334033	DAAM2/STIL/CITED2/FOXF1/TGFBR2/TBX2/FOLR1/MEF2C/SHH/IFT140/DISP1/IFT57/GALNT11/PCSK5/ENG/SETDB2/NOTCH1/DYNC2H1/SOX17	19	BP
GO:1901976	regulation of cell cycle checkpoint	8/1542	31/17910	0.00387388	0.0406599	0.0334033	NDC80/MAD2L1/CCNB1/CDT1/XRCC3/CHEK2/GEN1/DUSP1	8	BP
GO:0043632	modification-dependent macromolecule catabolic process	63/1542	522/17910	0.00387674	0.0406599	0.0334033	CDC20/PLK1/MAD2L1/LRRK2/CCNB1/BUB1B/AURKB/CDK1/UBE2S/FBXO45/UBE2C/FBXO5/AURKA/EDEM1/UHRF1/NEDD4L/PTTG1/KIF14/PBK/CDK2/PSMD14/PSMC4/RNF34/PSMB2/DTL/PSMD2/IL33/UCHL3/USP27X/BUB3/PSMB3/SKP2/WWP2/ANAPC7/ZFAND2A/FBXW4/CAV3/FBXO38/ECRG4/PSMD12/ARRB1/PSMD11/FOXF2/PSMA2/PSMA5/PSMA7/PSMC2/UFD1/SHH/CCNF/PCYOX1/UBA6/PSMB7/SMAD7/GCLC/PSMD3/PSME2/PSMD7/PSMC3/RFFL/CLEC16A/PSMD9/PSMB1	63	BP
GO:0042246	tissue regeneration	14/1542	74/17910	0.00388507	0.0406937	0.0334311	CCNB1/EZH2/TGFBR2/ERBB4/PKM/CAPN3/IFRD1/MYOZ1/MUSTN1/PTN/CD81/NINJ2/CPQ/SGCA	14	BP
GO:0051254	positive regulation of RNA metabolic process	161/1542	1532/17910	0.00390218	0.0408193	0.0335343	CCNA2/CCNB1/DLGAP5/MYBL2/H2AZ1/FOXM1/CITED2/PSRC1/HLF/CCNE1/TAL1/PLA2G1B/NFIX/CHEK1/TCF21/FHL5/E2F8/PSMC3IP/RBPMS/TOP2A/ERG/ATOH8/PRDM16/UHRF1/RAN/NKX2-1/EPAS1/ITGA8/E2F7/FOXF1/HMGA1/ALYREF/PGR/BRCA1/CSRNP1/RGCC/CDK2/BLM/BTG2/ZBTB16/NFATC3/CKAP2/TBX5/E2F2/MARS1/CREBRF/ARNTL2/E2F1/IL33/ACTL6A/MYOCD/PRPF19/HEYL/ERBB4/KLF15/ACTR3/S1PR1/ARID4A/WWP2/ADRB2/WDR75/SMAD6/ARHGEF2/PIK3R1/ZFP36/STING1/ARRB1/…	161	BP
GO:0030330	DNA damage response, signal transduction by p53 class mediator	18/1542	106/17910	0.00396147	0.0413852	0.0339992	GTSE1/CCNB1/FOXM1/CDK1/CDC25C/E2F8/AURKA/E2F7/BRCA1/RGCC/CDK2/PCNA/BTG2/E2F1/RBL2/CHEK2/MIF/TFDP1	18	BP
GO:0140053	mitochondrial gene expression	23/1542	148/17910	0.00397087	0.0414291	0.0340353	MRPL47/TBRG4/MRPL11/MRPL37/MRPS17/MRPL13/MRPL21/MRPS22/MRPS30/MRPL12/MRPS12/MRPL35/PUS1/MRPL3/SHMT2/YARS2/MRPS11/MRPL52/MRPL15/MRPS35/MRPL51/MTIF2/MRPS10	23	BP
GO:0003231	cardiac ventricle development	21/1542	131/17910	0.00398162	0.0414328	0.0340383	CITED2/ROBO2/FOXF1/TGFBR2/SLIT3/TBX5/MYOCD/HEYL/SMAD6/TGFBR3/FGFR2/MEF2C/SLIT2/CCM2L/TNNC1/RYR2/SMAD7/PKP2/ENG/NOTCH1/LRP2	21	BP
GO:0046939	nucleotide phosphorylation	21/1542	131/17910	0.00398162	0.0414328	0.0340383	GAPDH/DTYMK/NUP37/TPI1/AK4/AK1/GPI/ALDOA/NUP107/NUP85/NDC1/PKM/PFKP/PGAM1/RAE1/PGK1/LDHA/NME1/NUP62/FBP1/PFKFB4	21	BP
GO:0045445	myoblast differentiation	15/1542	82/17910	0.00399218	0.0414344	0.0340397	DTYMK/EPAS1/TBX2/MYOCD/PLEKHM3/CAPN3/IFRD1/MEF2C/SHH/SOSTDC1/RANBP3L/MBNL1/PITX1/NOTCH1/RIPOR2	15	BP
GO:0048644	muscle organ morphogenesis	15/1542	82/17910	0.00399218	0.0414344	0.0340397	SHOX2/S1PR1/TGFBR3/FGFR2/ARID5B/ADARB1/CCM2L/TNNC1/RYR2/SMAD7/PKP2/ENG/NOTCH1/LRP2/BMP2	15	BP
GO:0002027	regulation of heart rate	17/1542	98/17910	0.00401766	0.0416447	0.0342124	SCN4B/GPD1L/EPAS1/SCN2B/ADRA1A/KCND3/IRX5/ADA/CAV3/KCNA5/CASQ2/AGTR2/CACNA1D/RYR2/ADM/PKP2/CACNA1C	17	BP
GO:0030894	replisome	6/1592	20/18675	0.00517944	0.0416513	0.0328485	PCNA/DONSON/PRPF19/RPA3/TONSL/MCM3	6	CC
GO:0001763	morphogenesis of a branching structure	28/1542	192/17910	0.00406168	0.0420463	0.0345423	LRRK2/RSPO2/TCF21/FAT4/NKX2-1/FOXF1/PGR/TGFBR2/CTSH/TIMELESS/SHOX2/CAV3/NPNT/FGFR2/AGTR2/SHH/PTCH1/HHIP/SLIT2/AR/HNF1B/ADM/ENG/NOTCH4/WNT2B/SPRY1/SPRY2/BMP2	28	BP
GO:0010810	regulation of cell-substrate adhesion	29/1542	201/17910	0.00408782	0.042262	0.0347195	NEDD9/NDNF/PRKCE/TEK/FAM107A/FOXF1/EMP2/ARHGAP6/MYOC/PEAK1/CORO2B/LIMCH1/PIK3R1/NPNT/CASS4/UTRN/MELTF/PTN/ABI3BP/KANK1/RCC2/LDB1/NOTCH1/ACVRL1/CD36/ITGB1BP1/FZD4/GPM6B/EPB41L5	29	BP
GO:0006833	water transport	6/1542	19/17910	0.00410098	0.0423431	0.0347862	AQP4/AQP1/AQP3/AQP7/SLC14A1/CFTR	6	BP
GO:0031965	nuclear membrane	37/1592	281/18675	0.00533441	0.0425431	0.0335518	SYNE1/EDNRB/GAPDH/NUDT1/AQP1/PRICKLE2/SCAI/LMNB1/ADRA1A/DTL/LMNB2/NUP107/BRIP1/NUP85/NDC1/SMOX/NR4A1/GNAQ/KPNA4/ITPR1/SPAG4/RCC1/NRM/NUP62/TMEM38B/STX1A/NDUFB4/BCL2L10/SLC16A3/CDK4/RANGAP1/TRA2B/YBX1/WDFY3/NOC4L/NEMP1/DNAJC2	37	CC
GO:0006851	mitochondrial calcium ion transmembrane transport	7/1542	25/17910	0.00415871	0.0428837	0.0352303	SLC8A3/STOML2/PARL/OPA1/MICU3/SLC25A23/VDAC1	7	BP
GO:1903439	calcitonin family receptor complex	3/1592	5/18675	0.00542182	0.0428857	0.0338221	CALCRL/RAMP3/RAMP2	3	CC
GO:0048608	reproductive structure development	53/1542	426/17910	0.00416894	0.0429336	0.0352713	CTSV/CITED2/ROBO2/TCF21/FANCG/E2F8/NUDT1/KIF18A/NKX2-1/PLK4/EPAS1/E2F7/ALOX15B/PGR/ASPM/SLIT3/MYOCD/FANCA/NUP107/ARID4A/BRIP1/ADAMTS1/IRX5/ADA/EIF2S2/ARRB1/HSD17B4/FOXF2/FGFR2/PLCD1/SHH/FKBP4/PTCH1/DLX3/CCNF/HMGB2/SLIT2/PTN/ID4/KIT/AR/ARID5B/OSR1/GJB2/RRM1/ADM/CASP3/WNT2B/SERPINB5/PCDH12/FZD4/LRP2/AGO4	53	BP
GO:0016572	histone phosphorylation	9/1542	38/17910	0.00417715	0.0429627	0.0352952	CCNA2/CCNB1/AURKB/CDK1/CHEK1/HASPIN/AURKA/VRK1/CDK2	9	BP
GO:0009259	ribonucleotide metabolic process	62/1542	514/17910	0.00419853	0.0431269	0.03543	LRRK2/CCNB1/CDK1/GAPDH/ATP1A2/UCK2/NUP37/RAN/NPR1/TPI1/AK4/MOCS1/SULT1C4/AK1/NDUFA9/MAGI3/GUCY1A2/GMPS/GPI/AASS/ADCY9/ALDOA/HPRT1/NUP107/NUP85/NDC1/PKM/PFKP/HSD17B4/PAICS/PGAM1/PDE8B/STOML2/RAE1/PPAT/PGK1/UMPS/OLA1/PDK1/LDHA/ACOT7/NME1/NUP62/PDK2/PID1/RORA/NDUFS6/OPA1/PDE7B/SHMT2/NDUFB4/CTPS1/FBP1/ACSL5/ATP5MC3/PFKFB4/SLC25A23/ELOVL6/ACSS1/BID/PDE4C/PPIF	62	BP
GO:0007004	telomere maintenance via telomerase	13/1542	67/17910	0.00423123	0.0433253	0.0355931	AURKB/NEK2/PIF1/CCT6A/CCT5/DKC1/CCT4/TCP1/CCT7/PTGES3/CCT2/MAPKAPK5/PKIB	13	BP
GO:0010463	mesenchymal cell proliferation	10/1542	45/17910	0.00423958	0.0433253	0.0355931	FAT4/FOXF1/TGFBR2/SHOX2/FBXW4/FGFR2/SHH/PTN/OSR1/BMP2	10	BP
GO:0060412	ventricular septum morphogenesis	10/1542	45/17910	0.00423958	0.0433253	0.0355931	CITED2/ROBO2/TGFBR2/SLIT3/HEYL/TGFBR3/FGFR2/SLIT2/SMAD7/NOTCH1	10	BP
GO:1901068	guanosine-containing compound metabolic process	10/1542	45/17910	0.00423958	0.0433253	0.0355931	LRRK2/RAN/AK4/MOCS1/MAGI3/GMPS/HPRT1/DGUOK/NME1/OPA1	10	BP
GO:0017015	regulation of transforming growth factor beta receptor signaling pathway	19/1542	115/17910	0.0042745	0.0435704	0.0357944	SNX25/CITED2/PRDM16/NKX2-1/ITGA8/TGFBR2/MYOCD/FOLR1/SMAD6/CAV3/NPNT/TGFBR3/VEPH1/ADAMTSL2/PDPK1/SMAD7/STRAP/ENG/SKI	19	BP
GO:0070252	actin-mediated cell contraction	19/1542	115/17910	0.0042745	0.0435704	0.0357944	SCN4B/GPD1L/ATP1A2/EMP2/NEDD4L/SCN2B/KCND3/CAV3/KCNA5/DES/MYL6B/CACNA1D/TNNC1/RYR2/ACTN2/PKP2/ATP1A1/CACNA1C/EPB41L5	19	BP
GO:0030048	actin filament-based movement	21/1542	132/17910	0.00436066	0.0443918	0.0364692	SCN4B/GPD1L/ATP1A2/EMP2/NEDD4L/SCN2B/KCND3/CAV3/KCNA5/DES/MYO19/MYL6B/CACNA1D/TNNC1/RYR2/ACTN2/MYH10/PKP2/ATP1A1/CACNA1C/EPB41L5	21	BP
GO:0004298	threonine-type endopeptidase activity	7/1528	21/16967	0.0017761	0.0447405	0.0406631	PSMB2/PSMB3/PSMA2/PSMA5/PSMA7/PSMB7/PSMB1	7	MF
GO:0070003	threonine-type peptidase activity	7/1528	21/16967	0.0017761	0.0447405	0.0406631	PSMB2/PSMB3/PSMA2/PSMA5/PSMA7/PSMB7/PSMB1	7	MF
GO:0008574	ATP-dependent microtubule motor activity, plus-end-directed	4/1528	7/16967	0.0018354	0.0447405	0.0406631	KIF18A/KIF14/KIF20B/KIF16B	4	MF
GO:0008026	ATP-dependent helicase activity	12/1528	52/16967	0.00187343	0.0447405	0.0406631	PIF1/MCM6/MCM4/MCM7/RECQL4/BLM/EIF4A3/BRIP1/RUVBL2/RUVBL1/CHD2/DDX11	12	MF
GO:0070035	purine NTP-dependent helicase activity	12/1528	52/16967	0.00187343	0.0447405	0.0406631	PIF1/MCM6/MCM4/MCM7/RECQL4/BLM/EIF4A3/BRIP1/RUVBL2/RUVBL1/CHD2/DDX11	12	MF
GO:0005201	extracellular matrix structural constituent	26/1528	158/16967	0.00187553	0.0447405	0.0406631	HMCN1/PRG4/TNXB/FBLN5/COL6A6/MFAP4/LAMA2/VWF/OGN/ELN/MGP/NPNT/COL4A3/ANOS1/EFEMP1/COL4A4/MMRN1/COL14A1/LAMB2/ABI3BP/MMRN2/PODN/LTBP2/TECTA/COL6A5/SRPX	26	MF
GO:0006919	activation of cysteine-type endopeptidase activity involved in apoptotic process	14/1542	75/17910	0.00440696	0.0448059	0.0368094	NOD1/CTSH/FAM162A/EGLN3/DIABLO/CYCS/COL4A3/HIP1/IFT57/HSPE1/TNFSF15/HSPD1/BCL2L10/FADD	14	BP
GO:0044291	cell-cell contact zone	13/1592	70/18675	0.00573774	0.0450156	0.0355018	SCN4B/SLC2A1/ATP1A2/PGM5/FXYD1/CAV3/KCNA5/DES/PKP2/ATP1A1/PECAM1/MYH1/PCDH9	13	CC
GO:0009152	purine ribonucleotide biosynthetic process	36/1542	266/17910	0.00445039	0.0451899	0.0371249	GAPDH/NUP37/NPR1/TPI1/AK4/AK1/GUCY1A2/GMPS/GPI/ADCY9/ALDOA/HPRT1/NUP107/NUP85/NDC1/PKM/PFKP/PAICS/PGAM1/STOML2/RAE1/PPAT/PGK1/PDK1/LDHA/ACOT7/NME1/NUP62/PDK2/PID1/FBP1/ACSL5/ATP5MC3/PFKFB4/ELOVL6/ACSS1	36	BP
GO:0003774	motor activity	19/1528	103/16967	0.00195628	0.045926	0.0417405	KIFC1/KIF18B/KIF15/CGNL1/KIF18A/CENPE/KIF14/MYH11/MYO19/MYO9A/MYL6B/KIF24/KIF1C/KIF20B/MYH10/KIF13A/KIF16B/DYNC2H1/MYH1	19	MF
GO:0048736	appendage development	26/1542	176/17910	0.00461893	0.0467649	0.0384188	TBX4/AFF3/RSPO2/TBX2/PLXNA2/ZBTB16/SHOX2/TBX5/FBXW4/FGFR2/SHH/PTCH1/IFT140/MEOX2/OSR1/PCSK5/KAT2B/RSPO4/SKI/MBNL1/PITX1/CACNA1C/HDAC1/DYNC2H1/TFAP2A/KREMEN2	26	BP
GO:0060173	limb development	26/1542	176/17910	0.00461893	0.0467649	0.0384188	TBX4/AFF3/RSPO2/TBX2/PLXNA2/ZBTB16/SHOX2/TBX5/FBXW4/FGFR2/SHH/PTCH1/IFT140/MEOX2/OSR1/PCSK5/KAT2B/RSPO4/SKI/MBNL1/PITX1/CACNA1C/HDAC1/DYNC2H1/TFAP2A/KREMEN2	26	BP
GO:0071559	response to transforming growth factor beta	33/1542	239/17910	0.0046231	0.0467649	0.0384188	SNX25/CITED2/PRDM16/NKX2-1/ITGA8/CLEC3B/TGFBR2/LEFTY2/GDF10/CDH5/MYOCD/FOLR1/PENK/SMAD6/CAV3/NPNT/TGFBR3/FGFR2/FOS/MEF2C/PDCD5/VEPH1/ADAMTSL2/CX3CR1/PDPK1/LTBP2/SMAD7/STRAP/ENG/SKI/ACVRL1/SMAD9/EPB41L5	33	BP
GO:0003824	catalytic activity	484/1528	4828/16967	0.00204786	0.0472196	0.0429162	DPYSL2/RFC4/INMT/CDKN3/CCNA2/PLK1/RAD51/TTK/ABCA8/NAPSA/CTSV/LRRK2/GGTLC1/RAD54L/DLGAP5/RPS6KA2/BUB1/PTPRE/ATP8A1/EXO1/RNASEH2A/KIFC1/BUB1B/ATP1B2/AURKB/PKMYT1/MELK/KIF18B/CDK1/NEK2/TMPRSS2/TUBA1B/TUBA1C/MCM2/ADH1B/DSCC1/GAPDH/FEN1/ADAMTS8/CDC25C/ESPL1/DTYMK/TRAIP/UBE2S/CDC25A/PGC/ST3GAL5/ATP1A2/B3GNT8/KIF15/PLA2G1B/CGNL1/UBE2T/ADAMTSL3/UBE2C/CHEK1/MTHFD2/TNS2/LPL/PRKCE/PIF1/CYP4B1/ST6GALNAC6/UCK…	484	MF
GO:0015631	tubulin binding	37/1528	252/16967	0.00207523	0.0472196	0.0429162	DPYSL2/KIF2C/PLK1/BIRC5/LRRK2/SKA1/PRC1/KIF23/RACGAP1/PSRC1/GAPDH/TPPP/SPAG5/KIF18A/CENPE/BRCA1/FAM83D/KIF14/CCT5/ALDOA/STMN1/ARHGEF2/CAV3/CCSER2/RAE1/PDCD5/NME1/NCALD/RCC2/CEP57L1/KIF20B/AGBL1/APC/HOOK3/KIF26A/DIXDC1/FSD1	37	MF
GO:0007178	transmembrane receptor protein serine/threonine kinase signaling pathway	42/1542	323/17910	0.00468118	0.0472924	0.0388521	SNX25/TTK/CITED2/RBPMS/ATOH8/PRDM16/CHRDL1/NKX2-1/ITGA8/TGFBR2/LEFTY2/GDF10/CDH5/MYOCD/FOLR1/SMAD6/CAV3/NPNT/TGFBR3/FOS/SHH/SOSTDC1/VEPH1/ADAMTSL2/PDPK1/TMEM100/LTBP2/BMPER/EGR1/RYR2/SMAD7/STRAP/ZNF423/IRAK1/ENG/SKI/NOTCH1/ACVRL1/SMAD9/LRP2/GREM2/BMP2	42	BP
GO:0002220	innate immune response activating cell surface receptor signaling pathway	19/1542	116/17910	0.00470971	0.0474004	0.0389409	PSMD14/PSMC4/PSMB2/PSMD2/PSMB3/PSMD12/PSMD11/PSMA2/PSMA5/PSMA7/PSMC2/PDPK1/PSMB7/PSMD3/PSME2/PSMD7/PSMC3/PSMD9/PSMB1	19	BP
GO:0007569	cell aging	19/1542	116/17910	0.00470971	0.0474004	0.0389409	FOXM1/CDK1/CHEK1/FBXO5/H2AX/HMGA1/TBX2/MAP3K3/ECRG4/CHEK2/CGAS/NUP62/BCL2L12/OPA1/MIF/PAWR/MAPKAPK5/ENG/MAGEA2	19	BP
GO:0071426	ribonucleoprotein complex export from nucleus	19/1542	116/17910	0.00470971	0.0474004	0.0389409	NUP37/RAN/ALYREF/SRSF9/DDX39A/CPSF3/NUP107/EIF4A3/NUP85/NDC1/XPOT/RAE1/NMD3/NUP62/CPSF4/U2AF2/MAGOHB/EIF5A/SLBP	19	BP
GO:0003176	aortic valve development	8/1542	32/17910	0.00478213	0.0478013	0.0392702	ROBO2/SLIT3/ELN/HEYL/SMAD6/SLIT2/GATA5/NOTCH1	8	BP
GO:0060317	cardiac epithelial to mesenchymal transition	8/1542	32/17910	0.00478213	0.0478013	0.0392702	TGFBR2/HEYL/TGFBR3/TMEM100/ENG/SPRY1/NOTCH1/BMP2	8	BP
GO:0061384	heart trabecula morphogenesis	8/1542	32/17910	0.00478213	0.0478013	0.0392702	TEK/S1PR1/ADAMTS1/CAV3/TGFBR3/CCM2L/ENG/NOTCH1	8	BP
GO:0010562	positive regulation of phosphorus metabolic process	112/1542	1025/17910	0.00479806	0.0478013	0.0392702	ADGRF5/PLK1/TTK/NEDD9/TPX2/LRRK2/CCNB1/CDC6/CDK1/EDNRB/PSRC1/TAL1/DBF4/PLA2G1B/PRKCE/RBPMS/RAPGEF2/TEK/AKAP13/CENPE/CKS1B/CDCA2/IL6R/EZH2/TGFBR2/EMP2/RGCC/ECT2/NOD1/AGER/KIF14/NCAPG2/ALKAL2/KL/CKS2/GDF10/PTH1R/CLSPN/ADRA1A/ADCY9/IQGAP3/MAPK10/ERBB4/GHR/PRKAR1A/RSPO1/PFN2/EPHA4/LIMCH1/ANGPT1/MAP3K3/SPHK1/AXIN2/ADRB2/ARHGEF2/ARRB1/EDA2R/NPNT/PPP2R5A/CASS4/FGFR2/CHEK2/STOML2/NTRK3/MEF2C/AGTR2/FNIP2/…	112	BP
GO:0045937	positive regulation of phosphate metabolic process	112/1542	1025/17910	0.00479806	0.0478013	0.0392702	ADGRF5/PLK1/TTK/NEDD9/TPX2/LRRK2/CCNB1/CDC6/CDK1/EDNRB/PSRC1/TAL1/DBF4/PLA2G1B/PRKCE/RBPMS/RAPGEF2/TEK/AKAP13/CENPE/CKS1B/CDCA2/IL6R/EZH2/TGFBR2/EMP2/RGCC/ECT2/NOD1/AGER/KIF14/NCAPG2/ALKAL2/KL/CKS2/GDF10/PTH1R/CLSPN/ADRA1A/ADCY9/IQGAP3/MAPK10/ERBB4/GHR/PRKAR1A/RSPO1/PFN2/EPHA4/LIMCH1/ANGPT1/MAP3K3/SPHK1/AXIN2/ADRB2/ARHGEF2/ARRB1/EDA2R/NPNT/PPP2R5A/CASS4/FGFR2/CHEK2/STOML2/NTRK3/MEF2C/AGTR2/FNIP2/…	112	BP
GO:0055001	muscle cell development	24/1542	159/17910	0.00482271	0.0478013	0.0392702	CACNA2D2/CCNB1/CDK1/AKAP13/SHOX2/ADRA1A/PRKAR1A/CAV3/MYH11/CAPN3/LMOD3/MYOZ1/CASQ2/MEF2C/AGTR2/ADM/ACTN2/RAMP2/MYH10/ENG/SKI/LDB3/NOTCH1/RIPOR2	24	BP
GO:0086003	cardiac muscle cell contraction	13/1542	68/17910	0.00482843	0.0478013	0.0392702	SCN4B/GPD1L/ATP1A2/NEDD4L/SCN2B/KCND3/CAV3/KCNA5/CACNA1D/RYR2/PKP2/ATP1A1/CACNA1C	13	BP
GO:0007440	foregut morphogenesis	4/1542	9/17910	0.00484373	0.0478013	0.0392702	FOXF1/SHH/EPB41L5/SOX17	4	BP
GO:0048251	elastic fiber assembly	4/1542	9/17910	0.00484373	0.0478013	0.0392702	TNXB/FBLN5/MFAP4/MYH11	4	BP
GO:0048617	embryonic foregut morphogenesis	4/1542	9/17910	0.00484373	0.0478013	0.0392702	FOXF1/SHH/EPB41L5/SOX17	4	BP
GO:0061004	pattern specification involved in kidney development	4/1542	9/17910	0.00484373	0.0478013	0.0392702	IRX2/IRX3/OSR1/IRX1	4	BP
GO:0072048	renal system pattern specification	4/1542	9/17910	0.00484373	0.0478013	0.0392702	IRX2/IRX3/OSR1/IRX1	4	BP
GO:0097084	vascular smooth muscle cell development	4/1542	9/17910	0.00484373	0.0478013	0.0392702	ADM/RAMP2/ENG/NOTCH1	4	BP
GO:1901978	positive regulation of cell cycle checkpoint	4/1542	9/17910	0.00484373	0.0478013	0.0392702	NDC80/MAD2L1/XRCC3/GEN1	4	BP
GO:0048878	chemical homeostasis	111/1542	1015/17910	0.00485236	0.0478013	0.0392702	ADGRF5/BTBD9/CRY2/GPD1L/NAPSA/LRRK2/ATP1B2/EDNRB/AQP4/ATP1A2/C7/PLA2G1B/SCN7A/LPL/PRKCE/TESMIN/SCNN1B/GRIA1/SLC41A1/CYBRD1/AQP1/SCTR/SLC34A2/SFTPD/AQP3/EPAS1/NPR1/FHL1/MALL/NEDD4L/AGER/CTSH/KL/ERO1A/NPC2/PTH1R/CCL14/UNC13B/SCN2B/STEAP1/ADRA1A/PPP1R3G/GPIHBP1/ADCY9/MYOC/JPH4/KLF15/STMN1/PRKAR1A/CPB2/S1PR1/PIK3R1/CAV3/SLC8A3/KCNA5/ARRB1/MYLIP/VPS33A/CAPN3/CMA1/KCNK3/MELTF/RAB11FIP2/CASQ2/STOML2/STE…	111	BP
GO:0003128	heart field specification	5/1542	14/17910	0.00485749	0.0478013	0.0392702	ROBO2/AXIN2/MEF2C/GATA5/LRP2	5	BP
GO:0003214	cardiac left ventricle morphogenesis	5/1542	14/17910	0.00485749	0.0478013	0.0392702	FOXF1/TGFBR2/TBX5/RYR2/NOTCH1	5	BP
GO:0014854	response to inactivity	5/1542	14/17910	0.00485749	0.0478013	0.0392702	CAT/PKM/UTRN/SGCA/FBXO32	5	BP
GO:0060322	head development	84/1542	738/17910	0.00488683	0.0480307	0.0394587	DPYSL2/SHROOM4/LRRK2/STIL/SLC2A1/FBXO45/ROBO2/H2AX/RAPGEF2/AQP1/FAT4/MFSD2A/RAN/NKX2-1/ITGA8/ASPM/EZH2/CSRNP1/TGFBR2/KIF14/AK4/CNTN4/BTG2/PLXNA2/TMEM108/SEMA6D/E2F1/FANCD2/HPRT1/WDR62/ERBB4/TSKU/STMN1/CENPF/SEMA5A/S1PR1/MACROD2/DYNLL1/SPHK1/ARHGAP11B/SLC8A3/FLRT3/CRTAC1/FGFR2/CMA1/KCNK3/SNRPB/AGTR2/SHH/PTCH1/OPHN1/SLIT2/NME1/SELENOP/PTN/KNDC1/UBA6/ID4/NR4A3/ARID5B/RORA/HNF1B/SLC6A4/ABAT/GPR37L1/L…	84	BP
GO:0006936	muscle contraction	44/1542	343/17910	0.00494728	0.048565	0.0398976	SCN4B/GPD1L/EDNRB/ATP1A2/SCN7A/NEDD4L/FXYD1/SCN2B/ADRA1A/KCND3/PPP1R12B/SORBS1/MYOCD/ALDOA/HSPB6/CALCRL/SPHK1/ADA/CAV3/SLC8A3/KCNA5/DES/MYH11/NPNT/LMOD3/UTRN/CASQ2/MYL6B/KIT/TMEM38B/NDUFS6/ABAT/LMOD1/CACNA1D/TNNC1/RYR2/SMAD7/SGCA/ACTN2/PKP2/ATP1A1/CACNA1C/CERT1/MYH1	44	BP
GO:0060415	muscle tissue morphogenesis	14/1542	76/17910	0.00498418	0.048867	0.0401458	SHOX2/S1PR1/TGFBR3/FGFR2/ADARB1/CCM2L/TNNC1/RYR2/SMAD7/PKP2/ENG/NOTCH1/LRP2/BMP2	14	BP
GO:0038179	neurotrophin signaling pathway	9/1542	39/17910	0.00502343	0.049131	0.0403627	RAPGEF2/TMEM108/CYFIP2/NTRK3/AGTR2/CASP3/KIDINS220/SPRY1/SPRY2	9	BP
GO:0060045	positive regulation of cardiac muscle cell proliferation	9/1542	39/17910	0.00502343	0.049131	0.0403627	CCNB1/CDK1/TBX2/TBX5/ERBB4/TGFBR3/FGFR2/MEF2C/NOTCH1	9	BP
GO:0005739	mitochondrion	154/1592	1492/18675	0.00644139	0.0501285	0.0395342	HJURP/RAD51/LRRK2/CCNB1/DLGAP5/MTFR2/CDK1/FEN1/DTYMK/MTHFD2/BRI3BP/PRKCE/PIF1/FANCG/ACADSB/TPPP/FAM72A/NUDT1/TYMS/PGR/STXBP1/VRK2/MRPL47/TBRG4/AK4/SLIT3/PGAM5/NDUFA9/FAM162A/PPP1R13B/CCDC90B/MRPL11/MAOA/AASS/E2F1/MRPL37/XPC/MYOC/YKT6/BOLA3/MAPK10/ERBB4/DIABLO/CYB5A/CAT/MTUS1/CYCS/RRM2B/SLC27A3/PDSS1/CHCHD3/EPHA4/DYNLL1/KANK2/DGUOK/TACO1/SLC8A3/STING1/XRCC3/PKM/TOMM40/SH3BP5/COX4I2/EMC8/MRPS17/CHC…	154	CC
GO:0001673	male germ cell nucleus	5/1592	15/18675	0.00649689	0.050156	0.0395558	TRIP13/H2AX/RAN/TOPBP1/KIF6	5	CC
GO:0071166	ribonucleoprotein complex localization	19/1542	117/17910	0.00518076	0.0505457	0.0415249	NUP37/RAN/ALYREF/SRSF9/DDX39A/CPSF3/NUP107/EIF4A3/NUP85/NDC1/XPOT/RAE1/NMD3/NUP62/CPSF4/U2AF2/MAGOHB/EIF5A/SLBP	19	BP
GO:1903844	regulation of cellular response to transforming growth factor beta stimulus	19/1542	117/17910	0.00518076	0.0505457	0.0415249	SNX25/CITED2/PRDM16/NKX2-1/ITGA8/TGFBR2/MYOCD/FOLR1/SMAD6/CAV3/NPNT/TGFBR3/VEPH1/ADAMTSL2/PDPK1/SMAD7/STRAP/ENG/SKI	19	BP
GO:0007015	actin filament organization	42/1542	325/17910	0.00521837	0.0508504	0.0417751	SHROOM4/NEDD9/PHACTR1/PLA2G1B/CGNL1/PRKCE/FAM107A/EMP2/RGCC/ARHGEF15/ARHGAP6/DIAPH3/ELN/SORBS1/ALDOA/MYOC/STMN1/SEMA5A/ACTR3/S1PR1/PFN2/CORO2B/LIMCH1/ARHGEF2/PIK3R1/CAV3/ARRB1/LMOD3/TWF1/CFL1/SLIT2/SWAP70/MAD2L2/KANK1/LMOD1/CCL26/PAWR/ACTN2/PLEKHH2/ITGB1BP1/ARPC3/CIT	42	BP
GO:0051893	regulation of focal adhesion assembly	12/1542	61/17910	0.00523756	0.0508509	0.0417756	TEK/FAM107A/ARHGAP6/MYOC/PEAK1/LIMCH1/RCC2/LDB1/ACVRL1/ITGB1BP1/GPM6B/EPB41L5	12	BP
GO:0090109	regulation of cell-substrate junction assembly	12/1542	61/17910	0.00523756	0.0508509	0.0417756	TEK/FAM107A/ARHGAP6/MYOC/PEAK1/LIMCH1/RCC2/LDB1/ACVRL1/ITGB1BP1/GPM6B/EPB41L5	12	BP
GO:1904356	regulation of telomere maintenance via telomere lengthening	12/1542	61/17910	0.00523756	0.0508509	0.0417756	AURKB/NEK2/PIF1/CCT6A/CCT5/DKC1/CCT4/TCP1/CCT7/CCT2/MAPKAPK5/PKIB	12	BP
GO:0038093	Fc receptor signaling pathway	33/1542	241/17910	0.00525311	0.0509398	0.0418486	PRKCE/PSMD14/PSMC4/NFATC3/PSMB2/PSMD2/FCER1A/MS4A2/MAPK10/ACTR3/PSMB3/PIK3R1/PSMD12/PSMD11/CYFIP2/FOS/PSMA2/PSMA5/PSMA7/ARPC1A/PSMC2/KIT/PDPK1/NR4A3/PSMB7/PSMD3/PSME2/PSMD7/PSMC3/ELMO1/PSMD9/ARPC3/PSMB1	33	BP
GO:0003171	atrioventricular valve development	7/1542	26/17910	0.00527471	0.0510251	0.0419187	TGFBR2/SLIT3/TBX5/HEYL/SMAD6/NOTCH1/BMP2	7	BP
GO:0140115	export across plasma membrane	7/1542	26/17910	0.00527471	0.0510251	0.0419187	ATP1B2/ATP1A2/FXYD1/KCND3/KCNA5/ATP1A1/SLC40A1	7	BP
GO:0016323	basolateral plasma membrane	28/1592	201/18675	0.00671525	0.0510378	0.0402513	SHROOM4/ITGA9/SLC2A1/AQP4/SLC41A1/TEK/AQP1/AQP3/IL6R/CD34/CD300LG/NOD1/PTH1R/GPIHBP1/ERBB4/FOLR1/ARRB1/CADM1/DSTYK/SLC14A1/SLC26A5/DISP1/CD81/ATP1A1/PALM/MSN/SLC40A1/ABCC4	28	CC
GO:0005680	anaphase-promoting complex	6/1592	21/18675	0.00673615	0.0510378	0.0402513	CDC20/BUB1B/UBE2S/UBE2C/ANAPC7/MAD2L2	6	CC
GO:0031225	anchored component of membrane	23/1592	156/18675	0.00676979	0.0510378	0.0402513	GFRA1/CNTN4/PRMT8/CNTN6/ALPL/GPIHBP1/FOLR1/RAB3B/GPC4/MELTF/LYPD3/CD55/NEGR1/GPC5/CA4/TNFRSF10C/ART4/CPM/GFRA2/CNTFR/TECTA/RAB35/CEACAM8	23	CC
GO:0009056	catabolic process	233/1542	2320/17910	0.00530648	0.0512451	0.0420994	CDC20/SNX25/PLK1/GPD1L/MAD2L1/LRRK2/GGTLC1/CCNB1/RNASEH2A/BUB1B/AURKB/CDK1/GAPDH/FEN1/UBE2S/FBXO45/HMMR/PLA2G1B/UBE2C/LPL/PRKCE/CYP4B1/FBXO5/ACADSB/ACOXL/HSD17B6/NUP37/AURKA/NUDT1/EDEM1/UHRF1/TPI1/FAM83D/FYCO1/NEDD4L/CHIA/PTTG1/DRAM1/TBRG4/NOD1/LAMP3/CTSH/KIF14/PBK/CDK2/DAPK2/PSMD14/PSMC4/PGAM5/BTG2/SULT1C4/DUOX1/RNF34/SCARF1/IGF2BP3/GPI/MAOA/RNASEH1/PSMB2/ADRA1A/OGN/DTL/AASS/E2F1/PSMD2/IL33/UNG/…	233	BP
GO:0008217	regulation of blood pressure	25/1542	169/17910	0.0053103	0.0512451	0.0420994	EDNRB/ATP1A2/NPR1/CD34/EMP2/ADRA1A/CORO2B/CTSG/CMA1/AGTR2/ADRB1/AR/CPA3/ACSM3/EPHX2/PCSK5/NCALD/ABAT/GPR37L1/NISCH/ADM/RAMP2/ATP1A1/AGTR1/ACVRL1	25	BP
GO:0061138	morphogenesis of a branching epithelium	26/1542	178/17910	0.00537045	0.0517629	0.0425248	RSPO2/TCF21/FAT4/NKX2-1/FOXF1/PGR/TGFBR2/CTSH/TIMELESS/CAV3/NPNT/FGFR2/AGTR2/SHH/PTCH1/HHIP/SLIT2/AR/HNF1B/ADM/ENG/NOTCH4/WNT2B/SPRY1/SPRY2/BMP2	26	BP
GO:0055123	digestive system development	22/1542	143/17910	0.00539347	0.0518841	0.0426244	CCNB1/EDNRB/TCF21/FAT4/TYMS/FOXF1/TGFBR2/TBX2/SHOX2/MYOCD/ADA/FOXF2/FGFR2/CLDN18/SHH/OTC/KIT/HNF1B/PCSK5/GATA5/EPB41L5/SOX17	22	BP
GO:0034329	cell junction assembly	30/1542	214/17910	0.00539605	0.0518841	0.0426244	TNS1/RAPGEF2/TEK/FAM107A/ECT2/ARHGAP6/CDH5/SORBS1/MYOC/PEAK1/CORO2B/LIMCH1/OCLN/MYO9A/OPHN1/LIMS2/PDPK1/GJB2/SMAD7/RCC2/ACTN2/RAMP2/PKP2/LDB1/APC/ACVRL1/ITGB1BP1/GPM6B/EPB41L5/NFASC	30	BP
GO:0048514	blood vessel morphogenesis	77/1542	670/17910	0.00541663	0.0520192	0.0427354	ADGRF5/TBX4/NDNF/TAL1/TCF21/E2F8/RAPGEF2/TEK/PTPRB/AQP1/EPAS1/E2F7/NPR1/FOXF1/CD34/BRCA1/TGFBR2/EMP2/RGCC/CTSH/TBX2/CLEC14A/ROBO4/CDH5/TBX5/E2F2/MYOCD/HSPB6/FOLR1/SEMA5A/S1PR1/ANGPT1/CALCRL/MAP3K3/PTPRM/SPHK1/PKM/COL4A3/TGFBR3/FGFR2/RHOJ/NR4A1/CMA1/PLCD1/SHH/ADGRB3/PGK1/SLIT2/PTN/CX3CR1/MMRN2/MEOX2/PDPK1/KLF2/TMEM100/RORA/BMPER/PDCD10/TIE1/SMAD7/SEMA4A/ADM/STARD13/ARHGAP24/RAMP2/ENG/NOTCH4/AGTR1/…	77	BP
GO:0010807	regulation of synaptic vesicle priming	3/1542	5/17910	0.00557772	0.0531182	0.0436383	STXBP1/UNC13B/STX1A	3	BP
GO:0030174	regulation of DNA-dependent DNA replication initiation	3/1542	5/17910	0.00557772	0.0531182	0.0436383	CDT1/TICRR/CDK2	3	BP
GO:0044837	actomyosin contractile ring organization	3/1542	5/17910	0.00557772	0.0531182	0.0436383	KIF23/RACGAP1/ECT2	3	BP
GO:0048625	myoblast fate commitment	3/1542	5/17910	0.00557772	0.0531182	0.0436383	EPAS1/IFRD1/PITX1	3	BP
GO:0051414	response to cortisol	3/1542	5/17910	0.00557772	0.0531182	0.0436383	SLIT3/KLF9/SLIT2	3	BP
GO:2000563	positive regulation of CD4-positive, alpha-beta T cell proliferation	3/1542	5/17910	0.00557772	0.0531182	0.0436383	TGFBR2/CD55/CD81	3	BP
GO:2001137	positive regulation of endocytic recycling	3/1542	5/17910	0.00557772	0.0531182	0.0436383	EIPR1/EHD2/ACTN2	3	BP
GO:0022898	regulation of transmembrane transporter activity	33/1542	242/17910	0.00559426	0.0532044	0.043709	SCN4B/GPD1L/ATP1B2/ATP1A2/PRKCE/GRIA1/VAMP2/FHL1/NEDD4L/FXYD1/SCN2B/JPH4/WWP2/RASGRF1/ADRB2/CAV3/DAPK1/UTRN/CASQ2/AMIGO1/MEF2C/GEM/OSR1/JPH1/TRPC6/CACNA1D/RYR2/ACTN2/FGF14/CFTR/LRRC52/STOM/PPIF	33	BP
GO:0071385	cellular response to glucocorticoid stimulus	11/1542	54/17910	0.00560408	0.0532044	0.043709	EIF4EBP1/AKAP13/AQP1/FAM107A/CREBRF/ZFP36/AGTR2/DNMT3B/KLF9/GJB2/FBXO32	11	BP
GO:0051261	protein depolymerization	16/1542	93/17910	0.00560679	0.0532044	0.043709	KIF2C/KIF18B/KIF18A/CKAP2/STMN1/SEMA5A/ARHGEF2/LMOD3/CFL1/KIF24/SWAP70/LMOD1/ACTN2/PLEKHH2/APC/MAP6D1	16	BP
GO:0048699	generation of neurons	147/1542	1398/17910	0.00562019	0.0532682	0.0437614	DPYSL2/CDC20/DAAM2/LRRK2/CDK1/RACGAP1/EDNRB/NDNF/TAL1/FBXO45/RSPO2/GFRA1/ROBO2/VEGFD/AURKA/RAPGEF2/FAT4/NKX2-1/ASPM/EZH2/STXBP1/ECT2/NEDD4L/AGER/ALKAL2/SLIT3/CNTN4/BTG2/LAMA2/TMEM108/SHOX2/SCARF1/PREX2/E2F1/DOK6/MYOC/HPRT1/PRPF19/HEYL/ERBB4/DOK4/ASPA/FOLR1/TSKU/STMN1/SEMA5A/S1PR1/EPHA4/DUOXA1/PTPRM/RASGRF1/ARHGEF2/PIK3R1/IRX5/IRX3/DGUOK/FBXO38/XRCC2/MYLIP/FLRT3/CRTAC1/ANOS1/FGFR2/CYFIP2/ARC/IFRD1…	147	BP
GO:0010950	positive regulation of endopeptidase activity	24/1542	161/17910	0.00565093	0.0534959	0.0439485	NOD1/AGER/CTSH/PSMD14/FAM162A/EGLN3/DIABLO/CYCS/EPHA4/ARRB1/COL4A3/DAPK1/CYFIP2/HIP1/ADRM1/PERP/PDCD5/IFT57/SOX7/HSPE1/TNFSF15/HSPD1/BCL2L10/FADD	24	BP
GO:0030681	multimeric ribonuclease P complex	4/1592	10/18675	0.00726584	0.0539349	0.0425361	POP7/POP1/RPP25/RPP40	4	CC
GO:0032591	dendritic spine membrane	4/1592	10/18675	0.00726584	0.0539349	0.0425361	GRIA1/ITGA8/PALM/KCNC3	4	CC
GO:0043009	chordate embryonic development	68/1542	581/17910	0.00571733	0.0540603	0.0444122	ADGRF5/CCNB2/ASF1B/CCNB1/STIL/CENPU/NEK2/HOPX/E2F8/SLC34A2/PLK4/EPAS1/E2F7/GINS1/FOXF1/TGFBR2/TAPT1/GINS4/NCAPG2/PSMC4/PLXNA2/SHOX2/ACTL6A/PRPF19/FOLR1/EIF4A3/ANGPT1/AXIN2/IRX5/ADA/EIF2S2/XRCC2/FGFR2/MEF2C/PLCD1/SHH/CFL1/PTCH1/IFT140/INPP5B/MEOX2/AR/IFT57/TRIM71/OSR1/KLF2/TMEM100/HNF1B/TIE1/PCSK5/LRP6/ADM/KIF20B/KIDINS220/MYH10/SKI/PSMC3/MBNL1/YBX1/ACVRL1/PCDH12/ZPR1/LRP2/TFAP2A/CERT1/EPB41L5/BMP…	68	BP
GO:0032880	regulation of protein localization	107/1542	979/17910	0.00572479	0.0540667	0.0444175	CACNA2D2/PLK1/NDC80/CDCA5/GPD1L/GTSE1/LRRK2/CDT1/CDK1/SLC2A1/GAPDH/CCNE1/PLA2G1B/LPL/PRKCE/BORA/EDEM1/RAN/ALOX15B/VAMP2/CD34/RGCC/ECT2/ARHGAP44/NEDD4L/CHIA/AGER/CCT6A/PPP1R13B/GPI/SAPCD2/UNC13B/SORBS1/E2F1/IL33/CCT5/CCNE2/DKC1/ERBB4/CORO2B/WWP2/ANGPT1/GPC4/PIK3R1/PPID/CAV3/CCT4/KCNA5/ARRB1/PPP2R5A/TLR5/CADM1/RAB11FIP2/TCP1/CCT7/CLDN18/AGTR2/ITPR2/NMD3/SHH/PDCD5/PTCH1/SLC16A1/ITPR1/DISP1/BANK1/PTN…	107	BP
GO:1901293	nucleoside phosphate biosynthetic process	46/1542	365/17910	0.00573299	0.05408	0.0444284	GAPDH/DTYMK/TK1/UCK2/NUP37/TYMS/NPR1/TPI1/AK4/AK1/GUCY1A2/GMPS/GPI/ADCY9/ALDOA/HPRT1/NUP107/ADA/DGUOK/NUP85/NDC1/PKM/PFKP/PAICS/PGAM1/STOML2/RAE1/PPAT/PGK1/UMPS/PDK1/GUCA1A/LDHA/ACOT7/NME1/NUP62/PDK2/PID1/CTPS1/FBP1/ACSL5/ATP5MC3/RRM1/PFKFB4/ELOVL6/ACSS1	46	BP
GO:0046578	regulation of Ras protein signal transduction	30/1542	215/17910	0.00576925	0.0543578	0.0446566	FOXM1/ARHGEF17/AKAP13/ARHGEF39/ECT2/KIF14/ARHGEF15/SCAI/PREX2/ITPKB/ADRA1A/MYOC/STMN1/KANK2/RASGRF1/ARHGEF2/ARRB1/SSX2IP/OPHN1/NUP62/KANK1/FBP1/ARHGEF9/FGD5/ARHGEF12/NOTCH1/RASGRP4/RALGPS1/RIPOR2/MCF2L2	30	BP
GO:0007219	Notch signaling pathway	26/1542	179/17910	0.00578281	0.0544212	0.0447087	DLGAP5/ROBO2/FAT4/TGFBR2/TBX2/CNTN6/HEYL/WWP2/KCNA5/ARRB1/PERP/IL6ST/KIT/GALNT11/TMEM100/HNF1B/PDCD10/KAT2B/GATA5/ZNF423/NOTCH4/NOTCH1/YBX1/ITGB1BP1/WDR12/BMP2	26	BP
GO:0016567	protein ubiquitination	89/1542	794/17910	0.00581255	0.0545551	0.0448187	CDC20/CDCA3/PLK1/MAD2L1/LRRK2/TRAIP/UBE2S/FBXO45/CISH/UBE2T/UBE2C/FANCI/PRKCE/FBXO5/FAM107A/UHRF1/EPAS1/BRCA1/NEDD4L/LRR1/PSMD14/PSMC4/PCNA/ZBTB16/RNF34/MTBP/PSMB2/DTL/PSMD2/UCHL3/PRPF19/PSMB3/SKP2/WWP2/ANAPC7/ANGPT1/FBXW4/SPHK1/KCMF1/ADRB2/UBE2E3/RNF145/FBXO38/PSMD12/ARRB1/PSMD11/MYLIP/RNF180/H2BC17/FOXF2/PSMA2/PSMA5/PSMA7/FANCL/PSMC2/MGRN1/TRIB3/TRIM59/NMI/FBXO43/CCNF/MASTL/ARRDC3/THOP1/UBA6/TR…	89	BP
GO:0006409	tRNA export from nucleus	8/1542	33/17910	0.00584494	0.0545551	0.0448187	NUP37/RAN/NUP107/NUP85/NDC1/XPOT/RAE1/NUP62	8	BP
GO:0042455	ribonucleoside biosynthetic process	8/1542	33/17910	0.00584494	0.0545551	0.0448187	UCK2/GMPS/HPRT1/ADA/UMPS/PRTFDC1/NME1/CTPS1	8	BP
GO:0043094	cellular metabolic compound salvage	8/1542	33/17910	0.00584494	0.0545551	0.0448187	TK1/UCK2/HPRT1/ENOPH1/ADA/DGUOK/PRTFDC1/GMPR	8	BP
GO:0045005	DNA-dependent DNA replication maintenance of fidelity	8/1542	33/17910	0.00584494	0.0545551	0.0448187	RAD51/ALYREF/BLM/PCNA/DONSON/GEN1/TONSL/DDX11	8	BP
GO:0051031	tRNA transport	8/1542	33/17910	0.00584494	0.0545551	0.0448187	NUP37/RAN/NUP107/NUP85/NDC1/XPOT/RAE1/NUP62	8	BP
GO:0071431	tRNA-containing ribonucleoprotein complex export from nucleus	8/1542	33/17910	0.00584494	0.0545551	0.0448187	NUP37/RAN/NUP107/NUP85/NDC1/XPOT/RAE1/NUP62	8	BP
GO:0009066	aspartate family amino acid metabolic process	10/1542	47/17910	0.00588101	0.0548275	0.0450425	PLOD2/AASS/ENOPH1/ASPA/SMS/ASNS/MTR/MSRA/NIT2/CRYM	10	BP
GO:0035725	sodium ion transmembrane transport	18/1542	110/17910	0.00590415	0.0549789	0.0451669	SCN4B/GPD1L/ATP1B2/ATP1A2/PRKCE/SCNN1B/SLC41A1/SLC34A2/NEDD4L/FXYD1/SCN2B/CAV3/SLC8A3/UTRN/SCNN1G/OSR1/ATP1A1/STOM	18	BP
GO:0010824	regulation of centrosome duplication	9/1542	40/17910	0.00599678	0.0557059	0.0457641	STIL/POC1A/PLK4/BRCA1/XRCC3/CCNF/GEN1/NUP62/KAT2B	9	BP
GO:0048286	lung alveolus development	9/1542	40/17910	0.00599678	0.0557059	0.0457641	TCF21/NKX2-1/SFTPD/FOXF1/PGR/MYOCD/ADA/FGFR2/TMEM38B	9	BP
GO:0009132	nucleoside diphosphate metabolic process	23/1542	153/17910	0.00600318	0.0557059	0.0457641	GAPDH/DTYMK/NUP37/TPI1/AK4/AK1/MAGI3/GPI/ALDOA/NUP107/NUP85/NDC1/PKM/PFKP/PGAM1/RAE1/PGK1/LDHA/NME1/NUP62/FBP1/PFKFB4/ENTPD3	23	BP
GO:0120039	plasma membrane bounded cell projection morphogenesis	67/1542	573/17910	0.00618341	0.0573116	0.0470832	DPYSL2/LRRK2/FBXO45/GFRA1/ROBO2/AURKA/RAPGEF2/NKX2-1/STXBP1/NEDD4L/SLIT3/CNTN4/LAMA2/TMEM108/SHOX2/PREX2/DOK6/HPRT1/DOK4/TSKU/STMN1/SEMA5A/EPHA4/PTPRM/PIK3R1/FLRT3/ANOS1/FGFR2/CYFIP2/ARC/IFRD1/AMIGO1/NTRK3/LLPH/SHH/CFL1/ADGRB3/SNX1/PTCH1/LAMB2/SEMA3G/MYO9A/OPHN1/CDKL5/SLIT2/PTN/KNDC1/NR4A3/GFRA2/TRPC6/ADARB1/OPA1/KANK1/SEMA4A/KIF20B/KIDINS220/ULK2/MYH10/NRXN3/RIMS2/RAB10/FZD4/PLA2G10/LRP2/MAP6/ET…	67	BP
GO:0017080	sodium channel regulator activity	8/1528	28/16967	0.00256036	0.0573754	0.0521465	SCN4B/GPD1L/NEDD4L/FXYD1/SCN2B/CAV3/PKP2/GPLD1	8	MF
GO:0043401	steroid hormone mediated signaling pathway	26/1542	180/17910	0.00622112	0.0575942	0.0473154	CRY2/CCNE1/TCF21/LMO3/AKAP13/RAN/NR3C2/PGR/BRCA1/CREBRF/HEYL/SKP2/KANK2/ZNF366/PER1/RXRG/NR4A1/FKBP4/AR/NR4A3/RORA/CALCOCO1/RORB/BUD31/FOXP1/HDAC1	26	BP
GO:0031109	microtubule polymerization or depolymerization	16/1542	94/17910	0.00623084	0.0576172	0.0473343	KIF2C/SKA3/SKA1/KIF18B/PSRC1/FBXO5/TPPP/KIF18A/CKAP2/STMN1/ARHGEF2/CAV3/FKBP4/KIF24/APC/MAP6D1	16	BP
GO:1990939	ATP-dependent microtubule motor activity	5/1528	12/16967	0.00271651	0.0577891	0.0525225	KIF18A/KIF14/KIF20B/KIF16B/DYNC2H1	5	MF
GO:0004844	uracil DNA N-glycosylase activity	3/1528	4/16967	0.00271972	0.0577891	0.0525225	UNG/SMUG1/TDG	3	MF
GO:0097506	deaminated base DNA N-glycosylase activity	3/1528	4/16967	0.00271972	0.0577891	0.0525225	UNG/SMUG1/TDG	3	MF
GO:0070182	DNA polymerase binding	6/1528	17/16967	0.00273512	0.0577891	0.0525225	RAD51/FANCI/NABP2/PCNA/FANCD2/PTGES3	6	MF
GO:0032153	cell division site	11/1592	57/18675	0.00793588	0.0580161	0.0457547	RACGAP1/CEP55/ANLN/HMCN1/KIF20A/PLK4/ECT2/MASTL/MYH10/CIT/FSD1	11	CC
GO:0032155	cell division site part	11/1592	57/18675	0.00793588	0.0580161	0.0457547	RACGAP1/CEP55/ANLN/HMCN1/KIF20A/PLK4/ECT2/MASTL/MYH10/CIT/FSD1	11	CC
GO:0031175	neuron projection development	97/1542	879/17910	0.00636465	0.0587863	0.0482948	DPYSL2/CDC20/LRRK2/NDNF/FBXO45/GFRA1/ROBO2/AURKA/RAPGEF2/FAT4/NKX2-1/EZH2/STXBP1/NEDD4L/AGER/ALKAL2/SLIT3/CNTN4/BTG2/LAMA2/TMEM108/SHOX2/SCARF1/PREX2/DOK6/MYOC/HPRT1/DOK4/FOLR1/TSKU/STMN1/SEMA5A/EPHA4/PTPRM/RASGRF1/PIK3R1/DGUOK/FBXO38/MYLIP/FLRT3/CRTAC1/ANOS1/FGFR2/CYFIP2/ARC/IFRD1/AMIGO1/NTRK3/MEF2C/LLPH/SHH/FKBP4/NEGR1/CFL1/ADGRB3/MAPK6/PTCH1/LAMB2/SEMA3G/MYO9A/OPHN1/CDKL5/SLIT2/NME1/PTN/KNDC1/…	97	BP
GO:0044057	regulation of system process	69/1542	594/17910	0.00641834	0.0592137	0.0486459	CACNA2D2/SCN4B/GPD1L/LRRK2/ATP1B2/CELF2/EDNRB/ATP1A2/AQP1/EPAS1/NPR1/EMP2/AGER/TBX2/TMEM108/FXYD1/UNC13B/SCN2B/ADRA1A/KCND3/PPP1R12B/MYOCD/HSPB6/EIF4A3/CORO2B/CALCRL/SPHK1/ADRB2/IRX5/ADA/CAV3/SLC8A3/KCNA5/DES/NPNT/ABCC9/UTRN/TWF1/KCNK3/CASQ2/AGTR2/ITPR2/ITPR1/IL6ST/ADRB1/HSPB7/KIT/NR4A3/TMEM38B/TMEM100/STX1A/ABAT/CACNA1D/TNNC1/RYR2/SMAD7/GATA5/IGSF9B/SGCA/ADM/PKP2/RIMS2/ATP1A1/AGTR1/FBXO32/MGLL/N…	69	BP
GO:0090734	site of DNA damage	12/1592	65/18675	0.00817178	0.0592915	0.0467605	RAD51/AUNIP/H2AX/ESCO2/WDR76/TIMELESS/PRPF19/ACTR3/ARPC1A/CGAS/MAD2L2/ARPC3	12	CC
GO:0006366	transcription by RNA polymerase II	256/1542	2581/17910	0.00643708	0.0592936	0.0487115	ZBTB4/PLK1/CRY2/CCNB1/DLGAP5/TBX4/MYBL2/H2AZ1/AURKB/FOXM1/CDK1/EDNRB/CITED2/HLF/CCNE1/TAL1/TRIP13/PLA2G1B/NFIX/CHEK1/HOPX/TCF21/FHL5/E2F8/LIMD1/TOP2A/ERG/DMRTC1B/PKNOX2/ATOH8/PRDM16/CHRDL1/UHRF1/SUV39H1/NKX2-1/EPAS1/WWC3/ITGA8/E2F7/NR3C2/FOXF1/HMGA1/PGR/NABP2/EZH2/BRCA1/CSRNP1/RGCC/NEDD4L/PTTG1/NCAPG2/TIMELESS/CDK2/TBX2/PSMD14/CKS2/PSMC4/PCNA/BTG2/ZBTB16/NFATC3/SHOX2/EGLN3/IRX2/CKAP2/TBX5/ZFP2/E2…	256	BP
GO:0040012	regulation of locomotion	112/1542	1035/17910	0.00644188	0.0592936	0.0487115	GTSE1/NEDD9/LRRK2/ATP8A1/CITED2/ROBO2/PRKCE/VEGFD/FBXO5/RAPGEF2/TEK/ARHGEF39/FAM107A/ATOH8/NKX2-1/IL6R/FOXF1/ALOX15B/LDB2/TGFBR2/EMP2/RGCC/SELP/AGER/CTSH/KIF14/DAPK2/LAMA2/PLXNA2/ROBO4/DUOX1/GPI/TBX5/SCAI/SEMA6D/IL33/MYOCD/MYOC/ERBB4/SEMA5A/S1PR1/PFN2/LIMCH1/ANGPT1/MAP3K3/PTPRM/SPHK1/ADAMTS1/ARHGEF2/PIK3R1/ADA/TRIM15/CASS4/RHOJ/NTRK3/MEF2C/AGTR2/SHH/DACH1/SLC26A5/SSX2IP/DUSP1/ARRDC3/SLIT2/PLPP3/P…	112	BP
GO:0071214	cellular response to abiotic stimulus	40/1542	310/17910	0.00646243	0.0593456	0.0487543	CRY2/RAD51/RAD51AP1/AURKB/SLC2A1/CDC25A/ATP1A2/CHEK1/MBIP/H2AX/RS1/AQP1/ECT2/PBK/MFAP4/BLM/PCNA/XPC/MAPK10/ARHGEF2/PIK3R1/PPID/TLR5/CAPN3/CHEK2/GUCA1A/RUVBL2/PTN/EGR1/GCLC/CASP3/SLC25A23/FADD/ENG/ATP1A1/RDH11/RHNO1/PALM/RIPOR2/GPLD1	40	BP
GO:0104004	cellular response to environmental stimulus	40/1542	310/17910	0.00646243	0.0593456	0.0487543	CRY2/RAD51/RAD51AP1/AURKB/SLC2A1/CDC25A/ATP1A2/CHEK1/MBIP/H2AX/RS1/AQP1/ECT2/PBK/MFAP4/BLM/PCNA/XPC/MAPK10/ARHGEF2/PIK3R1/PPID/TLR5/CAPN3/CHEK2/GUCA1A/RUVBL2/PTN/EGR1/GCLC/CASP3/SLC25A23/FADD/ENG/ATP1A1/RDH11/RHNO1/PALM/RIPOR2/GPLD1	40	BP
GO:0003229	ventricular cardiac muscle tissue development	11/1542	55/17910	0.0064727	0.0593716	0.0487756	TBX5/TGFBR3/FGFR2/CCM2L/TNNC1/RYR2/SMAD7/PKP2/ENG/NOTCH1/LRP2	11	BP
GO:0014013	regulation of gliogenesis	20/1542	128/17910	0.00651343	0.0595997	0.048963	DAAM2/CDK1/EZH2/AGER/E2F1/PRPF19/ASPA/EPHA4/NTRK3/SHH/IL6ST/PTN/CX3CR1/ID4/GPR37L1/SKI/NOTCH1/HDAC1/LRP2/BMP2	20	BP
GO:0032355	response to estradiol	20/1542	128/17910	0.00651343	0.0595997	0.048963	CCNA2/H2AZ1/KIF18A/EZH2/STXBP1/PCNA/CAT/PENK/DNMT3B/PTCH1/DUSP1/RUVBL2/PTN/SOCS2/SLC6A4/RAMP3/GJB2/CASP3/RAMP2/FAM210B	20	BP
GO:0008219	cell death	219/1542	2178/17910	0.00652	0.0595997	0.048963	PLK1/BIRC5/MAD2L1/TPX2/CTSV/LRRK2/RPS6KA2/BUB1/MYBL2/BUB1B/STIL/AURKB/MELK/CDK1/EDNRB/CITED2/MCM2/GAPDH/NDNF/ESPL1/TRAIP/DDIAS/ARHGEF17/CHEK1/SLC46A2/ROBO2/ZNF385B/PRKCE/TOP2A/AURKA/RAPGEF2/TEK/AKAP13/PNMA2/AQP1/IL6R/ALOX15B/CD34/BRCA1/CSRNP1/STXBP1/TGFBR2/EMP2/RGCC/ECT2/CHIA/DRAM1/NOD1/LAMP3/CTSH/KIF14/DAPK2/ERO1A/SLIT3/PGAM5/BTG2/ZBTB16/MAGI3/RNF34/FAM162A/PPP1R13B/EGLN3/CKAP2/E2F2/UNC13B/ITPKB…	219	BP
GO:0003148	outflow tract septum morphogenesis	7/1542	27/17910	0.00660099	0.0602019	0.0494577	ROBO2/TGFBR2/TBX2/SMAD6/FGFR2/ENG/LRP2	7	BP
GO:0006298	mismatch repair	7/1542	27/17910	0.00660099	0.0602019	0.0494577	EXO1/RNASEH2A/PCNA/AXIN2/RPA3/POLD2/TDG	7	BP
GO:0009411	response to UV	21/1542	137/17910	0.00673255	0.0613316	0.0503858	AURKB/FEN1/CDC25A/PCLAF/CHEK1/AQP1/PBK/MFAP4/PCNA/DTL/XPC/CAT/PIK3R1/PPID/TIPIN/CIRBP/RUVBL2/PTN/CASP3/RHNO1/ELANE	21	BP
GO:0002693	positive regulation of cellular extravasation	5/1542	15/17910	0.00677576	0.0615144	0.0505359	AGER/IL1R1/FADD/ELANE/RIPOR2	5	BP
GO:0043101	purine-containing compound salvage	5/1542	15/17910	0.00677576	0.0615144	0.0505359	HPRT1/ADA/DGUOK/PRTFDC1/GMPR	5	BP
GO:0071474	cellular hyperosmotic response	5/1542	15/17910	0.00677576	0.0615144	0.0505359	SLC2A1/AQP1/MAPK10/ARHGEF2/SLC25A23	5	BP
GO:0001101	response to acid chemical	42/1542	330/17910	0.00679448	0.0616036	0.0506093	CCNB1/LPL/PRKCE/AQP1/TYMS/AQP3/CTSH/PCNA/E2F1/MAPK10/FOLR1/CAT/TGFBR3/FGFR2/AMIGO1/NTRK3/GSS/CFL1/SLC26A5/PTCH1/CDO1/OTC/DUSP1/NME1/ASNS/PTN/OSR1/PID1/KLF2/SLC6A4/OPA1/TIE1/EGR1/RORB/GJB2/GCLC/CASP3/CDK4/CPEB4/CD36/FZD4/CPEB3	42	BP
GO:1903522	regulation of blood circulation	38/1542	292/17910	0.00680106	0.0616036	0.0506093	CACNA2D2/SCN4B/GPD1L/ATP1B2/CELF2/ATP1A2/EPAS1/NPR1/AGER/TBX2/FXYD1/SCN2B/ADRA1A/KCND3/IRX5/ADA/CAV3/SLC8A3/KCNA5/DES/ABCC9/KCNK3/CASQ2/AGTR2/ITPR2/ITPR1/ADRB1/HSPB7/TMEM38B/CACNA1D/RYR2/SMAD7/ADM/PKP2/ATP1A1/AGTR1/CACNA1C/CACNB1	38	BP
GO:0055008	cardiac muscle tissue morphogenesis	12/1542	63/17910	0.00684251	0.0619088	0.05086	S1PR1/TGFBR3/FGFR2/CCM2L/TNNC1/RYR2/SMAD7/PKP2/ENG/NOTCH1/LRP2/BMP2	12	BP
GO:0001503	ossification	48/1542	388/17910	0.00686016	0.061932	0.0508791	RSPO2/FBXO5/LIMD1/TEK/FAT4/CHRDL1/CLEC3B/IL6R/ALYREF/TAPT1/KL/GDF10/ZBTB16/SHOX2/PTH1R/ALPL/MYOC/CAT/S1PR1/PENK/MGP/AXIN2/ADRB2/SMAD6/NPNT/HSD17B4/FGFR2/PSMC2/MEF2C/SHH/PTCH1/IL6ST/PTN/RANBP3L/ID4/TMEM38B/OSR1/HSPE1/RORB/TOB2/SKI/NOTCH1/RASSF2/GPM6B/TFAP2A/KREMEN2/BMP2/GPLD1	48	BP
GO:0045840	positive regulation of mitotic nuclear division	10/1542	48/17910	0.00686839	0.061932	0.0508791	CDCA5/DLGAP5/NUSAP1/CDT1/ESPL1/UBE2C/AURKA/RGCC/SPHK1/NUP62	10	BP
GO:0055010	ventricular cardiac muscle tissue morphogenesis	10/1542	48/17910	0.00686839	0.061932	0.0508791	TGFBR3/FGFR2/CCM2L/TNNC1/RYR2/SMAD7/PKP2/ENG/NOTCH1/LRP2	10	BP
GO:0035107	appendage morphogenesis	22/1542	146/17910	0.0069018	0.0620928	0.0510112	TBX4/AFF3/RSPO2/TBX2/PLXNA2/ZBTB16/SHOX2/TBX5/FBXW4/FGFR2/SHH/PTCH1/IFT140/OSR1/PCSK5/SKI/MBNL1/PITX1/CACNA1C/HDAC1/DYNC2H1/TFAP2A	22	BP
GO:0035108	limb morphogenesis	22/1542	146/17910	0.0069018	0.0620928	0.0510112	TBX4/AFF3/RSPO2/TBX2/PLXNA2/ZBTB16/SHOX2/TBX5/FBXW4/FGFR2/SHH/PTCH1/IFT140/OSR1/PCSK5/SKI/MBNL1/PITX1/CACNA1C/HDAC1/DYNC2H1/TFAP2A	22	BP
GO:0019637	organophosphate metabolic process	117/1542	1090/17910	0.00696555	0.0625957	0.0514243	ADGRF5/GPD1L/LRRK2/CCNB1/CDK1/GAPDH/DTYMK/TK1/ATP1A2/PLA2G1B/CISH/LPL/UCK2/NUP37/PLA2G4F/NUDT1/TEK/TYMS/MFSD2A/RAN/NKX2-1/PTPN13/NPR1/TPI1/AK4/MOCS1/SULT1C4/AK1/NDUFA9/MAGI3/PTH1R/GUCY1A2/GMPS/GPI/ITPKB/AASS/UNG/ADCY9/ALDOA/HPRT1/SACM1L/NUP107/RRM2B/PLA2G12B/PIK3R1/ADA/DGUOK/NUP85/NDC1/PKM/PFKP/HSD17B4/PAICS/NT5C3A/PGAM1/PLCH1/PDE8B/STOML2/RAE1/PLCD1/PPAT/SELENOI/PGK1/UMPS/FMO2/OLA1/PDK1/INPP5B/G…	117	BP
GO:0009144	purine nucleoside triphosphate metabolic process	41/1542	321/17910	0.00699173	0.0627602	0.0515594	LRRK2/CCNB1/CDK1/GAPDH/ATP1A2/NUP37/NUDT1/RAN/TPI1/AK4/MOCS1/AK1/NDUFA9/GPI/ALDOA/NUP107/ADA/DGUOK/NUP85/NDC1/PKM/PFKP/PGAM1/STOML2/RAE1/PGK1/OLA1/LDHA/NME1/NUP62/PID1/NDUFS6/OPA1/SHMT2/NDUFB4/FBP1/ATP5MC3/PFKFB4/SLC25A23/BID/PPIF	41	BP
GO:0005740	mitochondrial envelope	77/1592	690/18675	0.00871636	0.0627708	0.0495045	LRRK2/DTYMK/BRI3BP/TYMS/PGR/VRK2/MRPL47/PGAM5/NDUFA9/CCDC90B/MRPL11/MAOA/MRPL37/MYOC/DIABLO/CYB5A/CAT/CYCS/SLC27A3/CHCHD3/EPHA4/SLC8A3/STING1/TOMM40/COX4I2/MRPS17/CHCHD2/MRPL13/MRPL21/MRPS22/STOML2/SLC25A42/SPATA18/TOMM5/MRPS30/MRPL12/MYO19/MRPS12/MRPL35/MOAP1/OTC/NME1/PARL/MRPL3/CISD2/BIK/TIMMDC1/NDUFS6/OPA1/SHMT2/HSPD1/NDUFB4/ACSL5/ATP5MC3/MRPS11/ACADL/MRPL52/MICU3/MRPL15/MRPS35/MTCH2/IMMT/STAR…	77	CC
GO:0006913	nucleocytoplasmic transport	39/1542	302/17910	0.00700205	0.0627822	0.0515775	GTSE1/LRRK2/KPNA2/NUP37/AKAP13/RAN/ALYREF/ECT2/SRSF9/DDX39A/LSG1/CPSF3/NUP107/EIF4A3/SNRPD1/SNRPG/ANGPT1/PIK3R1/NUP85/NDC1/XPOT/SNRPF/RSRC1/SNRPB/AGTR2/RAE1/NMD3/SHH/KPNA4/NUP62/DNAJC27/CPSF4/RANGAP1/U2AF2/CD36/ZPR1/MAGOHB/EIF5A/SLBP	39	BP
GO:0060021	roof of mouth development	15/1542	87/17910	0.00703905	0.063043	0.0517918	TCF21/PRDM16/CSRNP1/TGFBR2/TBX2/TGFBR3/FOXF2/MEF2C/SHH/MEOX2/ARID5B/OSR1/SKI/PAK1IP1/TFAP2A	15	BP
GO:0035024	negative regulation of Rho protein signal transduction	6/1542	21/17910	0.0070667	0.0631488	0.0518787	SCAI/ADRA1A/MYOC/STMN1/KANK1/RIPOR2	6	BP
GO:0072111	cell proliferation involved in kidney development	6/1542	21/17910	0.0070667	0.0631488	0.0518787	IL6R/SHH/PTCH1/OSR1/EGR1/BMP2	6	BP
GO:0010833	telomere maintenance via telomere lengthening	14/1542	79/17910	0.00708964	0.063212	0.0519306	RAD51/AURKB/NEK2/PIF1/CCT6A/CCT5/DKC1/CCT4/TCP1/CCT7/PTGES3/CCT2/MAPKAPK5/PKIB	14	BP
GO:0061333	renal tubule morphogenesis	14/1542	79/17910	0.00708964	0.063212	0.0519306	TCF21/FAT4/IRX2/IRX3/NPNT/MEF2C/AGTR2/SHH/PTCH1/OSR1/HNF1B/IRX1/WNT2B/BMP2	14	BP
GO:0010569	regulation of double-strand break repair via homologous recombination	9/1542	41/17910	0.00710909	0.0632439	0.0519568	RAD51/RAD51AP1/PARPBP/CHEK1/POLQ/TIMELESS/PPP4C/CGAS/MAD2L2	9	BP
GO:0090224	regulation of spindle organization	9/1542	41/17910	0.00710909	0.0632439	0.0519568	PLK1/TPX2/TACC3/PSRC1/SPAG5/BORA/RAE1/NUP62/FSD1	9	BP
GO:0006282	regulation of DNA repair	18/1542	112/17910	0.00713294	0.0633853	0.052073	RAD51/RAD51AP1/AUNIP/PARPBP/FOXM1/CHEK1/H2AX/POLQ/BRCA1/TIMELESS/PCNA/AXIN2/CYREN/PPP4C/CGAS/MAD2L2/CEBPG/DDX11	18	BP
GO:0009612	response to mechanical stimulus	28/1542	200/17910	0.00714138	0.0633897	0.0520766	CCNB1/SLC2A1/ATP1A2/CHEK1/AQP1/TGFBR2/BTG2/XPC/PIEZO2/CAV3/KCNA5/TLR5/FOS/FOSB/PSPH/SLC26A5/PTCH1/ASNS/PTN/KIT/TRPA1/RYR2/GCLC/FADD/ENG/ATP1A1/ETV1/RIPOR2	28	BP
GO:1901654	response to ketone	27/1542	191/17910	0.00717269	0.0635968	0.0522467	PRKCE/EIF4EBP1/AQP1/TYMS/SLIT3/PCNA/TGFBR3/FOS/FOSB/NTRK3/AGTR2/DNMT3B/KLF9/PSPH/DUSP1/SLIT2/NME1/PTN/AR/KLF2/OPA1/GJB2/RAMP2/CFTR/CDK4/FBXO32/MSN	27	BP
GO:0009165	nucleotide biosynthetic process	45/1542	360/17910	0.00721085	0.0638641	0.0524663	GAPDH/DTYMK/UCK2/NUP37/TYMS/NPR1/TPI1/AK4/AK1/GUCY1A2/GMPS/GPI/ADCY9/ALDOA/HPRT1/NUP107/ADA/DGUOK/NUP85/NDC1/PKM/PFKP/PAICS/PGAM1/STOML2/RAE1/PPAT/PGK1/UMPS/PDK1/GUCA1A/LDHA/ACOT7/NME1/NUP62/PDK2/PID1/CTPS1/FBP1/ACSL5/ATP5MC3/RRM1/PFKFB4/ELOVL6/ACSS1	45	BP
GO:0048858	cell projection morphogenesis	67/1542	577/17910	0.00721929	0.0638679	0.0524695	DPYSL2/LRRK2/FBXO45/GFRA1/ROBO2/AURKA/RAPGEF2/NKX2-1/STXBP1/NEDD4L/SLIT3/CNTN4/LAMA2/TMEM108/SHOX2/PREX2/DOK6/HPRT1/DOK4/TSKU/STMN1/SEMA5A/EPHA4/PTPRM/PIK3R1/FLRT3/ANOS1/FGFR2/CYFIP2/ARC/IFRD1/AMIGO1/NTRK3/LLPH/SHH/CFL1/ADGRB3/SNX1/PTCH1/LAMB2/SEMA3G/MYO9A/OPHN1/CDKL5/SLIT2/PTN/KNDC1/NR4A3/GFRA2/TRPC6/ADARB1/OPA1/KANK1/SEMA4A/KIF20B/KIDINS220/ULK2/MYH10/NRXN3/RIMS2/RAB10/FZD4/PLA2G10/LRP2/MAP6/ET…	67	BP
GO:0005576	extracellular region	405/1592	4295/18675	0.00894083	0.0639104	0.0504033	RFTN1/DPYSL2/SFTPB/ABCA3/SUSD2/SFTA3/CDCA8/CRY2/DAAM2/EMCN/GPD1L/TPX2/NAPSA/CTSV/LRRK2/KIF4A/ATP8A1/H2AZ1/MAMDC2/PEBP4/C1QTNF7/KIF23/CDK1/TMPRSS2/SLC2A1/RACGAP1/GAPDH/ADAMTS8/NDNF/CEP55/PGC/A2M/RSPO2/ATP1A2/C7/B3GNT8/PLA2G1B/ADAMTSL3/CHEK1/MTHFD2/GFRA1/ROBO2/SCGB3A2/LPL/SLC26A9/VEGFD/SCNN1B/SELENBP1/SFTPA1/SPARCL1/CYBRD1/H2AX/HMCN1/NUDT1/TEK/PRG4/RS1/FAM184A/KIF20A/PKNOX2/AQP1/FAT4/CHRDL1/RAN/SFT…	405	CC
GO:0072659	protein localization to plasma membrane	32/1542	237/17910	0.00727324	0.0642738	0.0528029	PRKCE/RAPGEF2/VAMP2/STXBP1/EMP2/ARHGAP44/SORBS1/PIK3R1/CAV3/PPP2R5A/RAB11FIP2/FCHO2/EHD2/PTCH1/AR/PDPK1/PID1/CD81/RAMP3/TMEM150A/AP2M1/GGA2/LRP6/ACTN2/RAMP2/PKP2/RAB10/TMEM88/KIF13A/ITGB1BP1/PALM/NFASC	32	BP
GO:0034612	response to tumor necrosis factor	37/1542	284/17910	0.00736676	0.0650281	0.0534226	TRAIP/AFF3/BRCA1/PSMD14/PSMC4/PSMB2/PSMD2/PSMB3/SPHK1/ARHGEF2/ZFP36/PSMD12/EDA2R/PSMD11/NPNT/OCLN/ASAH1/PSMA2/PSMA5/PSMA7/PSMC2/CLDN18/GSS/CXCL16/PID1/KLF2/RORA/PSMB7/TNFSF15/CASP3/PSMD3/PSME2/PSMD7/PSMC3/RFFL/PSMD9/PSMB1	37	BP
GO:0044248	cellular catabolic process	207/1542	2054/17910	0.00740579	0.0653004	0.0536463	CDC20/SNX25/PLK1/MAD2L1/LRRK2/GGTLC1/CCNB1/RNASEH2A/BUB1B/AURKB/CDK1/GAPDH/FEN1/UBE2S/FBXO45/HMMR/UBE2C/LPL/CYP4B1/FBXO5/ACADSB/ACOXL/NUP37/AURKA/NUDT1/EDEM1/UHRF1/TPI1/FYCO1/NEDD4L/CHIA/PTTG1/DRAM1/TBRG4/NOD1/LAMP3/CTSH/KIF14/PBK/CDK2/DAPK2/PSMD14/PSMC4/PGAM5/BTG2/SULT1C4/DUOX1/RNF34/IGF2BP3/GPI/MAOA/RNASEH1/PSMB2/ADRA1A/OGN/DTL/AASS/E2F1/PSMD2/IL33/UNG/UCHL3/USP27X/ALDOA/BUB3/HPRT1/DKC1/PRPF19/…	207	BP
GO:0046031	ADP metabolic process	19/1542	121/17910	0.00746739	0.0654268	0.0537501	GAPDH/NUP37/TPI1/AK4/AK1/GPI/ALDOA/NUP107/NUP85/NDC1/PKM/PFKP/PGAM1/RAE1/PGK1/LDHA/NUP62/FBP1/PFKFB4	19	BP
GO:0071236	cellular response to antibiotic	22/1542	147/17910	0.00747536	0.0654268	0.0537501	LRRK2/CDK1/PRKCE/PLA2G4F/AQP1/EZH2/ECT2/TIMELESS/PCNA/SPHK1/MEF2C/ITPR2/NR4A3/KLF2/TRPC6/PDCD10/EGR1/GPR37L1/PAWR/CFTR/PPIF/DDX11	22	BP
GO:0010944	negative regulation of transcription by competitive promoter binding	4/1542	10/17910	0.00752683	0.0654268	0.0537501	DACH1/MAD2L2/SMAD7/TFAP2A	4	BP
GO:0021924	cell proliferation in external granule layer	4/1542	10/17910	0.00752683	0.0654268	0.0537501	SHH/RORA/SLC6A4/GPR37L1	4	BP
GO:0021930	cerebellar granule cell precursor proliferation	4/1542	10/17910	0.00752683	0.0654268	0.0537501	SHH/RORA/SLC6A4/GPR37L1	4	BP
GO:0036376	sodium ion export across plasma membrane	4/1542	10/17910	0.00752683	0.0654268	0.0537501	ATP1B2/ATP1A2/FXYD1/ATP1A1	4	BP
GO:0042023	DNA endoreduplication	4/1542	10/17910	0.00752683	0.0654268	0.0537501	FBXO5/E2F8/E2F7/ZPR1	4	BP
GO:0045647	negative regulation of erythrocyte differentiation	4/1542	10/17910	0.00752683	0.0654268	0.0537501	TAL1/NCAPG2/ZFP36/LDB1	4	BP
GO:0051315	attachment of mitotic spindle microtubules to kinetochore	4/1542	10/17910	0.00752683	0.0654268	0.0537501	KIF2C/NDC80/CDT1/CENPE	4	BP
GO:0060213	positive regulation of nuclear-transcribed mRNA poly(A) tail shortening	4/1542	10/17910	0.00752683	0.0654268	0.0537501	BTG2/ZFP36/TNRC6C/CPEB3	4	BP
GO:0072203	cell proliferation involved in metanephros development	4/1542	10/17910	0.00752683	0.0654268	0.0537501	SHH/PTCH1/OSR1/EGR1	4	BP
GO:1901838	positive regulation of transcription of nucleolar large rRNA by RNA polymerase I	4/1542	10/17910	0.00752683	0.0654268	0.0537501	MARS1/PWP1/NOL11/DDX11	4	BP
GO:2000650	negative regulation of sodium ion transmembrane transporter activity	4/1542	10/17910	0.00752683	0.0654268	0.0537501	ATP1A2/PRKCE/NEDD4L/OSR1	4	BP
GO:0046777	protein autophosphorylation	29/1542	210/17910	0.00756889	0.0657207	0.0539916	TTK/LRRK2/AURKB/MELK/NEK2/AURKA/TEK/VRK2/VRK1/DAPK2/ERBB4/PEAK1/EPHA4/MAP3K3/ROS1/DAPK1/STK17B/FGFR2/CHEK2/CDKL5/KIT/PDPK1/GFRA2/IRAK1/ULK2/MUSK/MAPKAPK5/ENG/RASSF2	29	BP
GO:0090288	negative regulation of cellular response to growth factor stimulus	23/1542	156/17910	0.00758933	0.0657737	0.0540351	SNX25/PRDM16/CHRDL1/NKX2-1/TGFBR2/SMAD6/TGFBR3/AGTR2/SOSTDC1/VEPH1/ADAMTSL2/SLIT2/MMRN2/PDPK1/BMPER/SMAD7/STRAP/SKI/SPRY1/NOTCH1/SPRY2/LRP2/GREM2	23	BP
GO:0007611	learning or memory	33/1542	247/17910	0.00759149	0.0657737	0.0540351	BTBD9/ATP8A1/FEN1/ATP1A2/GRIA1/ITGA8/AGER/BTG2/JPH4/EIF4A3/LRRN4/RASGRF1/SLC8A3/ARC/FOS/TANC1/MEF2C/ADGRB3/PTN/CX3CR1/UBA6/KIT/C1QL1/SLC6A4/SYNPO/CASP3/MUSK/NRXN3/NRGN/PPP1R1B/CPEB3/PJA2/VDAC1	33	BP
GO:0031674	I band	18/1592	116/18675	0.00927639	0.0658214	0.0519104	SLC2A1/ADRA1A/PPP1R12B/ALDOA/CAV3/KCNA5/DES/PPP2R5A/CAPN3/CASQ2/JPH1/KAT2B/CACNA1D/RYR2/ACTN2/LDB3/FBXO32/CACNA1C	18	CC
GO:0097327	response to antineoplastic agent	16/1542	96/17910	0.00764696	0.0661823	0.0543708	RAD51/EIF4EBP1/AQP1/BRCA1/TIMELESS/BLM/PCNA/AGTR2/DNMT3B/ASNS/OPA1/EGR1/GJB2/CDK4/FBXO32/DDX11	16	BP
GO:0045893	positive regulation of transcription, DNA-templated	143/1542	1368/17910	0.00767012	0.0663107	0.0544763	CCNA2/DLGAP5/MYBL2/H2AZ1/FOXM1/CITED2/PSRC1/HLF/CCNE1/TAL1/PLA2G1B/NFIX/CHEK1/TCF21/FHL5/E2F8/TOP2A/ERG/ATOH8/PRDM16/UHRF1/RAN/NKX2-1/EPAS1/ITGA8/E2F7/FOXF1/HMGA1/ALYREF/PGR/BRCA1/CSRNP1/RGCC/CDK2/BLM/ZBTB16/NFATC3/CKAP2/TBX5/E2F2/MARS1/CREBRF/ARNTL2/E2F1/IL33/MYOCD/HEYL/ERBB4/KLF15/ACTR3/S1PR1/ARID4A/WWP2/ADRB2/WDR75/SMAD6/ARHGEF2/PIK3R1/STING1/ARRB1/NPNT/FOXF2/CHCHD2/PER1/CAPN3/RXRG/ATAD2/FGFR2…	143	BP
GO:0042383	sarcolemma	19/1592	125/18675	0.00952183	0.0670698	0.052895	SLC2A1/AQP4/ATP1A2/AQP1/PGM5/LAMA2/FXYD1/ADRA1A/KCND3/CAV3/SLC8A3/DES/CAPN3/UTRN/CACNA1D/SGCA/ATP1A1/CACNA1C/CACNB1	19	CC
GO:0048812	neuron projection morphogenesis	65/1542	559/17910	0.00781521	0.0674919	0.0554467	DPYSL2/LRRK2/FBXO45/GFRA1/ROBO2/AURKA/RAPGEF2/NKX2-1/STXBP1/NEDD4L/SLIT3/CNTN4/LAMA2/TMEM108/SHOX2/PREX2/DOK6/HPRT1/DOK4/TSKU/STMN1/SEMA5A/EPHA4/PTPRM/PIK3R1/FLRT3/ANOS1/FGFR2/CYFIP2/ARC/IFRD1/AMIGO1/NTRK3/LLPH/SHH/CFL1/ADGRB3/PTCH1/LAMB2/SEMA3G/MYO9A/OPHN1/CDKL5/SLIT2/PTN/KNDC1/NR4A3/GFRA2/TRPC6/ADARB1/OPA1/SEMA4A/KIF20B/KIDINS220/ULK2/MYH10/NRXN3/RIMS2/RAB10/FZD4/PLA2G10/LRP2/MAP6/ETV1/NFASC	65	BP
GO:1902680	positive regulation of RNA biosynthetic process	151/1542	1454/17910	0.00783207	0.0675643	0.0555061	CCNA2/DLGAP5/MYBL2/H2AZ1/FOXM1/CITED2/PSRC1/HLF/CCNE1/TAL1/PLA2G1B/NFIX/CHEK1/TCF21/FHL5/E2F8/PSMC3IP/RBPMS/TOP2A/ERG/ATOH8/PRDM16/UHRF1/RAN/NKX2-1/EPAS1/ITGA8/E2F7/FOXF1/HMGA1/ALYREF/PGR/BRCA1/CSRNP1/RGCC/CDK2/BLM/ZBTB16/NFATC3/CKAP2/TBX5/E2F2/MARS1/CREBRF/ARNTL2/E2F1/IL33/ACTL6A/MYOCD/HEYL/ERBB4/KLF15/ACTR3/S1PR1/ARID4A/WWP2/ADRB2/WDR75/SMAD6/ARHGEF2/PIK3R1/STING1/ARRB1/NPNT/FOXF2/CHCHD2/PER1/C…	151	BP
GO:0019955	cytokine binding	18/1528	100/16967	0.00334602	0.0681445	0.0619341	A2M/IL6R/TGFBR2/ACKR1/ZFP36/TGFBR3/SOSTDC1/IL6ST/CX3CR1/KIT/CNTFR/IL1R1/ENG/ACVRL1/CD36/FZD4/ELANE/GREM2	18	MF
GO:0000405	bubble DNA binding	4/1528	8/16967	0.00340953	0.0681445	0.0619341	NEIL3/RECQL4/BLM/XPC	4	MF
GO:0003688	DNA replication origin binding	4/1528	8/16967	0.00340953	0.0681445	0.0619341	MCM2/MCM5/HSPD1/DDX11	4	MF
GO:0004935	adrenergic receptor activity	4/1528	8/16967	0.00340953	0.0681445	0.0619341	ADRA1A/ADRB2/ADRB1/ADRA1D	4	MF
GO:2000779	regulation of double-strand break repair	13/1542	72/17910	0.00792596	0.0681928	0.0560225	RAD51/RAD51AP1/AUNIP/PARPBP/FOXM1/CHEK1/POLQ/TIMELESS/CYREN/PPP4C/CGAS/MAD2L2/DDX11	13	BP
GO:0002520	immune system development	102/1542	938/17910	0.00792927	0.0681928	0.0560225	ADGRF5/CCNB2/EXO1/MELK/CITED2/TAL1/SLC46A2/TCF21/ANLN/TOP2A/POLQ/TEK/ESCO2/EPAS1/CD34/TGFBR2/AGER/NCAPG2/PSMD14/PSMC4/ZBTB16/ITPKB/PSMB2/PSMD2/UNG/FANCD2/FANCA/PSMB3/SNRK/ARID4A/ANGPT1/RHEX/PIK3R1/ADA/SLC8A3/ZFP36/PSMD12/PSMD11/VPS33A/H3C2/TGFBR3/FGFR2/FOS/PSMA2/MECOM/PSMA5/PSMA7/ZC3H8/PSMC2/CLDN18/MEF2C/SHH/LYAR/HMGB2/NME1/PTN/KIT/SWAP70/NR4A3/KLF2/RORA/CD81/PSMB7/EGR1/EXOSC3/MAD2L2/TOB2/KAT2B/H…	102	BP
GO:0110110	positive regulation of animal organ morphogenesis	14/1542	80/17910	0.00793059	0.0681928	0.0560225	ROBO2/CD34/TGFBR2/FGFR2/AGTR2/PTN/AR/GATA5/ENG/WNT2B/SPRY1/NOTCH1/TFAP2A/BMP2	14	BP
GO:0001934	positive regulation of protein phosphorylation	99/1542	907/17910	0.0079659	0.0683968	0.0561901	PLK1/TTK/NEDD9/TPX2/LRRK2/CCNB1/CDC6/CDK1/EDNRB/PSRC1/TAL1/DBF4/PLA2G1B/PRKCE/RBPMS/RAPGEF2/TEK/AKAP13/CENPE/CKS1B/IL6R/EZH2/TGFBR2/EMP2/RGCC/ECT2/NOD1/AGER/KIF14/NCAPG2/ALKAL2/KL/CKS2/GDF10/CLSPN/ADRA1A/ADCY9/IQGAP3/MAPK10/ERBB4/GHR/PRKAR1A/RSPO1/PFN2/EPHA4/LIMCH1/ANGPT1/MAP3K3/SPHK1/AXIN2/ADRB2/ARHGEF2/ARRB1/EDA2R/NPNT/CASS4/FGFR2/CHEK2/NTRK3/FNIP2/DSTYK/GPRC5C/IL6ST/NELFE/BANK1/KNDC1/CX3CR1/KI…	99	BP
GO:0003254	regulation of membrane depolarization	10/1542	49/17910	0.00797939	0.0683968	0.0561901	GPD1L/LRRK2/FHL1/NEDD4L/SCN2B/MYOC/CAV3/MLLT11/SMAD7/GCLC	10	BP
GO:1990778	protein localization to cell periphery	36/1542	276/17910	0.00798006	0.0683968	0.0561901	PLK1/PRKCE/RAPGEF2/VAMP2/STXBP1/EMP2/ARHGAP44/SAPCD2/SORBS1/MAPK10/GPC4/PIK3R1/CAV3/PPP2R5A/RAB11FIP2/FCHO2/EHD2/PTCH1/AR/PDPK1/PID1/CD81/RAMP3/TMEM150A/AP2M1/GGA2/LRP6/ACTN2/RAMP2/PKP2/RAB10/TMEM88/KIF13A/ITGB1BP1/PALM/NFASC	36	BP
GO:0044283	small molecule biosynthetic process	82/1542	732/17910	0.00801453	0.0686185	0.0563722	GGTLC1/GAPDH/DTYMK/TK1/PLA2G1B/LPL/UCK2/NUP37/PLA2G4F/NUDT1/RAN/ALOX15B/TPI1/PLOD2/BRCA1/PTH1R/GMPS/GPI/ITPKB/UNG/ALDOA/HPRT1/NUP107/ENOPH1/ASPA/PDSS1/SPHK1/HMGCLL1/LTA4H/ADA/NUP85/NDC1/PKM/PFKP/HSD17B4/ASAH1/PGAM1/PDE8B/RAE1/PTGES3/TRIB3/PGK1/PSPH/UMPS/CDO1/OTC/PRTFDC1/LDHA/ACOT7/MDH1/NME1/ASNS/NUP62/PDK2/MIF/EGR1/PGP/EPHX2/PDE7B/DSEL/SMUG1/ABAT/KAT2B/SHMT2/CTPS1/FBP1/NT5C1A/MTR/HPGDS/ACADL/ADM/…	82	BP
GO:0009792	embryo development ending in birth or egg hatching	69/1542	600/17910	0.00804421	0.0687987	0.0565203	ADGRF5/CCNB2/ASF1B/CCNB1/STIL/CENPU/NEK2/HOPX/E2F8/SLC34A2/PLK4/EPAS1/E2F7/GINS1/FOXF1/TGFBR2/TAPT1/GINS4/NCAPG2/PSMC4/PLXNA2/SHOX2/ACTL6A/PRPF19/FOLR1/EIF4A3/RAI2/ANGPT1/AXIN2/IRX5/ADA/EIF2S2/XRCC2/FGFR2/MEF2C/PLCD1/SHH/CFL1/PTCH1/IFT140/INPP5B/MEOX2/AR/IFT57/TRIM71/OSR1/KLF2/TMEM100/HNF1B/TIE1/PCSK5/LRP6/ADM/KIF20B/KIDINS220/MYH10/SKI/PSMC3/MBNL1/YBX1/ACVRL1/PCDH12/ZPR1/LRP2/TFAP2A/CERT1/EPB41L…	69	BP
GO:0035861	site of double-strand break	10/1592	51/18675	0.00993348	0.0690098	0.054425	RAD51/H2AX/ESCO2/TIMELESS/PRPF19/ACTR3/ARPC1A/CGAS/MAD2L2/ARPC3	10	CC
GO:0000172	ribonuclease MRP complex	3/1592	6/18675	0.0101578	0.0690098	0.054425	POP7/POP1/RPP25	3	CC
GO:0031088	platelet dense granule membrane	3/1592	6/18675	0.0101578	0.0690098	0.054425	SELP/ITPR1/ABCC4	3	CC
GO:0038037	G protein-coupled receptor dimeric complex	3/1592	6/18675	0.0101578	0.0690098	0.054425	CALCRL/RAMP3/RAMP2	3	CC
GO:0071204	histone pre-mRNA 3'end processing complex	3/1592	6/18675	0.0101578	0.0690098	0.054425	SNRPB/YBX1/SLBP	3	CC
GO:0044429	mitochondrial part	104/1592	977/18675	0.0102265	0.0690098	0.054425	RAD51/LRRK2/CCNB1/CDK1/DTYMK/MTHFD2/BRI3BP/ACADSB/NUDT1/TYMS/PGR/VRK2/MRPL47/TBRG4/AK4/PGAM5/NDUFA9/CCDC90B/MRPL11/MAOA/AASS/MRPL37/MYOC/ERBB4/DIABLO/CYB5A/CAT/CYCS/SLC27A3/PDSS1/CHCHD3/EPHA4/DGUOK/SLC8A3/STING1/TOMM40/COX4I2/MRPS17/CHCHD2/MRPL13/MRPL21/MRPS22/STOML2/SLC25A42/IVD/SPATA18/TOMM5/MRPS30/MRPL12/MYO19/MRPS12/PDK1/MRPL35/MOAP1/OTC/PUS1/SSBP1/NME1/ALDH5A1/PARL/MRPL3/CISD2/ALDH6A1/PDK2/B…	104	CC
GO:0034399	nuclear periphery	19/1592	126/18675	0.010343	0.0690098	0.054425	CENPW/KIF4A/UHRF1/SUV39H1/BLM/PCNA/LMNB1/LMNB2/SORBS1/KIF4B/NUP107/CENPF/ATXN7/HAT1/CFL1/RUVBL2/RUVBL1/SATB1/ATF7	19	CC
GO:0005652	nuclear lamina	4/1592	11/18675	0.0106554	0.0690098	0.054425	SUV39H1/PCNA/LMNB1/LMNB2	4	CC
GO:0005687	U4 snRNP	4/1592	11/18675	0.0106554	0.0690098	0.054425	SNRPD1/SNRPG/SNRPF/SNRPB	4	CC
GO:0005890	sodium:potassium-exchanging ATPase complex	4/1592	11/18675	0.0106554	0.0690098	0.054425	ATP1B2/ATP1A2/FXYD1/ATP1A1	4	CC
GO:0019774	proteasome core complex, beta-subunit complex	4/1592	11/18675	0.0106554	0.0690098	0.054425	PSMB2/PSMB3/PSMB7/PSMB1	4	CC
GO:1990023	mitotic spindle midzone	4/1592	11/18675	0.0106554	0.0690098	0.054425	AURKB/CENPE/RCC2/KIF20B	4	CC
GO:0009150	purine ribonucleotide metabolic process	59/1542	500/17910	0.00811213	0.069221	0.0568672	LRRK2/CCNB1/CDK1/GAPDH/ATP1A2/NUP37/RAN/NPR1/TPI1/AK4/MOCS1/SULT1C4/AK1/NDUFA9/MAGI3/GUCY1A2/GMPS/GPI/AASS/ADCY9/ALDOA/HPRT1/NUP107/NUP85/NDC1/PKM/PFKP/HSD17B4/PAICS/PGAM1/PDE8B/STOML2/RAE1/PPAT/PGK1/OLA1/PDK1/LDHA/ACOT7/NME1/NUP62/PDK2/PID1/RORA/NDUFS6/OPA1/PDE7B/SHMT2/NDUFB4/FBP1/ACSL5/ATP5MC3/PFKFB4/SLC25A23/ELOVL6/ACSS1/BID/PDE4C/PPIF	59	BP
GO:0006405	RNA export from nucleus	19/1542	122/17910	0.00815119	0.069221	0.0568672	NUP37/RAN/ALYREF/SRSF9/DDX39A/CPSF3/NUP107/EIF4A3/NUP85/NDC1/XPOT/RAE1/NMD3/NUP62/CPSF4/U2AF2/MAGOHB/EIF5A/SLBP	19	BP
GO:1902904	negative regulation of supramolecular fiber organization	19/1542	122/17910	0.00815119	0.069221	0.0568672	ARHGAP6/CKAP2/MYOC/STMN1/S1PR1/PFN2/CORO2B/ARHGEF2/CAV3/LMOD3/TWF1/FKBP4/SLIT2/SWAP70/KANK1/LMOD1/PLEKHH2/APC/MAP6D1	19	BP
GO:0034698	response to gonadotropin	7/1542	28/17910	0.00815983	0.069221	0.0568672	CCNA2/CTSV/TGFBR3/ASNS/GJB2/GCLC/NOTCH1	7	BP
GO:0070229	negative regulation of lymphocyte apoptotic process	7/1542	28/17910	0.00815983	0.069221	0.0568672	AURKB/SLC46A2/ADA/TSC22D3/MIF/FOXP1/FADD	7	BP
GO:0085029	extracellular matrix assembly	7/1542	28/17910	0.00815983	0.069221	0.0568672	TNXB/RGCC/FBLN5/MFAP4/MYH11/NOTCH1/GPM6B	7	BP
GO:0090200	positive regulation of release of cytochrome c from mitochondria	7/1542	28/17910	0.00815983	0.069221	0.0568672	FAM162A/PDCD5/MOAP1/BIK/MLLT11/BID/PPIF	7	BP
GO:0007265	Ras protein signal transduction	41/1542	324/17910	0.00816306	0.069221	0.0568672	CCNA2/FOXM1/ARHGEF17/RAPGEF2/AKAP13/ARHGEF39/ECT2/KIF14/ARHGEF15/CDK2/ARHGAP6/SCAI/PREX2/ITPKB/ADRA1A/IQGAP3/MYOC/STMN1/KANK2/RASGRF1/ARHGEF2/ARRB1/CFL1/SSX2IP/OPHN1/NUP62/KANK1/FBP1/NISCH/ARHGEF9/FGD5/MAPKAPK5/ARHGEF12/AGTR1/ELMO1/NOTCH1/RASGRP4/RALGPS1/PECAM1/RIPOR2/MCF2L2	41	BP
GO:0007179	transforming growth factor beta receptor signaling pathway	26/1542	184/17910	0.00825868	0.0699574	0.0574722	SNX25/CITED2/PRDM16/NKX2-1/ITGA8/TGFBR2/LEFTY2/GDF10/CDH5/MYOCD/FOLR1/SMAD6/CAV3/NPNT/TGFBR3/FOS/VEPH1/ADAMTSL2/PDPK1/LTBP2/SMAD7/STRAP/ENG/SKI/ACVRL1/SMAD9	26	BP
GO:0030182	neuron differentiation	131/1542	1244/17910	0.00831423	0.0703532	0.0577973	DPYSL2/CDC20/LRRK2/EDNRB/NDNF/TAL1/FBXO45/RSPO2/GFRA1/ROBO2/VEGFD/AURKA/RAPGEF2/FAT4/NKX2-1/ASPM/EZH2/STXBP1/ECT2/NEDD4L/AGER/ALKAL2/SLIT3/CNTN4/BTG2/LAMA2/TMEM108/SHOX2/SCARF1/PREX2/DOK6/MYOC/HPRT1/PRPF19/HEYL/ERBB4/DOK4/FOLR1/TSKU/STMN1/SEMA5A/S1PR1/EPHA4/DUOXA1/PTPRM/RASGRF1/ARHGEF2/PIK3R1/IRX5/IRX3/DGUOK/FBXO38/MYLIP/FLRT3/CRTAC1/ANOS1/FGFR2/CYFIP2/ARC/IFRD1/AMIGO1/NTRK3/MEF2C/LLPH/DNMT3B/SHH…	131	BP
GO:0043204	perikaryon	19/1592	127/18675	0.0112199	0.0717487	0.056585	CTSV/LRRK2/ITGA8/PCSK2/MAPK10/EPHA4/PENK/SLC8A3/AMIGO1/KNDC1/PDPK1/TMEM100/SYNPO/CACNA1C/ZPR1/MCRS1/WDFY3/KCNC3/DRP2	19	CC
GO:0046540	U4/U6 x U5 tri-snRNP complex	8/1592	37/18675	0.0113056	0.0717487	0.056585	SNRPD1/SNRPG/SNRPF/SNRPB/LSM5/EFTUD2/PPIH/PRPF4	8	CC
GO:0097526	spliceosomal tri-snRNP complex	8/1592	37/18675	0.0113056	0.0717487	0.056585	SNRPD1/SNRPG/SNRPF/SNRPB/LSM5/EFTUD2/PPIH/PRPF4	8	CC
GO:0009986	cell surface	74/1592	667/18675	0.0113757	0.0717487	0.056585	ADGRF5/CTSV/TNS1/AQP4/HMMR/RSPO2/PLA2G1B/SLC46A2/ROBO2/LPL/SLC26A9/SCNN1B/GRIA1/TEK/ITGA8/CD34/TGFBR2/EMP2/AOC3/SELP/AGER/CLEC14A/BCAM/DUOX1/CDH5/HILPDA/GPIHBP1/FCER1A/MS4A2/FOLR1/GHR/S1PR1/EPHA4/GPC4/ROS1/ADA/CAV3/KCNA5/CTSG/TGFBR3/FGFR2/PACC1/CD93/MELTF/SCNN1G/CD55/SHH/HHIP/PTN/CA4/CX3CR1/KIT/CPM/RAMP3/MIF/HSPD1/LRP6/IL1R1/RAMP2/CFTR/TPBG/ENG/NOTCH4/THBD/ACVRL1/CD36/FZD4/SRPX/PECAM1/LRP2/ELANE/…	74	CC
GO:0005615	extracellular space	293/1592	3051/18675	0.0115849	0.0717601	0.056594	RFTN1/DPYSL2/ABCA3/SUSD2/SFTA3/DAAM2/GPD1L/NAPSA/LRRK2/ATP8A1/H2AZ1/PEBP4/CDK1/TMPRSS2/SLC2A1/RACGAP1/GAPDH/PGC/A2M/C7/B3GNT8/PLA2G1B/CHEK1/MTHFD2/GFRA1/ROBO2/LPL/SLC26A9/SCNN1B/SELENBP1/SPARCL1/CYBRD1/H2AX/HMCN1/NUDT1/RS1/FAM184A/AQP1/FAT4/RAN/PTPN13/CLEC3B/TNXB/ALOX15B/ALYREF/TPI1/CLIC5/PLOD2/STXBP1/F11/NEDD4L/CHIA/FBLN5/DNAJC9/SELP/CTSH/RBSN/CPAMD8/KL/SLIT3/PCNA/BCAM/BTG2/AK1/VWF/CCT6A/ROBO4/S…	293	CC
GO:0031143	pseudopodium	5/1592	17/18675	0.0116006	0.0717601	0.056594	ARRB1/MYOZ1/ACTN2/LDB3/MSN	5	CC
GO:0034719	SMN-Sm protein complex	5/1592	17/18675	0.0116006	0.0717601	0.056594	SNRPD1/SNRPG/SNRPF/SNRPB/STRAP	5	CC
GO:0031968	organelle outer membrane	26/1592	191/18675	0.0116791	0.0717854	0.0566139	LRRK2/SYNE1/BRI3BP/PGR/PGAM5/MAOA/MYOC/CYB5A/EPHA4/SLC8A3/STING1/TOMM40/SPATA18/TOMM5/MYO19/MOAP1/NME1/CISD2/OPA1/ACSL5/ATP5MC3/MTERF3/BID/FAM210B/SLC44A1/VDAC1	26	CC
GO:0001837	epithelial to mesenchymal transition	21/1542	140/17910	0.00860277	0.0727176	0.0597397	NKX2-1/EZH2/FAM83D/TGFBR2/RGCC/TBX5/HEYL/AXIN2/TGFBR3/FOXF2/FGFR2/TMEM100/MAD2L2/LRP6/SMAD7/STRAP/ENG/SPRY1/NOTCH1/EPB41L5/BMP2	21	BP
GO:0008284	positive regulation of cell proliferation	101/1542	931/17910	0.00876382	0.0740004	0.0607936	CDC20/CCNA2/TTK/BIRC5/CIP2A/CCNB1/CDC6/PRC1/FOXM1/CDK1/EDNRB/VIPR1/PLA2G1B/VEGFD/FBXO5/TEK/AQP1/IL6R/FOXF1/ASPM/EZH2/TGFBR2/EMP2/TBRG4/AGER/CTSH/KIF14/CDK2/TBX2/SHOX2/PTH1R/HILPDA/SAPCD2/TBX5/CCL14/CDC7/E2F1/MYOCD/IQGAP3/ERBB4/SEMA5A/S1PR1/SKP2/CALCRL/FBXW4/MAP3K3/SPHK1/ADAMTS1/TIPIN/ADA/CAV3/KCNA5/ARRB1/TGFBR3/FGFR2/HPSE2/NR4A1/NTRK3/MEF2C/AGTR2/CD55/SHH/IL6ST/HMGB2/LIFR/NME1/PTN/CX3CR1/ID4/AR/P…	101	BP
GO:0008017	microtubule binding	26/1528	166/16967	0.00376696	0.0742845	0.0675145	DPYSL2/KIF2C/PLK1/BIRC5/LRRK2/SKA1/PRC1/KIF23/RACGAP1/PSRC1/GAPDH/TPPP/SPAG5/KIF18A/CENPE/FAM83D/KIF14/ARHGEF2/CCSER2/RAE1/RCC2/KIF20B/APC/HOOK3/KIF26A/FSD1	26	MF
GO:0003143	embryonic heart tube morphogenesis	12/1542	65/17910	0.00881148	0.0743241	0.0610595	STIL/TGFBR2/TBX2/FOLR1/MEF2C/SHH/IFT57/RYR2/ENG/SETDB2/NOTCH1/SOX17	12	BP
GO:0051899	membrane depolarization	14/1542	81/17910	0.00884867	0.0745469	0.0612426	SCN4B/GPD1L/LRRK2/ATP1A2/FHL1/NEDD4L/SCN2B/MYOC/CAV3/CACNA1D/MLLT11/SMAD7/GCLC/CACNA1C	14	BP
GO:0033209	tumor necrosis factor-mediated signaling pathway	24/1542	167/17910	0.00886867	0.0745469	0.0612426	TRAIP/PSMD14/PSMC4/PSMB2/PSMD2/PSMB3/SPHK1/PSMD12/EDA2R/PSMD11/PSMA2/PSMA5/PSMA7/PSMC2/CLDN18/PSMB7/TNFSF15/PSMD3/PSME2/PSMD7/PSMC3/RFFL/PSMD9/PSMB1	24	BP
GO:1901136	carbohydrate derivative catabolic process	25/1542	176/17910	0.00887354	0.0745469	0.0612426	GPD1L/HMMR/NUDT1/EDEM1/CHIA/OGN/UNG/HPRT1/FUCA2/GPC4/ADA/NT5C3A/HPSE2/PDE8B/GPC5/ACOT7/PDE7B/SMUG1/NT5C1A/ENPP4/TDG/GLA/DERA/PDE4C/PGM2	25	BP
GO:0030326	embryonic limb morphogenesis	19/1542	123/17910	0.00888465	0.0745469	0.0612426	TBX4/AFF3/RSPO2/TBX2/ZBTB16/SHOX2/TBX5/FBXW4/SHH/PTCH1/IFT140/OSR1/SKI/MBNL1/PITX1/CACNA1C/HDAC1/DYNC2H1/TFAP2A	19	BP
GO:0035113	embryonic appendage morphogenesis	19/1542	123/17910	0.00888465	0.0745469	0.0612426	TBX4/AFF3/RSPO2/TBX2/ZBTB16/SHOX2/TBX5/FBXW4/SHH/PTCH1/IFT140/OSR1/SKI/MBNL1/PITX1/CACNA1C/HDAC1/DYNC2H1/TFAP2A	19	BP
GO:0002366	leukocyte activation involved in immune response	77/1542	684/17910	0.00889419	0.0745485	0.0612439	ATP8A1/EXO1/PRKCE/ATP11A/PTPRB/FOXF1/VAMP2/STXBP1/CTSH/PSMD14/NPC2/GPI/GGH/DSN1/PSMD2/IL33/UNG/TUBB/ALDOA/FUCA2/CAT/DYNLL1/KCMF1/LTA4H/ADA/CTSG/PSMD12/STING1/PSMD11/PKM/ASAH1/CD93/PA2G4/PGAM1/PSMA2/PSMA5/PSMC2/CD1C/CD55/METTL7A/KIT/PDPK1/SWAP70/NR4A3/PDAP1/RORA/CD81/PSMB7/MIF/EXOSC3/MAD2L2/HSPD1/SMAD7/SEMA4A/CCT2/PSMD3/FOXP1/NIT2/ENPP4/ATAD5/PSMD7/PSMC3/GLA/HEBP2/RAB10/RC3H1/CKAP4/CD36/DERA/STOM/…	77	BP
GO:0071375	cellular response to peptide hormone stimulus	38/1542	297/17910	0.00890815	0.074587	0.0612755	CCNA2/CDC6/PTPRE/PLA2G1B/LPL/EIF4EBP1/VAMP2/KL/MARS1/SORBS1/ADCY9/GHR/PRKAR1A/BRIP1/PIK3R1/NR4A1/AGTR2/PPAT/TRIB3/PDPK1/NR4A3/PDK2/PID1/SOCS2/OPA1/KANK1/VWA2/KAT2B/GJB2/GCLC/ACTN2/CDK4/RANGAP1/APC/RAB10/AGTR1/YWHAG/GPLD1	38	BP
GO:0043279	response to alkaloid	17/1542	106/17910	0.00895168	0.0747944	0.0614459	CCNA2/RAD51/PRKCE/SRSF9/BLM/PENK/ADA/FOSB/CASQ2/DNMT3B/EFTUD2/TMEM38B/ABAT/RYR2/CASP3/FADD/PPP1R1B	17	BP
GO:0055017	cardiac muscle tissue growth	17/1542	106/17910	0.00895168	0.0747944	0.0614459	CCNB1/CDK1/AKAP13/TGFBR2/TBX2/TBX5/ADRA1A/ERBB4/PRKAR1A/S1PR1/CAV3/TGFBR3/FGFR2/MEF2C/AGTR2/CCM2L/NOTCH1	17	BP
GO:0022008	neurogenesis	154/1542	1492/17910	0.00901269	0.0750617	0.0616655	DPYSL2/CDC20/DAAM2/LRRK2/CDK1/RACGAP1/EDNRB/NDNF/TAL1/FBXO45/RSPO2/GFRA1/ROBO2/VEGFD/AURKA/RAPGEF2/FAT4/PRDM16/NKX2-1/ASPM/EZH2/STXBP1/ECT2/NEDD4L/AGER/ALKAL2/SLIT3/CNTN4/BTG2/LAMA2/TMEM108/SHOX2/SCARF1/PREX2/E2F1/IL33/DOK6/MYOC/HPRT1/PRPF19/WDR62/HEYL/ERBB4/DOK4/ASPA/KLF15/FOLR1/TSKU/STMN1/SEMA5A/S1PR1/EPHA4/DUOXA1/PENK/PTPRM/RASGRF1/ARHGEF2/PIK3R1/IRX5/IRX3/DGUOK/FBXO38/XRCC2/SLC8A3/MYLIP/FLRT3…	154	BP
GO:0001759	organ induction	6/1542	22/17910	0.00902134	0.0750617	0.0616655	ROBO2/AR/GATA5/WNT2B/SPRY1/BMP2	6	BP
GO:0006541	glutamine metabolic process	6/1542	22/17910	0.00902134	0.0750617	0.0616655	GMPS/PPAT/ASNS/ALDH5A1/CTPS1/NIT2	6	BP
GO:0071875	adrenergic receptor signaling pathway	6/1542	22/17910	0.00902134	0.0750617	0.0616655	RAPGEF2/AKAP13/ADCY9/ADRB2/ADRB1/ARRDC3	6	BP
GO:0001649	osteoblast differentiation	30/1542	222/17910	0.00903153	0.0750681	0.0616708	RSPO2/FBXO5/LIMD1/IL6R/ALYREF/GDF10/SHOX2/PTH1R/ALPL/MYOC/CAT/PENK/AXIN2/SMAD6/NPNT/HSD17B4/FGFR2/PSMC2/MEF2C/SHH/PTCH1/IL6ST/RANBP3L/ID4/HSPE1/RORB/SKI/NOTCH1/RASSF2/BMP2	30	BP
GO:0007096	regulation of exit from mitosis	5/1542	16/17910	0.00916693	0.0755631	0.0620774	CDCA5/UBE2C/ANLN/RGCC/KNTC1	5	BP
GO:0009219	pyrimidine deoxyribonucleotide metabolic process	5/1542	16/17910	0.00916693	0.0755631	0.0620774	DTYMK/TYMS/UNG/SMUG1/TDG	5	BP
GO:0030397	membrane disassembly	5/1542	16/17910	0.00916693	0.0755631	0.0620774	CCNB2/PLK1/CCNB1/CDK1/VRK1	5	BP
GO:0031649	heat generation	5/1542	16/17910	0.00916693	0.0755631	0.0620774	EDNRB/ADRB2/ADRB1/ARRDC3/ABAT	5	BP
GO:0051081	nuclear envelope disassembly	5/1542	16/17910	0.00916693	0.0755631	0.0620774	CCNB2/PLK1/CCNB1/CDK1/VRK1	5	BP
GO:0055012	ventricular cardiac muscle cell differentiation	5/1542	16/17910	0.00916693	0.0755631	0.0620774	CCNB1/CDK1/MYOCD/MEF2C/MYH10	5	BP
GO:0060572	morphogenesis of an epithelial bud	5/1542	16/17910	0.00916693	0.0755631	0.0620774	FGFR2/SHH/SOSTDC1/AR/WNT2B	5	BP
GO:0071880	adenylate cyclase-activating adrenergic receptor signaling pathway	5/1542	16/17910	0.00916693	0.0755631	0.0620774	RAPGEF2/AKAP13/ADCY9/ADRB1/ARRDC3	5	BP
GO:0097060	synaptic membrane	47/1592	395/18675	0.0123876	0.0756583	0.0596684	SYNE1/KPNA2/FBXO45/GRIA1/ITGA8/INSYN1/STXBP1/TMEM108/ADRA1A/KCND3/CNTN6/GRID1/ERBB4/EPHA4/GPC4/SLC8A3/ARRB1/FLRT3/CHRNA2/UTRN/PCDH17/ARC/HIP1/CNKSR2/TANC1/LRRC4B/NTRK3/FCHO2/PLPPR4/KCNA3/STX1A/SLC6A4/SYNPO/CACNA1D/IGSF9B/ACTN2/ARHGEF9/SLC16A3/MUSK/NRGN/CPEB4/CACNA1C/CPEB3/PJA2/PALM/KCNC3/DRP2	47	CC
GO:0086009	membrane repolarization	10/1542	50/17910	0.00922363	0.0759521	0.0623969	SCN4B/ATP1B2/ATP1A2/NEDD4L/KCND3/CAV3/KCNA5/CASQ2/CACNA1D/ATP1A1	10	BP
GO:0043244	regulation of protein complex disassembly	16/1542	98/17910	0.00930985	0.0765828	0.0629152	FYCO1/CKAP2/SEMA5A/ADRB2/ARHGEF2/LMOD3/CFL1/SWAP70/LMOD1/ACTN2/PLEKHH2/APC/CLEC16A/EIF5AL1/EIF5A/MAP6D1	16	BP
GO:0097305	response to alcohol	31/1542	232/17910	0.00942931	0.0774856	0.0636568	RAD51/CDK1/PRKCE/EIF4EBP1/TYMS/BRCA1/TGFBR2/PSMD14/SLIT3/BLM/GGH/CAT/PENK/TGFBR3/FGFR2/CA3/FOS/FOSB/CLDN18/NTRK3/ITPR2/KLF9/PTCH1/CDO1/SLIT2/KLF2/ABAT/LRP6/CFTR/CDK4/GPLD1	31	BP
GO:0030017	sarcomere	24/1592	174/18675	0.0128641	0.0780748	0.0615741	SYNE1/SLC2A1/ADRA1A/PPP1R12B/ALDOA/CAV3/KCNA5/DES/PPP2R5A/ABCC9/CAPN3/LMOD3/CASQ2/JPH1/KAT2B/LMOD1/CACNA1D/TNNC1/RYR2/ACTN2/LDB3/FBXO32/CACNA1C/MYH1	24	CC
GO:0034504	protein localization to nucleus	30/1542	223/17910	0.00960215	0.0788246	0.0647569	PLK1/GTSE1/LRRK2/SYNE1/CDK1/KPNA2/RAN/ECT2/CCT6A/ZBTB16/CCT5/DKC1/ANGPT1/PIK3R1/CCT4/TCP1/CCT7/CLDN18/AGTR2/NMD3/SHH/INTS13/RPF2/KPNA4/NUP62/CCT2/RANGAP1/CD36/ZPR1/MCRS1	30	BP
GO:0019867	outer membrane	26/1592	193/18675	0.0132555	0.0795816	0.0627625	LRRK2/SYNE1/BRI3BP/PGR/PGAM5/MAOA/MYOC/CYB5A/EPHA4/SLC8A3/STING1/TOMM40/SPATA18/TOMM5/MYO19/MOAP1/NME1/CISD2/OPA1/ACSL5/ATP5MC3/MTERF3/BID/FAM210B/SLC44A1/VDAC1	26	CC
GO:0000152	nuclear ubiquitin ligase complex	8/1592	38/18675	0.0132774	0.0795816	0.0627625	CDC20/BUB1B/UBE2S/UBE2C/BRCA1/ANAPC7/CBX7/MAD2L2	8	CC
GO:0019104	DNA N-glycosylase activity	5/1528	13/16967	0.00408952	0.0795842	0.0723312	NEIL3/PCNA/UNG/SMUG1/TDG	5	MF
GO:0007405	neuroblast proliferation	11/1542	58/17910	0.00972141	0.0797216	0.0654937	LRRK2/RACGAP1/ASPM/ARHGEF2/FGFR2/SHH/HHIP/PTN/CX3CR1/ID4/RAB10	11	BP
GO:0007160	cell-matrix adhesion	29/1542	214/17910	0.00976098	0.0799638	0.0656927	TEK/FAM107A/ITGA8/SNED1/CD34/EMP2/FBLN5/ARHGAP6/BCAM/SORBS1/MYOC/PEAK1/CORO2B/LIMCH1/PIK3R1/EPDR1/NPNT/UTRN/PDPK1/RCC2/ACTN2/TECTA/LDB1/ACVRL1/CD36/ITGB1BP1/PECAM1/GPM6B/EPB41L5	29	BP
GO:0009126	purine nucleoside monophosphate metabolic process	40/1542	318/17910	0.00979633	0.0800306	0.0657476	CCNB1/CDK1/GAPDH/ATP1A2/NUP37/TPI1/AK4/AK1/NDUFA9/MAGI3/GMPS/GPI/ALDOA/HPRT1/NUP107/ADA/NUP85/NDC1/PKM/PFKP/PAICS/PGAM1/STOML2/RAE1/PPAT/PGK1/OLA1/LDHA/NUP62/PID1/NDUFS6/SHMT2/NDUFB4/FBP1/ATP5MC3/NT5C1A/PFKFB4/SLC25A23/BID/PPIF	40	BP
GO:0009409	response to cold	9/1542	43/17910	0.00979926	0.0800306	0.0657476	LPL/RNF34/ADRB2/FOS/ADRB1/TRPA1/HSPD1/ADM/GMPR	9	BP
GO:0060443	mammary gland morphogenesis	9/1542	43/17910	0.00979926	0.0800306	0.0657476	PGR/TGFBR2/TBX2/CAV3/FGFR2/SOSTDC1/PTCH1/AR/NRG3	9	BP
GO:1903508	positive regulation of nucleic acid-templated transcription	150/1542	1453/17910	0.00983635	0.0802513	0.0659289	CCNA2/DLGAP5/MYBL2/H2AZ1/FOXM1/CITED2/PSRC1/HLF/CCNE1/TAL1/PLA2G1B/NFIX/CHEK1/TCF21/FHL5/E2F8/PSMC3IP/RBPMS/TOP2A/ERG/ATOH8/PRDM16/UHRF1/RAN/NKX2-1/EPAS1/ITGA8/E2F7/FOXF1/HMGA1/ALYREF/PGR/BRCA1/CSRNP1/RGCC/CDK2/BLM/ZBTB16/NFATC3/CKAP2/TBX5/E2F2/MARS1/CREBRF/ARNTL2/E2F1/IL33/ACTL6A/MYOCD/HEYL/ERBB4/KLF15/ACTR3/S1PR1/ARID4A/WWP2/ADRB2/WDR75/SMAD6/ARHGEF2/PIK3R1/STING1/ARRB1/NPNT/FOXF2/CHCHD2/PER1/C…	150	BP
GO:0031326	regulation of cellular biosynthetic process	387/1542	4060/17910	0.00990117	0.0805593	0.0661819	ADGRF5/RFC4/ZBTB4/CDC45/CCNA2/PLK1/CRY2/BIRC5/DLGAP5/CDC6/TBX4/DEPDC1/MYBL2/H2AZ1/AURKB/ORC1/CDT1/FOXM1/CDK1/NEK2/EDNRB/CITED2/DSCC1/PSRC1/GAPDH/HLF/CCNE1/TAL1/TRAIP/AFF3/TICRR/TRIP13/PLA2G1B/NFIX/CHEK1/HOPX/TCF21/FHL5/PIF1/FBXO5/EIF4EBP1/E2F8/PSMC3IP/RBPMS/LIMD1/TOP2A/NUP37/ERG/RAPGEF2/DMRTC1B/PKNOX2/ATOH8/ESCO2/TYMS/PRDM16/CHRDL1/UHRF1/RFC5/RAN/SUV39H1/NKX2-1/CKS1B/SFTPD/EPAS1/WWC3/ITGA8/E2F7/P…	387	BP
GO:0009135	purine nucleoside diphosphate metabolic process	20/1542	133/17910	0.00990442	0.0805593	0.0661819	GAPDH/NUP37/TPI1/AK4/AK1/MAGI3/GPI/ALDOA/NUP107/NUP85/NDC1/PKM/PFKP/PGAM1/RAE1/PGK1/LDHA/NUP62/FBP1/PFKFB4	20	BP
GO:0009179	purine ribonucleoside diphosphate metabolic process	20/1542	133/17910	0.00990442	0.0805593	0.0661819	GAPDH/NUP37/TPI1/AK4/AK1/MAGI3/GPI/ALDOA/NUP107/NUP85/NDC1/PKM/PFKP/PGAM1/RAE1/PGK1/LDHA/NUP62/FBP1/PFKFB4	20	BP
GO:0006278	RNA-dependent DNA biosynthetic process	13/1542	74/17910	0.00997292	0.0807914	0.0663727	AURKB/NEK2/PIF1/CCT6A/CCT5/DKC1/CCT4/TCP1/CCT7/PTGES3/CCT2/MAPKAPK5/PKIB	13	BP
GO:0086001	cardiac muscle cell action potential	13/1542	74/17910	0.00997292	0.0807914	0.0663727	SCN4B/GPD1L/ATP1A2/NEDD4L/SCN2B/KCND3/CAV3/KCNA5/CACNA1D/RYR2/PKP2/ATP1A1/CACNA1C	13	BP
GO:0010644	cell communication by electrical coupling	7/1542	29/17910	0.0099735	0.0807914	0.0663727	ATP1B2/ATP1A2/CASQ2/RYR2/PKP2/ATP1A1/CACNA1C	7	BP
GO:0031297	replication fork processing	7/1542	29/17910	0.0099735	0.0807914	0.0663727	RAD51/ALYREF/BLM/PCNA/GEN1/TONSL/DDX11	7	BP
GO:0006007	glucose catabolic process	8/1542	36/17910	0.0101201	0.0816469	0.0670754	GAPDH/TPI1/GPI/ALDOA/PKM/PFKP/PGAM1/PGK1	8	BP
GO:0006734	NADH metabolic process	8/1542	36/17910	0.0101201	0.0816469	0.0670754	GAPDH/TPI1/GPI/ALDOA/PKM/PFKP/PGAM1/PGK1	8	BP
GO:0043243	positive regulation of protein complex disassembly	8/1542	36/17910	0.0101201	0.0816469	0.0670754	FYCO1/SEMA5A/ADRB2/CFL1/ACTN2/CLEC16A/EIF5AL1/EIF5A	8	BP
GO:0097064	ncRNA export from nucleus	8/1542	36/17910	0.0101201	0.0816469	0.0670754	NUP37/RAN/NUP107/NUP85/NDC1/XPOT/RAE1/NUP62	8	BP
GO:0001525	angiogenesis	66/1542	576/17910	0.0101405	0.0817289	0.0671428	TBX4/NDNF/TAL1/TCF21/E2F8/TEK/PTPRB/AQP1/EPAS1/E2F7/NPR1/CD34/BRCA1/TGFBR2/EMP2/RGCC/CTSH/CLEC14A/ROBO4/CDH5/E2F2/HSPB6/SEMA5A/S1PR1/ANGPT1/CALCRL/MAP3K3/PTPRM/SPHK1/PKM/COL4A3/FGFR2/RHOJ/NR4A1/CMA1/PLCD1/SHH/ADGRB3/PGK1/SLIT2/PTN/CX3CR1/MMRN2/MEOX2/PDPK1/KLF2/TMEM100/RORA/BMPER/PDCD10/TIE1/SEMA4A/ADM/STARD13/ARHGAP24/RAMP2/ENG/NOTCH4/AGTR1/NOTCH1/ACVRL1/ITGB1BP1/PECAM1/SPRY2/GPLD1/SOX17	66	BP
GO:0040013	negative regulation of locomotion	46/1542	377/17910	0.0101785	0.0818932	0.0672778	CITED2/ROBO2/NKX2-1/ALOX15B/RGCC/TBX5/SCAI/SEMA6D/IL33/MYOCD/ERBB4/SEMA5A/PFN2/LIMCH1/PTPRM/ADA/TRIM15/MEF2C/AGTR2/SHH/DACH1/DUSP1/ARRDC3/SLIT2/PTN/CX3CR1/MMRN2/MEOX2/PODN/PDCD10/ADARB1/TIE1/MIF/KANK1/SMAD7/STRAP/NISCH/STARD13/ENG/MMP28/NOTCH1/ACVRL1/ITGB1BP1/ELANE/NRG3/RIPOR2	46	BP
GO:0002263	cell activation involved in immune response	77/1542	688/17910	0.0101814	0.0818932	0.0672778	ATP8A1/EXO1/PRKCE/ATP11A/PTPRB/FOXF1/VAMP2/STXBP1/CTSH/PSMD14/NPC2/GPI/GGH/DSN1/PSMD2/IL33/UNG/TUBB/ALDOA/FUCA2/CAT/DYNLL1/KCMF1/LTA4H/ADA/CTSG/PSMD12/STING1/PSMD11/PKM/ASAH1/CD93/PA2G4/PGAM1/PSMA2/PSMA5/PSMC2/CD1C/CD55/METTL7A/KIT/PDPK1/SWAP70/NR4A3/PDAP1/RORA/CD81/PSMB7/MIF/EXOSC3/MAD2L2/HSPD1/SMAD7/SEMA4A/CCT2/PSMD3/FOXP1/NIT2/ENPP4/ATAD5/PSMD7/PSMC3/GLA/HEBP2/RAB10/RC3H1/CKAP4/CD36/DERA/STOM/…	77	BP
GO:0050851	antigen receptor-mediated signaling pathway	30/1542	224/17910	0.010202	0.0819759	0.0673457	RFTN1/PSMD14/PSMC4/PSMB2/PSMD2/PSMB3/PIK3R1/ADA/PSMD12/PSMD11/PSMA2/PSMA5/PSMA7/PSMC2/STOML2/MEF2C/EIF2B1/PDPK1/CD81/PSMB7/PAG1/PAWR/PSMD3/PSME2/FOXP1/PSMD7/PSMC3/RC3H1/PSMD9/PSMB1	30	BP
GO:0009199	ribonucleoside triphosphate metabolic process	40/1542	319/17910	0.0102987	0.0825802	0.0678422	LRRK2/CCNB1/CDK1/GAPDH/ATP1A2/UCK2/NUP37/RAN/TPI1/AK4/MOCS1/AK1/NDUFA9/GPI/ALDOA/NUP107/NUP85/NDC1/PKM/PFKP/PGAM1/STOML2/RAE1/PGK1/OLA1/LDHA/NME1/NUP62/PID1/NDUFS6/OPA1/SHMT2/NDUFB4/CTPS1/FBP1/ATP5MC3/PFKFB4/SLC25A23/BID/PPIF	40	BP
GO:0002176	male germ cell proliferation	3/1542	6/17910	0.010443	0.0825802	0.0678422	EIF2S2/PTGDR2/HPGDS	3	BP
GO:0010694	positive regulation of alkaline phosphatase activity	3/1542	6/17910	0.010443	0.0825802	0.0678422	NPNT/MEF2C/GPLD1	3	BP
GO:0015793	glycerol transport	3/1542	6/17910	0.010443	0.0825802	0.0678422	AQP1/AQP3/AQP7	3	BP
GO:0016321	female meiosis chromosome segregation	3/1542	6/17910	0.010443	0.0825802	0.0678422	PLK1/TTK/NCAPH	3	BP
GO:0031573	intra-S DNA damage checkpoint	3/1542	6/17910	0.010443	0.0825802	0.0678422	XPC/TIPIN/CHEK2	3	BP
GO:0036093	germ cell proliferation	3/1542	6/17910	0.010443	0.0825802	0.0678422	EIF2S2/PTGDR2/HPGDS	3	BP
GO:0045842	positive regulation of mitotic metaphase/anaphase transition	3/1542	6/17910	0.010443	0.0825802	0.0678422	DLGAP5/CDT1/ESPL1	3	BP
GO:0051610	serotonin uptake	3/1542	6/17910	0.010443	0.0825802	0.0678422	SLC18A2/SLC6A4/GPM6B	3	BP
GO:0060979	vasculogenesis involved in coronary vascular morphogenesis	3/1542	6/17910	0.010443	0.0825802	0.0678422	TBX5/TGFBR3/NOTCH1	3	BP
GO:0071503	response to heparin	3/1542	6/17910	0.010443	0.0825802	0.0678422	GPIHBP1/SLIT2/EGR1	3	BP
GO:0071918	urea transmembrane transport	3/1542	6/17910	0.010443	0.0825802	0.0678422	AQP3/AQP7/SLC14A1	3	BP
GO:0090306	spindle assembly involved in meiosis	3/1542	6/17910	0.010443	0.0825802	0.0678422	FBXO5/AURKA/ASPM	3	BP
GO:0097647	amylin receptor signaling pathway	3/1542	6/17910	0.010443	0.0825802	0.0678422	RAMP3/ADM/RAMP2	3	BP
GO:1901970	positive regulation of mitotic sister chromatid separation	3/1542	6/17910	0.010443	0.0825802	0.0678422	DLGAP5/CDT1/ESPL1	3	BP
GO:1902412	regulation of mitotic cytokinesis	3/1542	6/17910	0.010443	0.0825802	0.0678422	INCENP/NUP62/KIF20B	3	BP
GO:0006401	RNA catabolic process	45/1542	368/17910	0.010544	0.0832967	0.0684308	RNASEH2A/FEN1/TBRG4/PSMD14/PSMC4/BTG2/IGF2BP3/RNASEH1/PSMB2/E2F1/PSMD2/DKC1/EIF4A3/PSMB3/AXIN2/ZFP36/PSMD12/PSMD11/POP1/PSMA2/PSMA5/PSMA7/CIRBP/PSMC2/LSM5/SIDT2/TRIM71/CARHSP1/PSMB7/EXOSC3/PSMD3/PSME2/PSMD7/PSMC3/TNRC6C/RC3H1/PSMD9/YBX1/ZPR1/CPEB3/MAGOHB/PSMB1/IGF2BP2/AGO4/EXOSC2	45	BP
GO:0051058	negative regulation of small GTPase mediated signal transduction	10/1542	51/17910	0.0106108	0.0837416	0.0687963	CGNL1/SCAI/ADRA1A/MYOC/STMN1/SLIT2/NUP62/KANK1/FBP1/RIPOR2	10	BP
GO:0008285	negative regulation of cell proliferation	83/1542	751/17910	0.0106552	0.0840081	0.0690153	CDKN3/CDC6/RPS6KA2/ADAMTS8/TNS2/RAPGEF2/ATOH8/SFTPD/E2F7/NPR1/ALOX15B/HMGA1/TGFBR2/RGCC/SLIT3/BTG2/ZBTB16/PTH1R/CDH5/TBX5/MTBP/ADRA1A/OGN/E2F1/MYOCD/ERBB4/PRKAR1A/CPB2/KANK2/PTPRM/AXIN2/BRIP1/ADAMTS1/SMAD6/COL4A3/TGFBR3/FGFR2/FRZB/MEF2C/AGTR2/C1QL4/SHH/DACH1/KLF9/PDCD5/PTCH1/P3H2/DUSP1/NME1/PTN/LIMS2/AR/IFT57/NUP62/SOX7/PODN/SLC6A4/PDCD10/ADARB1/TOB2/PTGDR2/KAT2B/DLEC1/SMARCA2/HPGDS/STRAP/PAWR/AD…	83	BP
GO:0003073	regulation of systemic arterial blood pressure	14/1542	83/17910	0.0109349	0.0858894	0.0705608	EMP2/ADRA1A/CORO2B/CTSG/CMA1/AGTR2/ADRB1/AR/CPA3/PCSK5/NCALD/GPR37L1/ADM/AGTR1	14	BP
GO:0019725	cellular homeostasis	89/1542	814/17910	0.0109961	0.0858894	0.0705608	RFC4/LRRK2/ATP1B2/EDNRB/FEN1/UBE2S/AQP4/ATP1A2/C7/PLA2G1B/UBE2C/TNS2/PRKCE/TESMIN/POLE2/POLA2/GRIA1/SLC41A1/CYBRD1/AQP1/SCTR/RFC5/SLC34A2/RFC2/NEDD4L/AGER/ERO1A/PCNA/PRIM1/PTH1R/CCL14/UNC13B/ADRA1A/ALDOA/JPH4/KLF15/CPB2/S1PR1/PIK3R1/CAV3/SLC8A3/KCNA5/ARRB1/VPS33A/RPA3/CAPN3/CMA1/KCNK3/RAB11FIP2/TXNDC11/CASQ2/STOML2/AGTR2/ITPR2/CD55/RFC3/ITPR1/NME1/PDPK1/SWAP70/SIDT2/TMEM38B/JPH1/TRPC6/RIC3/RAMP3/…	89	BP
GO:0018193	peptidyl-amino acid modification	117/1542	1107/17910	0.011018	0.0858894	0.0705608	PLK1/TTK/GPD1L/NEDD9/LRRK2/CCNB1/AURKB/MELK/CDK1/GAPDH/NDNF/TAL1/CHEK1/MBIP/PRKCE/HASPIN/NUP37/AURKA/TEK/PRDM16/SUV39H1/IL6R/PLOD2/EZH2/BRCA1/TGFBR2/NCAPG2/VRK1/CDK2/ALKAL2/EED/EGLN3/PRMT8/CLSPN/ADRA1A/ACTL6A/MYOCD/NUP107/ERBB4/PEAK1/KLF15/GHR/RAB3B/STYK1/PFN2/ARID4A/EPHA4/ANGPT1/SPHK1/ROS1/ARHGEF2/PPID/HAT1/NUP85/NDC1/ARRB1/PER1/CAPN3/CASS4/FGFR2/TWF1/CHEK2/EFEMP1/MECOM/NTRK3/PWP1/FNIP2/RAE1/DNM…	117	BP
GO:0001682	tRNA 5'-leader removal	4/1542	11/17910	0.0110305	0.0858894	0.0705608	POP7/POP1/RPP25/RPP40	4	BP
GO:0014870	response to muscle inactivity	4/1542	11/17910	0.0110305	0.0858894	0.0705608	PKM/UTRN/SGCA/FBXO32	4	BP
GO:0019755	one-carbon compound transport	4/1542	11/17910	0.0110305	0.0858894	0.0705608	AQP1/AQP3/AQP7/SLC14A1	4	BP
GO:0021534	cell proliferation in hindbrain	4/1542	11/17910	0.0110305	0.0858894	0.0705608	SHH/RORA/SLC6A4/GPR37L1	4	BP
GO:0035404	histone-serine phosphorylation	4/1542	11/17910	0.0110305	0.0858894	0.0705608	CCNB1/AURKB/AURKA/VRK1	4	BP
GO:0040015	negative regulation of multicellular organism growth	4/1542	11/17910	0.0110305	0.0858894	0.0705608	ADRB2/PTCH1/ADRB1/SOCS2	4	BP
GO:0043248	proteasome assembly	4/1542	11/17910	0.0110305	0.0858894	0.0705608	PSMD11/ADRM1/PSMD9/POMP	4	BP
GO:1902306	negative regulation of sodium ion transmembrane transport	4/1542	11/17910	0.0110305	0.0858894	0.0705608	ATP1A2/PRKCE/NEDD4L/OSR1	4	BP
GO:0001947	heart looping	11/1542	59/17910	0.0110446	0.0858894	0.0705608	STIL/TGFBR2/TBX2/FOLR1/MEF2C/SHH/IFT57/ENG/SETDB2/NOTCH1/SOX17	11	BP
GO:0034394	protein localization to cell surface	11/1542	59/17910	0.0110446	0.0858894	0.0705608	GPD1L/EMP2/NEDD4L/FBLN5/GPIHBP1/ERBB4/ANGPT1/CAV3/GGA2/ACTN2/GPM6B	11	BP
GO:0090303	positive regulation of wound healing	11/1542	59/17910	0.0110446	0.0858894	0.0705608	PRKCE/TGFBR2/SELP/DUOX1/CPB2/CAPN3/PLPP3/KANK1/ENPP4/THBD/CD36	11	BP
GO:0009889	regulation of biosynthetic process	393/1542	4135/17910	0.0110858	0.0861259	0.0707551	ADGRF5/RFC4/ZBTB4/CDC45/CCNA2/PLK1/CRY2/BIRC5/LRRK2/DLGAP5/CDC6/TBX4/DEPDC1/MYBL2/H2AZ1/AURKB/ORC1/CDT1/FOXM1/CDK1/NEK2/EDNRB/CITED2/DSCC1/PSRC1/GAPDH/HLF/CCNE1/TAL1/TRAIP/AFF3/TICRR/TRIP13/PLA2G1B/NFIX/CHEK1/HOPX/TCF21/FHL5/PIF1/FBXO5/EIF4EBP1/E2F8/PSMC3IP/RBPMS/LIMD1/TOP2A/NUP37/ERG/RAPGEF2/DMRTC1B/PKNOX2/ATOH8/ESCO2/TYMS/PRDM16/CHRDL1/UHRF1/RFC5/RAN/SUV39H1/NKX2-1/CKS1B/SFTPD/EPAS1/WWC3/ITGA8/…	393	BP
GO:1903706	regulation of hemopoiesis	55/1542	468/17910	0.0111391	0.0862942	0.0708934	TAL1/SLC46A2/TGFBR2/AGER/NCAPG2/PSMD14/PSMC4/ZBTB16/ITPKB/PSMB2/PSMD2/FANCD2/FANCA/PSMB3/RHEX/PIK3R1/ADA/ZFP36/PSMD12/PSMD11/H3C2/FOS/PSMA2/PSMA5/PSMA7/ZC3H8/PSMC2/CLDN18/MEF2C/SHH/HMGB2/NME1/PTN/NR4A3/PSMB7/TOB2/KAT2B/SMAD7/PSMD3/PSME2/FOXP1/FADD/PSMD7/PSMC3/LDB1/TNRC6C/RC3H1/PSMD9/NOTCH1/HDAC1/RASSF2/FAM210B/PSMB1/IL17D/AGO4	55	BP
GO:0035050	embryonic heart tube development	13/1542	75/17910	0.01114	0.0862942	0.0708934	STIL/CITED2/TGFBR2/TBX2/FOLR1/MEF2C/SHH/IFT57/RYR2/ENG/SETDB2/NOTCH1/SOX17	13	BP
GO:0072078	nephron tubule morphogenesis	13/1542	75/17910	0.01114	0.0862942	0.0708934	TCF21/FAT4/IRX2/IRX3/NPNT/AGTR2/SHH/PTCH1/OSR1/HNF1B/IRX1/WNT2B/BMP2	13	BP
GO:0010812	negative regulation of cell-substrate adhesion	12/1542	67/17910	0.0111959	0.0865589	0.0711108	FAM107A/ARHGAP6/MYOC/CORO2B/PIK3R1/MELTF/KANK1/RCC2/NOTCH1/ACVRL1/ITGB1BP1/FZD4	12	BP
GO:1903391	regulation of adherens junction organization	12/1542	67/17910	0.0111959	0.0865589	0.0711108	TEK/FAM107A/ARHGAP6/MYOC/PEAK1/LIMCH1/RCC2/LDB1/ACVRL1/ITGB1BP1/GPM6B/EPB41L5	12	BP
GO:0030054	cell junction	128/1592	1247/18675	0.0146383	0.0871973	0.0687686	CDCA3/SCN4B/NEDD9/LRRK2/TNS1/KIF23/SLC2A1/ESAM/FBXO45/PHACTR1/ATP1A2/CGNL1/TNS2/TMEM163/LIMD1/GRIA1/RAPGEF2/TEK/FAM107A/ESCO2/PRX/AQP3/SPRY4/ITGA8/HMGA1/VAMP2/INSYN1/PGM5/FHL1/ECT2/ARHGAP44/AGER/PDZD2/JAM2/ARHGAP31/TMEM108/MAGI3/CDH5/FXYD1/MAGI1/SAPCD2/UNC13B/LGI3/STEAP1/SORBS1/IQGAP3/GRID1/PEAK1/CAT/ACTR3/CORO2B/EPHA4/PTPRM/ARHGEF2/PIK3R1/ADA/CAV3/SLC8A3/KCNA5/DES/FLRT3/CHRNA2/OCLN/CASS4/UTRN/CY…	128	CC
GO:0044818	mitotic G2/M transition checkpoint	6/1542	23/17910	0.0113337	0.0874546	0.0718466	CDK1/TICRR/BRCA1/BLM/CLSPN/DONSON	6	BP
GO:0086012	membrane depolarization during cardiac muscle cell action potential	6/1542	23/17910	0.0113337	0.0874546	0.0718466	SCN4B/ATP1A2/SCN2B/CAV3/CACNA1D/CACNA1C	6	BP
GO:0072523	purine-containing compound catabolic process	9/1542	44/17910	0.0114017	0.0878949	0.0722084	NUDT1/HPRT1/ADA/PDE8B/ACOT7/PDE7B/NT5C1A/ENPP4/PDE4C	9	BP
GO:0034709	methylosome	4/1592	12/18675	0.0149195	0.0880049	0.0694055	SNRPD1/SNRPG/SNRPF/SNRPB	4	CC
GO:0046930	pore complex	5/1592	18/18675	0.0149563	0.0880049	0.0694055	C7/CD34/TOMM40/PPIF/VDAC1	5	CC
GO:0098798	mitochondrial protein complex	30/1592	233/18675	0.0151181	0.0884177	0.0697311	MRPL47/NDUFA9/MRPL11/MRPL37/CHCHD3/TOMM40/COX4I2/MRPS17/MRPL13/MRPL21/MRPS22/TOMM5/MRPS30/MRPL12/MRPS12/PDK1/MRPL35/MRPL3/PDK2/NDUFS6/NDUFB4/MRPS11/MRPL52/MRPL15/MRPS35/IMMT/MRPL51/MRPS10/PPIF/VDAC1	30	CC
GO:0009161	ribonucleoside monophosphate metabolic process	41/1542	331/17910	0.0115437	0.088903	0.0730365	CCNB1/CDK1/GAPDH/ATP1A2/UCK2/NUP37/TPI1/AK4/AK1/NDUFA9/MAGI3/GMPS/GPI/ALDOA/HPRT1/NUP107/ADA/NUP85/NDC1/PKM/PFKP/PAICS/PGAM1/STOML2/RAE1/PPAT/PGK1/UMPS/OLA1/LDHA/NUP62/PID1/NDUFS6/SHMT2/NDUFB4/FBP1/ATP5MC3/PFKFB4/SLC25A23/BID/PPIF	41	BP
GO:0009185	ribonucleoside diphosphate metabolic process	20/1542	135/17910	0.0116059	0.08921	0.0732887	GAPDH/NUP37/TPI1/AK4/AK1/MAGI3/GPI/ALDOA/NUP107/NUP85/NDC1/PKM/PFKP/PGAM1/RAE1/PGK1/LDHA/NUP62/FBP1/PFKFB4	20	BP
GO:2001056	positive regulation of cysteine-type endopeptidase activity	20/1542	135/17910	0.0116059	0.08921	0.0732887	NOD1/CTSH/FAM162A/EGLN3/DIABLO/CYCS/ARRB1/COL4A3/DAPK1/CYFIP2/HIP1/PERP/PDCD5/IFT57/SOX7/HSPE1/TNFSF15/HSPD1/BCL2L10/FADD	20	BP
GO:0010628	positive regulation of gene expression	184/1542	1827/17910	0.0116828	0.0897143	0.0737031	CCNA2/CCNB1/DLGAP5/MYBL2/H2AZ1/FOXM1/CDK1/CITED2/PSRC1/HLF/CCNE1/TAL1/PLA2G1B/NFIX/CHEK1/TCF21/FHL5/SLC26A9/E2F8/TOP2A/ERG/ATOH8/PRDM16/UHRF1/RAN/NKX2-1/EPAS1/ITGA8/E2F7/CLEC3B/FOXF1/HMGA1/ALYREF/CD34/PGR/BRCA1/CSRNP1/RGCC/LAMP3/CTSH/CDK2/BLM/ZBTB16/NFATC3/CKAP2/TBX5/E2F2/MARS1/CREBRF/ARNTL2/E2F1/IL33/MYOCD/IQGAP3/PRPF19/HEYL/ERBB4/KLF15/EIF4A3/ACTR3/S1PR1/ARID4A/WWP2/AXIN2/ADRB2/WDR75/SMAD6/ARHG…	184	BP
[truncated: 857 more rows]

## Sheet: STARD14-coexp-GO
ID	Description	GeneRatio	BgRatio	pvalue	p.adjust	qvalue	geneID	Count	ONTOLOGY
[truncated: 158 more rows]
